# Supplementary material for: C@PA: Computer-Aided Pattern Analysis to Predict Multitarget ABC Transporter Inhibitors
Source: J Med Chem. 2021 Mar 16;64(6):3350–66. doi: 10.1021/acs.jmedchem.0c02199 (PMC8041314; doi:10.1021/acs.jmedchem.0c02199)
Supplement: Supplementary file 1 — jm0c02199_si_001.zip [file jm0c02199_si_001.zip]

Archive with 10 entries (10 files):
- JMC_C@PA_Supplementary_Table_1_Revision.xlsx
- __MACOSX/._JMC_C@PA_Supplementary_Table_1_Revision.xlsx
- JMC_C@PA_Supplementary_Table_2_Revision.sdf
- __MACOSX/._JMC_C@PA_Supplementary_Table_2_Revision.sdf
- JMC_C@PA_Supplementary_Table_3_Revision.xlsx
- __MACOSX/._JMC_C@PA_Supplementary_Table_3_Revision.xlsx
- JMC_C@PA_Supplementary_Table_4_Revision.xlsx
- __MACOSX/._JMC_C@PA_Supplementary_Table_4_Revision.xlsx
- JMC_C@PA_Supplementary_Table_5_Revision.xls
- __MACOSX/._JMC_C@PA_Supplementary_Table_5_Revision.xls
