# Supplementary material for: C@PA: Computer-Aided Pattern Analysis to Predict Multitarget ABC Transporter Inhibitors
Source: J Med Chem. 2021 Mar 16;64(6):3350–66. doi: 10.1021/acs.jmedchem.0c02199 (PMC8041314; doi:10.1021/acs.jmedchem.0c02199)
Supplement: Supplementary file 1 — jm0c02199_si_001.zip [file jm0c02199_si_001.zip › JMC_C@PA_Supplementary_Table_1_Revision.xlsx]

## Sheet: Sheet1
Compound	SMILES	IC50 ABCB1 [uM]	±	Deviation [µM]	ABCB1 Assay	IC50 ABCB1 [uM]	±	Deviation [µM]	ABCB1 Assay	IC50 ABCB1 [uM]	±	Deviation [µM]	ABCB1 Assay	IC50 ABCB1 [uM]	±	Deviation [µM]	ABCB1 Assay	IC50 ABCC1 [uM]	±	Deviation [µM]	ABCC1 Assay	IC50 ABCC1 [uM]	±	Deviation [µM]	ABCC1 Assay	IC50 ABCG2 [uM]	±	Deviation [µM]	ABCG2 Assay	IC50 ABCG2 [uM]	±	Deviation [µM]	ABCG2 Assay	IC50 ABCG2 [uM]	±	Deviation [µM]	ABCG2 Assay	IC50 ABCG2 [uM]	±	Deviation [µM]	ABCG2 Assay	IC50 ABCG2 [uM]	±	Deviation [µM]	ABCG2 Assay	Journal	Year	Volume	Issue
Ureidocarboxylic acid derivative 4	O=C(N(C)C1CCCCC1)NC2=CC=CC=C2C(O)=O	inactive	±		Calcein AM (A2780/ADR)		±				±				±			12.3	±	2.8	Calcein AM (2008/ABCC1)		±			inactive	±		Hoechst 33342 (MCF-7/MX)		±				±				±				±			J. Med. Chem	2009	52	15
Ureidocarboxylic acid derivative 16	O=C(N(CC)CC)NC1=CC(C=CC=C2)=C2C=C1C(O)=O	inactive	±		Calcein AM (A2780/ADR)		±				±				±			5.38	±	0.68	Calcein AM (2008/ABCC1)		±			inactive	±		Hoechst 33342 (MCF-7/MX)		±				±				±				±			J. Med. Chem	2009	52	15
Thioureidocarboxylic acid derivative 18	S=C(N(C)C1CCCCC1)NC2=CC=CC=C2C(O)=O	inactive	±		Calcein AM (A2780/ADR)		±				±				±			16.2	±	4.2	Calcein AM (2008/ABCC1)		±			inactive	±		Hoechst 33342 (MCF-7/MX)		±				±				±				±			J. Med. Chem	2009	52	15
Ureidothiophene derivative 25	O=C(N(CC)CC)NC(SC1=C2CCC1)=C2C(O)=O	inactive	±		Calcein AM (A2780/ADR)		±				±				±			11.6	±	3.1	Calcein AM (2008/ABCC1)		±			inactive	±		Hoechst 33342 (MCF-7/MX)		±				±				±				±			J. Med. Chem	2009	52	15
Ureidothiophene derivative 27	O=C(N(CC)CC)NC(SC1=C2CCCC1)=C2C(O)=O	inactive	±		Calcein AM (A2780/ADR)		±				±				±			8.29	±	4.22	Calcein AM (2008/ABCC1)		±			inactive	±		Hoechst 33342 (MCF-7/MX)		±				±				±				±			J. Med. Chem	2009	52	15
Thioureidothiophene derivative 29	S=C(N(CC)CC)NC(C=CS1)=C1C(O)=O	inactive	±		Calcein AM (A2780/ADR)		±				±				±			4.18	±	0.70	Calcein AM (2008/ABCC1)		±			inactive	±		Hoechst 33342 (MCF-7/MX)		±				±				±				±			J. Med. Chem	2009	52	15
Thioureidothiophene derivative 30	S=C(N(CC)CC)NC(SC=C1)=C1C(O)=O	inactive	±		Calcein AM (A2780/ADR)		±				±				±			4.46	±	0.58	Calcein AM (2008/ABCC1)		±			inactive	±		Hoechst 33342 (MCF-7/MX)		±				±				±				±			J. Med. Chem	2009	52	15
Thioureidothiophene derivative 31	S=C(NC1=C(C(O)=O)C=CS1)N(C)C2CCCCC2	inactive	±		Calcein AM (A2780/ADR)		±				±				±			4.51	±	0.49	Calcein AM (2008/ABCC1)		±			10.2	±	3.6	Hoechst 33342 (MCF-7/MX)		±				±				±				±			J. Med. Chem	2009	52	15
Thioureidothiophene derivative 37	S=C(N(C)C1CCCCC1)NC(SC(C)=C2C)=C2C(O)=O	inactive	±		Calcein AM (A2780/ADR)		±				±				±			4.19	±	1.51	Calcein AM (2008/ABCC1)		±			inactive	±		Hoechst 33342 (MCF-7/MX)		±				±				±				±			J. Med. Chem	2009	52	15
Thioureidothiophene derivative 40	S=C(N(CC)CC)NC(SC1=C2CCC1)=C2C(O)=O	inactive	±		Calcein AM (A2780/ADR)		±				±				±			2.56	±	1.11	Calcein AM (2008/ABCC1)		±			inactive	±		Hoechst 33342 (MCF-7/MX)		±				±				±				±			J. Med. Chem	2009	52	15
Thioureidothiophene derivative 42	S=C(N(CC)CC)NC(SC1=C2CCCC1)=C2C(O)=O	inactive	±		Calcein AM (A2780/ADR)		±				±				±			2.71	±	0.35	Calcein AM (2008/ABCC1)		±			inactive	±		Hoechst 33342 (MCF-7/MX)		±				±				±				±			J. Med. Chem	2009	52	15
Thioureidothiophene derivative 46	S=C(NC1=C(C(O)=O)C2=C(CCCC2C)S1)N(CC)CC	inactive	±		Calcein AM (A2780/ADR)		±				±				±			4.06	±	1.05	Calcein AM (2008/ABCC1)		±			9.10	±	1.71	Hoechst 33342 (MCF-7/MX)		±				±				±				±			J. Med. Chem	2009	52	15
Thioureidothiophene derivative 47	S=C(N(CC)CC)NC(SC1=C2CCCCC1)=C2C(O)=O	inactive	±		Calcein AM (A2780/ADR)		±				±				±			5.97	±	3.83	Calcein AM (2008/ABCC1)		±			inactive	±		Hoechst 33342 (MCF-7/MX)		±				±				±				±			J. Med. Chem	2009	52	15
Thioureidothiophene derivative 48	S=C(NC1=C(C(O)=O)C2=C(C=CC=C2)S1)N(CC)CC	inactive	±		Calcein AM (A2780/ADR)		±				±				±			0.932	±	0.041	Calcein AM (2008/ABCC1)		±			6.16	±	1.36	Hoechst 33342 (MCF-7/MX)		±				±				±				±			J. Med. Chem	2009	52	15
Thioureidothiophene derivative 49	S=C(N(C)C1CCCCC1)NC(SC2=C3C=CC=C2)=C3C(O)=O	inactive	±		Calcein AM (A2780/ADR)		±				±				±			1.23	±	0.29	Calcein AM (2008/ABCC1)		±			inactive	±		Hoechst 33342 (MCF-7/MX)		±				±				±				±			J. Med. Chem	2009	52	15
Thienopyridine derivative 6a	CC1=NC2=C(C(N)=C(C(C3=CC=C(OC)C=C3)=O)S2)C(C4=CC(OC)=C(OC)C(OC)=C4)=C1C(C)=O	3.8	±	0.1	Rhodamine 123 (MES-SA/Dx5)		±				±				±			6.6	±	1.0	Calcein AM (H69AR)		±			2.6	±	0.6	Hoechst 33342 (MES-SA/MX2)		±				±				±				±			Bioorg. Med. Chem.	2014	22	21
Thienopyridine derivative 6b	CC1=NC2=C(C(N)=C(C(C3=CC=C(OC)C=C3)=O)S2)C(C4=CC=C(OC)C=C4)=C1C(OC)=O	4.5	±	0.2	Rhodamine 123 (MES-SA/Dx5)		±				±				±			inactive	±		Calcein AM (H69AR)		±			0.7	±	0.1	Hoechst 33342 (MES-SA/MX2)		±				±				±				±			Bioorg. Med. Chem.	2014	22	21
Thienopyridine derivative 6c	CC1=NC2=C(C(N)=C(C(C3=CC=C(OC)C=C3)=O)S2)C(C4=CC=C(OC)C(OC)=C4)=C1C(OC)=O	5.6	±	0.2	Rhodamine 123 (MES-SA/Dx5)		±				±				±			11.9	±	1.3	Calcein AM (H69AR)		±			3.6	±	0.6	Hoechst 33342 (MES-SA/MX2)		±				±				±				±			Bioorg. Med. Chem.	2014	22	21
Thienopyridine derivative 6d	CC1=NC2=C(C(N)=C(C(C3=CC=C(OC)C=C3OC)=O)S2)C(C4=CC=C(OC)C(OC)=C4)=C1C(OC)=O	10.3	±	1.5	Rhodamine 123 (MES-SA/Dx5)		±				±				±			41.4	±		Calcein AM (H69AR)		±			4.1	±	0.9	Hoechst 33342 (MES-SA/MX2)		±				±				±				±			Bioorg. Med. Chem.	2014	22	21
Thienopyridine derivative 6e	CC1=NC2=C(C(C3=CC(OC)=C(C(OC)=C3)OC)=C1C(OC)=O)C(N)=C(S2)C(C4=CC=C(C(OC)=C4)OC)=O	inactive	±		Rhodamine 123 (MES-SA/Dx5)		±				±				±			inactive	±		Calcein AM (H69AR)		±			inactive	±		Hoechst 33342 (MES-SA/MX2)		±				±				±				±			Bioorg. Med. Chem.	2014	22	21
Thienopyridine derivative 6f	CC1=NC2=C(C(C3=CC=CC=C3)=C1C(OCC)=O)C(N)=C(S2)C(C4=CC=C(C=C4)OC)=O	inactive	±		Rhodamine 123 (MES-SA/Dx5)		±				±				±			inactive	±		Calcein AM (H69AR)		±			inactive	±		Hoechst 33342 (MES-SA/MX2)		±				±				±				±			Bioorg. Med. Chem.	2014	22	21
Thienopyridine derivative 6g	CC1=NC2=C(C(N)=C(C(C3=CC=C(OC)C=C3)=O)S2)C(C4=CC=C(OC)C=C4)=C1C(OCC)=O	6.5	±	0.9	Rhodamine 123 (MES-SA/Dx5)		±				±				±			inactive	±		Calcein AM (H69AR)		±			0.4	±	0.1	Hoechst 33342 (MES-SA/MX2)		±				±				±				±			Bioorg. Med. Chem.	2014	22	21
Thienopyridine derivative 6j	CC1=NC2=C(C(N)=C(C(C3=CC=CC=C3)=O)S2)C(C4=CC(OC)=C(OC)C(OC)=C4)=C1C(OCC)=O	9.0	±	0.5	Rhodamine 123 (MES-SA/Dx5)		±				±				±			5.2	±	0.8	Calcein AM (H69AR)		±			1.5	±	0.0	Hoechst 33342 (MES-SA/MX2)		±				±				±				±			Bioorg. Med. Chem.	2014	22	21
Thienopyridine derivative 6k	CC1=NC2=C(C(N)=C(C(C3=CC=C(OC)C=C3)=O)S2)C(C4=CC(OC)=C(OC)C(OC)=C4)=C1C(OCC)=O	0.3	±	0.1	Rhodamine 123 (MES-SA/Dx5)		±				±				±			5.2	±	0.6	Calcein AM (H69AR)		±			0.7	±	0.3	Hoechst 33342 (MES-SA/MX2)		±				±				±				±			Bioorg. Med. Chem.	2014	22	21
Thienopyridine derivative 6l	CC1=NC2=C(C(N)=C(C(C3=CC=C(OC)C=C3OC)=O)S2)C(C4=CC(OC)=C(OC)C(OC)=C4)=C1C(OCC)=O	6.4	±	0.6	Rhodamine 123 (MES-SA/Dx5)		±				±				±			12.4	±	0.4	Calcein AM (H69AR)		±			2.6	±	0.3	Hoechst 33342 (MES-SA/MX2)		±				±				±				±			Bioorg. Med. Chem.	2014	22	21
Thienopyridine derivative 6m	CC1=NC2=C(C(N)=C(C(C3=CC=C(OC)C=C3)=O)S2)C(C4=CC=C(OCC)C=C4)=C1C(OCC)=O	4.2	±	0.7	Rhodamine 123 (MES-SA/Dx5)		±				±				±			inactive	±		Calcein AM (H69AR)		±			1.3	±	0.2	Hoechst 33342 (MES-SA/MX2)		±				±				±				±			Bioorg. Med. Chem.	2014	22	21
Thienopyridine derivative 6n	CC1=NC2=C(C(C3=CC=C(OCCCC)C=C3)=C1C(OCC)=O)C(N)=C(S2)C(C4=CC=C(C=C4)OC)=O	inactive	±		Rhodamine 123 (MES-SA/Dx5)		±				±				±			inactive	±		Calcein AM (H69AR)		±			inactive	±		Hoechst 33342 (MES-SA/MX2)		±				±				±				±			Bioorg. Med. Chem.	2014	22	21
Thienopyridine derivative 6o	CC1=NC2=C(C(N)=C(C(C3=CC=C(OC)C=C3)=O)S2)C(C4=CC(OC)=C(OC)C(OC)=C4)=C1C(OCCCC)=O	1.5	±	0.1	Rhodamine 123 (MES-SA/Dx5)		±				±				±			inactive	±		Calcein AM (H69AR)		±			0.4	±	0.08	Hoechst 33342 (MES-SA/MX2)		±				±				±				±			Bioorg. Med. Chem.	2014	22	21
Thienopyridine derivative 6p	CC1=NC2=C(C(N)=C(C(C3=CC=C(OC)C=C3)=O)S2)C(C4=CC=C(OC)C=C4)=C1C(OCCOC)=O	1.0	±	0.1	Rhodamine 123 (MES-SA/Dx5)		±				±				±			inactive	±		Calcein AM (H69AR)		±			0.8	±	0.1	Hoechst 33342 (MES-SA/MX2)		±				±				±				±			Bioorg. Med. Chem.	2014	22	21
Thienopyridine derivative 6q	CC1=NC2=C(C(N)=C(C(C3=CC=CC=C3)=O)S2)C(C4=CC(OC)=C(OC)C(OC)=C4)=C1C(OCCOC)=O	1.4	±	0.1	Rhodamine 123 (MES-SA/Dx5)		±				±				±			3.9	±	0.6	Calcein AM (H69AR)		±			1.3	±	0.2	Hoechst 33342 (MES-SA/MX2)		±				±				±				±			Bioorg. Med. Chem.	2014	22	21
Thienopyridine derivative 6r	CC1=NC2=C(C(N)=C(C(C3=CC=C(OC)C=C3)=O)S2)C(C4=CC(OC)=C(OC)C(OC)=C4)=C1C(OCCOC)=O	0.3	±	0.2	Rhodamine 123 (MES-SA/Dx5)		±				±				±			1.1	±	0.1	Calcein AM (H69AR)		±			0.2	±	0.05	Hoechst 33342 (MES-SA/MX2)		±				±				±				±			Bioorg. Med. Chem.	2014	22	21
Thienopyridine derivative 6s	CC1=NC2=C(C(N)=C(C(C3=CC=C(OC)C=C3OC)=O)S2)C(C4=CC(OC)=C(OC)C(OC)=C4)=C1C(OCCOC)=O	2.0	±	0.0	Rhodamine 123 (MES-SA/Dx5)		±				±				±			7.0	±	1.0	Calcein AM (H69AR)		±			2.5	±	0.5	Hoechst 33342 (MES-SA/MX2)		±				±				±				±			Bioorg. Med. Chem.	2014	22	21
Thienopyridine derivative 6t	CC1=NC2=C(C(C3=CC(OC)=C(C(OC)=C3)OC)=C1C(OCCOC)=O)C(N)=C(S2)C(C4=CC(OC)=C(C(OC)=C4)OC)=O	inactive	±		Rhodamine 123 (MES-SA/Dx5)		±				±				±			inactive	±		Calcein AM (H69AR)		±			inactive	±		Hoechst 33342 (MES-SA/MX2)		±				±				±				±			Bioorg. Med. Chem.	2014	22	21
Thienopyridine derivative 6u	CC1=NC2=C(C(N)=C(C(C3=CC=C(OC)C=C3)=O)S2)C(C4=CC(OC)=C(OC)C(OC)=C4)=C1C(OCCOCCC)=O	0.6	±	0.1	Rhodamine 123 (MES-SA/Dx5)		±				±				±			inactive	±		Calcein AM (H69AR)		±			0.6	±	0.1	Hoechst 33342 (MES-SA/MX2)		±				±				±				±			Bioorg. Med. Chem.	2014	22	21
Thienopyridine derivative 6v	O=C(C1=CC=C(OC)C=C1)C(S2)=C(N)C3=C2N=C(C4=CC(OC)=C(OC)C(OC)=C4)C(C(OCC)=O)=C3C5=CC(OC)=C(OC)C(OC)=C5	22.0	±	0.5	Rhodamine 123 (MES-SA/Dx5)		±				±				±			inactive	±		Calcein AM (H69AR)		±			3.0	±	0.3	Hoechst 33342 (MES-SA/MX2)		±				±				±				±			Bioorg. Med. Chem.	2014	22	21
Thienopyridine derivative 6w	O=C(C(SC1=C2C(C3=CC(OC)=C(C(OC)=C3)OC)=C(C#N)C(N)=N1)=C2N)C4=CC=C(C=C4)OC	inactive	±		Rhodamine 123 (MES-SA/Dx5)		±				±				±			inactive	±		Calcein AM (H69AR)		±			inactive	±		Hoechst 33342 (MES-SA/MX2)		±				±				±				±			Bioorg. Med. Chem.	2014	22	21
Thienopyridine derivative 6x	O=C(C(SC1=C2C(C)=CC(C)=N1)=C2N)C3=C(OC)C=C(C=C3)OC	inactive	±		Rhodamine 123 (MES-SA/Dx5)		±				±				±			inactive	±		Calcein AM (H69AR)		±			inactive	±		Hoechst 33342 (MES-SA/MX2)		±				±				±				±			Bioorg. Med. Chem.	2014	22	21
Thienopyridine derivative 6y	O=C(C(SC1=C2C(C3=CC(OC)=C(OC)C(OC)=C3)=CC(C)=N1)=C2N)C4=CC=C(C=C4)OC	inactive	±		Rhodamine 123 (MES-SA/Dx5)		±				±				±			inactive	±		Calcein AM (H69AR)		±			inactive	±		Hoechst 33342 (MES-SA/MX2)		±				±				±				±			Bioorg. Med. Chem.	2014	22	21
Thienopyridine derivative 7	O=C(C(SC1=C2C(C3=CC(OC)=C(OC)C(OC)=C3)=C(C(OCCOC)=O)C(C)=N1)=C2NC(C)=O)C4=CC=C(C=C4)OC	inactive	±		Rhodamine 123 (MES-SA/Dx5)		±				±				±			inactive	±		Calcein AM (H69AR)		±			inactive	±		Hoechst 33342 (MES-SA/MX2)		±				±				±				±			Bioorg. Med. Chem.	2014	22	21
Thienopyridine derivative 14a	CC1=NC2=C(C(N)=C(C(C3=CC=C(OC)C=C3)=O)O2)C(C4=CC(OC)=C(OC)C(OC)=C4)=C1C(OCC)=O	inactive	±		Rhodamine 123 (MES-SA/Dx5)		±				±				±			inactive	±		Calcein AM (H69AR)		±			3.4	±	0.7	Hoechst 33342 (MES-SA/MX2)		±				±				±				±			Bioorg. Med. Chem.	2014	22	21
Thienopyridine derivative 14b	CC1=NC2=C(C(C3=CC=C(C=C3)OC)=C1C(OCC)=O)C(N)=C(O2)C(C4=CC(OC)=C(C(OC)=C4)OC)=O	inactive	±		Rhodamine 123 (MES-SA/Dx5)		±				±				±			inactive	±		Calcein AM (H69AR)		±			inactive	±		Hoechst 33342 (MES-SA/MX2)		±				±				±				±			Bioorg. Med. Chem.	2014	22	21
4-Anilinoquinazoline derivative 1	N#CC(C=C1)=CC=C1NC2=NC(C3=CC=CC=C3)=NC4=CC=CC=C42	inactive	±		Calcein AM (A2780/ADR)		±				±				±			inactive	±		Calcein AM (H69AR)		±			0.0699	±	0.010	Hoechst 33342 (MDCK II ABCG2)	0.0845	±	0.017	Pheophorbide A (MDCK II ABCG2)		±				±				±			J. Med. Chem.	2016	59	11
4-Anilinoquinazoline derivative 2	OC(C=C1)=CC=C1NC2=NC(C3=CC=CC=C3)=NC4=CC=CC=C42	inactive	±		Calcein AM (A2780/ADR)		±				±				±			inactive	±		Calcein AM (H69AR)		±			0.204	±	0.037	Hoechst 33342 (MDCK II ABCG2)	0.304	±	0.082	Pheophorbide A (MDCK II ABCG2)		±				±				±			J. Med. Chem.	2016	59	11
4-Anilinoquinazoline derivative 3	O=S(C(C=C1)=CC=C1NC2=NC(C3=CC=CC=C3)=NC4=CC=CC=C42)(F)=O	inactive	±		Calcein AM (A2780/ADR)		±				±				±			inactive	±		Calcein AM (H69AR)		±			0.556	±	0.068	Hoechst 33342 (MDCK II ABCG2)		±				±				±				±			J. Med. Chem.	2016	59	11
4-Anilinoquinazoline derivative 4	OC(C=C1)=C([N+]([O-])=O)C=C1NC2=NC(C3=CC=CC=C3)=NC4=C2C=CC=C4	inactive	±		Calcein AM (A2780/ADR)		±				±				±			inactive	±		Calcein AM (H69AR)		±			0.0800	±	0.0091	Hoechst 33342 (MDCK II ABCG2)	0.113	±	0.017	Pheophorbide A (MDCK II ABCG2)		±				±				±			J. Med. Chem.	2016	59	11
4-Anilinoquinazoline derivative 5	O=[N+](C1=CC=CC(NC2=NC(C3=CC=CC=C3)=NC4=C2C=CC=C4)=C1)[O-]	inactive	±		Calcein AM (A2780/ADR)		±				±				±			inactive	±		Calcein AM (H69AR)		±			0.130	±	0.030	Hoechst 33342 (MDCK II ABCG2)		±				±				±				±			J. Med. Chem.	2016	59	11
4-Anilinoquinazoline derivative 6	N#CC1=CC=CC(NC2=NC(C3=CC=CC=C3)=NC4=C2C=CC=C4)=C1	inactive	±		Calcein AM (A2780/ADR)		±				±				±			inactive	±		Calcein AM (H69AR)		±			0.140	±	0.040	Hoechst 33342 (MDCK II ABCG2)		±				±				±				±			J. Med. Chem.	2016	59	11
4-Anilinoquinazoline derivative 7	CC(NC1=CC=CC(NC2=NC(C3=CC=CC=C3)=NC4=C2C=CC=C4)=C1)=O	inactive	±		Calcein AM (A2780/ADR)		±				±				±			inactive	±		Calcein AM (H69AR)		±			0.278	±	0.033	Hoechst 33342 (MDCK II ABCG2)	0.224	±	0.043	Pheophorbide A (MDCK II ABCG2)		±				±				±			J. Med. Chem.	2016	59	11
4-Anilinoquinazoline derivative 8	CSC1=CC=CC(NC2=NC(C3=CC=CC=C3)=NC4=CC=CC=C42)=C1	inactive	±		Calcein AM (A2780/ADR)		±				±				±			3.73	±	0.51	Calcein AM (H69AR)		±			1.190	±	0.031	Hoechst 33342 (MDCK II ABCG2)		±				±				±				±			J. Med. Chem.	2016	59	11
4-Anilinoquinazoline derivative 9	COC1=CC=CC(NC2=NC(C3=CC=CC=C3)=NC4=CC=CC=C42)=C1	inactive	±		Calcein AM (A2780/ADR)		±				±				±			inactive	±		Calcein AM (H69AR)		±			1.320	±	0.100	Hoechst 33342 (MDCK II ABCG2)		±				±				±				±			J. Med. Chem.	2016	59	11
4-Anilinoquinazoline derivative 10	COC(C=C1)=CC=C1NC2=NC(C3=CC=CC=C3)=NC4=C2C=CC=C4	inactive	±		Calcein AM (A2780/ADR)		±				±				±			inactive	±		Calcein AM (H69AR)		±			1.930	±	0.110	Hoechst 33342 (MDCK II ABCG2)		±				±				±				±			J. Med. Chem.	2016	59	11
4-Anilinoquinazoline derivative 11	COC(C=C1)=C(OC)C=C1NC2=NC(C3=CC=CC=C3)=NC4=C2C=CC=C4	1.86	±	0.30	Calcein AM (A2780/ADR)		±				±				±			inactive	±		Calcein AM (H69AR)		±			0.152	±	0.019	Hoechst 33342 (MDCK II ABCG2)		±				±				±				±			J. Med. Chem.	2016	59	11
4-Anilinoquinazoline derivative 12	COC(C=C1)=C(F)C=C1NC2=NC(C3=CC=CC=C3)=NC4=C2C=CC=C4	inactive	±		Calcein AM (A2780/ADR)		±				±				±			inactive	±		Calcein AM (H69AR)		±			0.872	±	0.201	Hoechst 33342 (MDCK II ABCG2)	0.689	±	0.149	Pheophorbide A (MDCK II ABCG2)		±				±				±			J. Med. Chem.	2016	59	11
4-Anilinoquinazoline derivative 13	BrC(C=C1)=C(OC)C=C1NC2=NC(C3=CC=CC=C3)=NC4=C2C=CC=C4	inactive	±		Calcein AM (A2780/ADR)		±				±				±			inactive	±		Calcein AM (H69AR)		±			0.289	±	0.034	Hoechst 33342 (MDCK II ABCG2)	0.202	±	0.044	Pheophorbide A (MDCK II ABCG2)		±				±				±			J. Med. Chem.	2016	59	11
4-Anilinoquinazoline derivative 14	IC(C=C1)=C(C)C=C1NC2=NC(C3=CC=CC=C3)=NC4=C2C=CC=C4	inactive	±		Calcein AM (A2780/ADR)		±				±				±			inactive	±		Calcein AM (H69AR)		±			1.460	±	0.070	Hoechst 33342 (MDCK II ABCG2)		±				±				±				±			J. Med. Chem.	2016	59	11
4-Anilinoquinazoline derivative 15	FC1=CC=CC(NC2=NC(C3=CC=CC=C3)=NC4=C2C=CC=C4)=C1	inactive	±		Calcein AM (A2780/ADR)		±				±				±			inactive	±		Calcein AM (H69AR)		±			0.355	±	0.053	Hoechst 33342 (MDCK II ABCG2)	0.405	±	0.066	Pheophorbide A (MDCK II ABCG2)		±				±				±			J. Med. Chem.	2016	59	11
4-Anilinoquinazoline derivative 16	FC(C=C1)=CC=C1NC2=NC(C3=CC=CC=C3)=NC4=C2C=CC=C4	inactive	±		Calcein AM (A2780/ADR)		±				±				±			inactive	±		Calcein AM (H69AR)		±			1.060	±	0.170	Hoechst 33342 (MDCK II ABCG2)		±				±				±				±			J. Med. Chem.	2016	59	11
4-Anilinoquinazoline derivative 17	ClC(C=C1)=CC=C1NC2=NC(C3=CC=CC=C3)=NC4=C2C=CC=C4	inactive	±		Calcein AM (A2780/ADR)		±				±				±			inactive	±		Calcein AM (H69AR)		±			0.830	±	0.118	Hoechst 33342 (MDCK II ABCG2)		±				±				±				±			J. Med. Chem.	2016	59	11
4-Anilinoquinazoline derivative 18	IC1=CC=CC(NC2=NC(C3=CC=CC=C3)=NC4=C2C=CC=C4)=C1	inactive	±		Calcein AM (A2780/ADR)		±				±				±			inactive	±		Calcein AM (H69AR)		±			0.791	±	0.199	Hoechst 33342 (MDCK II ABCG2)		±				±				±				±			J. Med. Chem.	2016	59	11
4-Anilinoquinazoline derivative 19	IC(C=C1)=CC=C1NC2=NC(C3=CC=CC=C3)=NC4=C2C=CC=C4	inactive	±		Calcein AM (A2780/ADR)		±				±				±			inactive	±		Calcein AM (H69AR)		±			0.612	±	0.062	Hoechst 33342 (MDCK II ABCG2)		±				±				±				±			J. Med. Chem.	2016	59	11
4-Anilinoquinazoline derivative 20	O=C(OC)C(C=C1)=CC=C1NC2=NC(C3=CC=CC=C3)=NC4=CC=CC=C42	inactive	±		Calcein AM (A2780/ADR)		±				±				±			8.13	±	1.4	Calcein AM (H69AR)		±			0.944	±	0.164	Hoechst 33342 (MDCK II ABCG2)		±				±				±				±			J. Med. Chem.	2016	59	11
4-Anilinoquinazoline derivative 21	CC(C)(C)OC(C(C=C1)=CC=C1NC2=NC(C3=CC=CC=C3)=NC4=CC=CC=C42)=O	inactive	±		Calcein AM (A2780/ADR)		±				±				±			inactive	±		Calcein AM (H69AR)		±			5.650	±	0.920	Hoechst 33342 (MDCK II ABCG2)		±				±				±				±			J. Med. Chem.	2016	59	11
4-Anilinoquinazoline derivative 22	O=C(C(C=C1)=CC=C1NC2=NC(C3=CC=CC=C3)=NC4=CC=CC=C42)O	inactive	±		Calcein AM (A2780/ADR)		±				±				±			8.77	±	0.77	Calcein AM (H69AR)		±			6.380	±	1.390	Hoechst 33342 (MDCK II ABCG2)		±				±				±				±			J. Med. Chem.	2016	59	11
4-Anilinoquinazoline derivative 23	C#CC1=CC=CC(NC2=NC(C3=CC=CC=C3)=NC4=CC=CC=C42)=C1	inactive	±		Calcein AM (A2780/ADR)		±				±				±			inactive	±		Calcein AM (H69AR)		±			0.672	±	0.096	Hoechst 33342 (MDCK II ABCG2)	0.513	±	0.136	Pheophorbide A (MDCK II ABCG2)		±				±				±			J. Med. Chem.	2016	59	11
4-Anilinoquinazoline derivative 24	CC1=CC=CC(NC2=NC(C3=CC=CC=C3)=NC4=CC=CC=C42)=C1	3.00	±	0.26	Calcein AM (A2780/ADR)		±				±				±			inactive	±		Calcein AM (H69AR)		±			1.150	±	0.160	Hoechst 33342 (MDCK II ABCG2)		±				±				±				±			J. Med. Chem.	2016	59	11
4-Anilinoquinazoline derivative 25	CC(C=C1)=CC=C1NC2=NC(C3=CC=CC=C3)=NC4=CC=CC=C42	inactive	±		Calcein AM (A2780/ADR)		±				±				±			inactive	±		Calcein AM (H69AR)		±			1.480	±	0.230	Hoechst 33342 (MDCK II ABCG2)		±				±				±				±			J. Med. Chem.	2016	59	11
4-Anilinoquinazoline derivative 26	CC(C)(C)C1=CC=CC(NC2=NC(C3=CC=CC=C3)=NC4=CC=CC=C42)=C1	inactive	±		Calcein AM (A2780/ADR)		±				±				±			inactive	±		Calcein AM (H69AR)		±			1.070	±	0.110	Hoechst 33342 (MDCK II ABCG2)		±				±				±				±			J. Med. Chem.	2016	59	11
4-Anilinoquinazoline derivative 27	CC(C)(C)C(C=C1)=CC=C1NC2=NC(C3=CC=CC=C3)=NC4=CC=CC=C42	inactive	±		Calcein AM (A2780/ADR)		±				±				±			inactive	±		Calcein AM (H69AR)		±			1.060	±	0.200	Hoechst 33342 (MDCK II ABCG2)		±				±				±				±			J. Med. Chem.	2016	59	11
4-Anilinoquinoline derivative 28	COC1=CC=CC(NC2=CC(C3=CC=CC=C3)=NC4=C2C=CC=C4)=C1	2.87	±	0.20	Calcein AM (A2780/ADR)		±				±				±			inactive	±		Calcein AM (H69AR)		±			0.951	±	0.296	Hoechst 33342 (MDCK II ABCG2)		±				±				±				±			J. Med. Chem.	2016	59	11
4-Anilinoquinoline derivative 29	CSC1=CC=CC(NC2=CC(C3=CC=CC=C3)=NC4=C2C=CC=C4)=C1	1.42	±	0.14	Calcein AM (A2780/ADR)		±				±				±			2.98	±	0.38	Calcein AM (H69AR)		±			1.900	±	0.130	Hoechst 33342 (MDCK II ABCG2)		±				±				±				±			J. Med. Chem.	2016	59	11
4-Anilinoquinoline derivative 30	CC(NC1=CC=CC(NC2=CC(C3=CC=CC=C3)=NC4=C2C=CC=C4)=C1)=O	0.66	±	0.17	Calcein AM (A2780/ADR)		±				±				±			5.80	±	0.94	Calcein AM (H69AR)		±			1.630	±	0.330	Hoechst 33342 (MDCK II ABCG2)		±				±				±				±			J. Med. Chem.	2016	59	11
4-Anilinoquinoline derivative 31	N#CC(C=C1)=CC=C1NC2=CC(C3=CC=CC=C3)=NC4=CC=CC=C42	4.74	±	0.32	Calcein AM (A2780/ADR)		±				±				±			inactive	±		Calcein AM (H69AR)		±			0.846	±	0.169	Hoechst 33342 (MDCK II ABCG2)		±				±				±				±			J. Med. Chem.	2016	59	11
4-Anilinoquinoline derivative 32	FC1=CC=CC(NC2=NC(C3=CC=CC=C3)=NC4=CC=CC=C42)=C1	inactive	±		Calcein AM (A2780/ADR)		±				±				±			inactive	±		Calcein AM (H69AR)		±			2.130	±	0.460	Hoechst 33342 (MDCK II ABCG2)		±				±				±				±			J. Med. Chem.	2016	59	11
4-Anilino-2-pyridylquinazoline derivative 11	O=[N+](C1=CC(NC2=NC(C3=CC=CC=N3)=NC4=C2C=CC=C4)=CC=C1)[O-]	inactive	±		Calcein AM (A2780/ADR)		±				±				±			inactive	±		Calcein AM (H69AR)		±			0.376	±	0.091	Hoechst 33342 (MDCK II ABCG2)		±				±				±				±			J. Med. Chem.	2017	60	10
4-Anilino-2-pyridylquinazoline derivative 12	O=[N+](C1=CC(NC2=NC(C3=CC=CN=C3)=NC4=C2C=CC=C4)=CC=C1)[O-]	inactive	±		Calcein AM (A2780/ADR)		±				±				±			inactive	±		Calcein AM (H69AR)		±			0.105	±	0.035	Hoechst 33342 (MDCK II ABCG2)		±				±				±				±			J. Med. Chem.	2017	60	10
4-Anilino-2-pyridylquinazoline derivative 13	O=[N+](C1=CC(NC2=NC(C3=CC=NC=C3)=NC4=C2C=CC=C4)=CC=C1)[O-]	inactive	±		Calcein AM (A2780/ADR)		±				±				±			inactive	±		Calcein AM (H69AR)		±			0.117	±	0.029	Hoechst 33342 (MDCK II ABCG2)		±				±				±				±			J. Med. Chem.	2017	60	10
4-Anilino-2-pyridylquinazoline derivative 14	O=[N+](C(C=C1)=CC=C1NC2=NC(C3=CC=CN=C3)=NC4=C2C=CC=C4)[O-]	inactive	±		Calcein AM (A2780/ADR)		±				±				±			inactive	±		Calcein AM (H69AR)		±			0.0641	±	0.0085	Hoechst 33342 (MDCK II ABCG2)		±				±				±				±			J. Med. Chem.	2017	60	10
4-Anilino-2-pyridylquinazoline derivative 15	N#CC1=CC(NC2=NC(C3=NC=CC=C3)=NC4=C2C=CC=C4)=CC=C1	inactive	±		Calcein AM (A2780/ADR)		±				±				±			inactive	±		Calcein AM (H69AR)		±			0.507	±	0.061	Hoechst 33342 (MDCK II ABCG2)		±				±				±				±			J. Med. Chem.	2017	60	10
4-Anilino-2-pyridylquinazoline derivative 16	N#CC1=CC(NC2=NC(C3=CN=CC=C3)=NC4=C2C=CC=C4)=CC=C1	inactive	±		Calcein AM (A2780/ADR)		±				±				±			inactive	±		Calcein AM (H69AR)		±			0.108	±	0.021	Hoechst 33342 (MDCK II ABCG2)		±				±				±				±			J. Med. Chem.	2017	60	10
4-Anilino-2-pyridylquinazoline derivative 17	N#CC1=CC(NC2=NC(C3=CC=NC=C3)=NC4=C2C=CC=C4)=CC=C1	inactive	±		Calcein AM (A2780/ADR)		±				±				±			inactive	±		Calcein AM (H69AR)		±			0.134	±	0.010	Hoechst 33342 (MDCK II ABCG2)		±				±				±				±			J. Med. Chem.	2017	60	10
4-Anilino-2-pyridylquinazoline derivative 18	N#CC1=CC=C(C=C1)NC2=NC(C3=CN=CC=C3)=NC4=C2C=CC=C4	inactive	±		Calcein AM (A2780/ADR)		±				±				±			inactive	±		Calcein AM (H69AR)		±			0.166	±	0.029	Hoechst 33342 (MDCK II ABCG2)		±				±				±				±			J. Med. Chem.	2017	60	10
4-Anilino-2-pyridylquinazoline derivative 19	COC1=CC(NC2=NC(C3=NC=CC=C3)=NC4=C2C=CC=C4)=CC=C1	12.7	±	1.8	Calcein AM (A2780/ADR)		±				±				±			inactive	±		Calcein AM (H69AR)		±			1.630	±	0.320	Hoechst 33342 (MDCK II ABCG2)		±				±				±				±			J. Med. Chem.	2017	60	10
4-Anilino-2-pyridylquinazoline derivative 20	COC1=CC(NC2=NC(C3=CN=CC=C3)=NC4=C2C=CC=C4)=CC=C1	4.78	±	0.57	Calcein AM (A2780/ADR)		±				±				±			inactive	±		Calcein AM (H69AR)		±			1.020	±	0.180	Hoechst 33342 (MDCK II ABCG2)		±				±				±				±			J. Med. Chem.	2017	60	10
4-Anilino-2-pyridylquinazoline derivative 21	COC1=CC(NC2=NC(C3=CC=NC=C3)=NC4=C2C=CC=C4)=CC=C1	5.43	±	0.83	Calcein AM (A2780/ADR)		±				±				±			inactive	±		Calcein AM (H69AR)		±			0.558	±	0.111	Hoechst 33342 (MDCK II ABCG2)		±				±				±				±			J. Med. Chem.	2017	60	10
4-Anilino-2-pyridylquinazoline derivative 22	COC1=CC=C(C=C1)NC2=NC(C3=CC=NC=C3)=NC4=C2C=CC=C4	inactive	±		Calcein AM (A2780/ADR)		±				±				±			17.9	±	2.1	Calcein AM (H69AR)		±			0.742	±	0.021	Hoechst 33342 (MDCK II ABCG2)		±				±				±				±			J. Med. Chem.	2017	60	10
4-Anilino-2-pyridylquinazoline derivative 23	COC1=CC=C(C=C1OC)NC2=NC(C3=NC=CC=C3)=NC4=C2C=CC=C4	6.30	±	0.36	Calcein AM (A2780/ADR)		±				±				±			inactive	±		Calcein AM (H69AR)		±			1.060	±	0.080	Hoechst 33342 (MDCK II ABCG2)		±				±				±				±			J. Med. Chem.	2017	60	10
4-Anilino-2-pyridylquinazoline derivative 24	COC1=CC=C(C=C1OC)NC2=NC(C3=CN=CC=C3)=NC4=C2C=CC=C4	3.11	±	0.21	Calcein AM (A2780/ADR)		±				±				±			inactive	±		Calcein AM (H69AR)		±			0.753	±	0.151	Hoechst 33342 (MDCK II ABCG2)		±				±				±				±			J. Med. Chem.	2017	60	10
4-Anilino-2-pyridylquinazoline derivative 25	COC1=CC=C(C=C1OC)NC2=NC(C3=CC=NC=C3)=NC4=C2C=CC=C4	2.08	±	0.36	Calcein AM (A2780/ADR)		±				±				±			inactive	±		Calcein AM (H69AR)		±			0.545	±	0.113	Hoechst 33342 (MDCK II ABCG2)		±				±				±				±			J. Med. Chem.	2017	60	10
4-Anilino-2-pyridylquinazoline derivative 26	FC(C1=CC(NC2=NC(C3=CC=NC=C3)=NC4=C2C=CC=C4)=CC=C1)(F)F	inactive	±		Calcein AM (A2780/ADR)		±				±				±			inactive	±		Calcein AM (H69AR)		±			0.216	±	0.040	Hoechst 33342 (MDCK II ABCG2)		±				±				±				±			J. Med. Chem.	2017	60	10
4-Anilino-2-pyridylquinazoline derivative 27	FC(C1=CC=C(C=C1)NC2=NC(C3=CC=NC=C3)=NC4=C2C=CC=C4)(F)F	inactive	±		Calcein AM (A2780/ADR)		±				±				±			inactive	±		Calcein AM (H69AR)		±			0.488	±	0.038	Hoechst 33342 (MDCK II ABCG2)		±				±				±				±			J. Med. Chem.	2017	60	10
4-Anilino-2-pyridylquinazoline derivative 28	COC1=CC=C(C=C1C(F)(F)F)NC2=NC(C3=CC=NC=C3)=NC4=C2C=CC=C4	2.78	±	0.50	Calcein AM (A2780/ADR)		±				±				±			inactive	±		Calcein AM (H69AR)		±			0.146	±	0.023	Hoechst 33342 (MDCK II ABCG2)		±				±				±				±			J. Med. Chem.	2017	60	10
4-Anilino-2-pyridylquinazoline derivative 29	FC1=CC(NC2=NC(C3=CN=CC=C3)=NC4=C2C=CC=C4)=CC=C1	inactive	±		Calcein AM (A2780/ADR)		±				±				±			inactive	±		Calcein AM (H69AR)		±			0.156	±	0.037	Hoechst 33342 (MDCK II ABCG2)		±				±				±				±			J. Med. Chem.	2017	60	10
4-Anilino-2-pyridylquinazoline derivative 30	O=S(C1=CC(NC2=NC(C3=CC=NC=C3)=NC4=C2C=CC=C4)=CC=C1)(F)=O	inactive	±		Calcein AM (A2780/ADR)		±				±				±			inactive	±		Calcein AM (H69AR)		±			1.380	±	0.184	Hoechst 33342 (MDCK II ABCG2)		±				±				±				±			J. Med. Chem.	2017	60	10
4-Anilino-2-pyridylquinazoline derivative 31	CN(C1=CC=CC(NC2=NC(C3=CC=CN=C3)=NC4=CC=CC=C42)=C1)C	inactive	±		Calcein AM (A2780/ADR)		±				±				±			inactive	±		Calcein AM (H69AR)		±			1.200	±	0.210	Hoechst 33342 (MDCK II ABCG2)		±				±				±				±			J. Med. Chem.	2017	60	10
4-Anilino-2-pyridylquinazoline derivative 32	OC1=CC=CC(NC2=NC(C3=CC=NC=C3)=NC4=CC=CC=C42)=C1	inactive	±		Calcein AM (A2780/ADR)		±				±				±			inactive	±		Calcein AM (H69AR)		±			1.070	±	0.190	Hoechst 33342 (MDCK II ABCG2)		±				±				±				±			J. Med. Chem.	2017	60	10
4-Anilino-2-pyridylquinazoline derivative 33	OC(C=C1)=CC=C1NC2=NC(C3=CC=NC=C3)=NC4=CC=CC=C42	inactive	±		Calcein AM (A2780/ADR)		±				±				±			inactive	±		Calcein AM (H69AR)		±			4.260	±	1.220	Hoechst 33342 (MDCK II ABCG2)		±				±				±				±			J. Med. Chem.	2017	60	10
4-Anilino-2-pyridylquinazoline derivative 34	OCC1=CC=CC(NC2=NC(C3=CC=CN=C3)=NC4=CC=CC=C42)=C1	inactive	±		Calcein AM (A2780/ADR)		±				±				±			inactive	±		Calcein AM (H69AR)		±			0.810	±	0.239	Hoechst 33342 (MDCK II ABCG2)		±				±				±				±			J. Med. Chem.	2017	60	10
4-Anilino-2-pyridylquinazoline derivative 35	OCC1=CC=CC(NC2=NC(C3=CC=NC=C3)=NC4=CC=CC=C42)=C1	inactive	±		Calcein AM (A2780/ADR)		±				±				±			inactive	±		Calcein AM (H69AR)		±			0.921	±	0.216	Hoechst 33342 (MDCK II ABCG2)		±				±				±				±			J. Med. Chem.	2017	60	10
4-Anilino-2-pyridylquinazoline derivative 36	OC(C=C1)=C([N+]([O-])=O)C=C1NC2=NC(C3=CC=CN=C3)=NC4=CC=CC=C42	inactive	±		Calcein AM (A2780/ADR)		±				±				±			inactive	±		Calcein AM (H69AR)		±			0.245	±	0.021	Hoechst 33342 (MDCK II ABCG2)		±				±				±				±			J. Med. Chem.	2017	60	10
4-Anilino-2-pyridylquinazoline derivative 37	O=C(C1=CC=CC(NC2=NC(C3=CC=CN=C3)=NC4=CC=CC=C42)=C1)OC	inactive	±		Calcein AM (A2780/ADR)		±				±				±			inactive	±		Calcein AM (H69AR)		±			0.362	±	0.074	Hoechst 33342 (MDCK II ABCG2)		±				±				±				±			J. Med. Chem.	2017	60	10
4-Anilino-2-pyridylquinazoline derivative 38	O=C(C1=CC=CC(NC2=NC(C3=CC=NC=C3)=NC4=CC=CC=C42)=C1)OC	6.37	±	0.12	Calcein AM (A2780/ADR)		±				±				±			inactive	±		Calcein AM (H69AR)		±			0.405	±	0.098	Hoechst 33342 (MDCK II ABCG2)		±				±				±				±			J. Med. Chem.	2017	60	10
4-Anilino-2-pyridylquinazoline derivative 39	O=C(C1=CC=CC(NC2=NC(C3=CC=NC=C3)=NC4=CC=CC=C42)=C1)OC(C)(C)C	0.334	±	0.056	Calcein AM (A2780/ADR)		±				±				±			inactive	±		Calcein AM (H69AR)		±			0.299	±	0.097	Hoechst 33342 (MDCK II ABCG2)		±				±				±				±			J. Med. Chem.	2017	60	10
4-Anilino-2-pyridylquinazoline derivative 40	O=C(C1=CC=CC(NC2=NC(C3=CC=NC=C3)=NC4=CC=CC=C42)=C1)O	inactive	±		Calcein AM (A2780/ADR)		±				±				±			inactive	±		Calcein AM (H69AR)		±			60.000	±	14.800	Hoechst 33342 (MDCK II ABCG2)		±				±				±				±			J. Med. Chem.	2017	60	10
4-Anilino-2-pyridylquinazoline derivative 41	O=C(C(C=C1)=CC=C1NC2=NC(C3=CC=NC=C3)=NC4=CC=CC=C42)O	3.67	±	0.10	Calcein AM (A2780/ADR)		±				±				±			inactive	±		Calcein AM (H69AR)		±			9.640	±	2.068	Hoechst 33342 (MDCK II ABCG2)		±				±				±				±			J. Med. Chem.	2017	60	10
4-Anilino-2-pyridylpyrimidine derivative 42	CC1=CC(NC2=CC(C#N)=CC=C2)=NC(C3=CC=NC=C3)=N1	inactive	±		Calcein AM (A2780/ADR)		±				±				±			inactive	±		Calcein AM (H69AR)		±			0.132	±	0.024	Hoechst 33342 (MDCK II ABCG2)		±				±				±				±			J. Med. Chem.	2017	60	10
4-Anilino-2-pyridylpyrimidine derivative 43	CC1=CC(NC2=CC(OC)=CC=C2)=NC(C3=CC=NC=C3)=N1	inactive	±		Calcein AM (A2780/ADR)		±				±				±			inactive	±		Calcein AM (H69AR)		±			0.271	±	0.028	Hoechst 33342 (MDCK II ABCG2)		±				±				±				±			J. Med. Chem.	2017	60	10
4-Anilino-2-pyridylpyrimidine derivative 44	CC1=CC(NC2=CC=C(OC)C=C2)=NC(C3=CC=NC=C3)=N1	inactive	±		Calcein AM (A2780/ADR)		±				±				±			inactive	±		Calcein AM (H69AR)		±			0.874	±	0.181	Hoechst 33342 (MDCK II ABCG2)		±				±				±				±			J. Med. Chem.	2017	60	10
4-Anilino-2-phenylpyrimidine derivative 45	CC1=CC(NC2=CC(C#N)=CC=C2)=NC(C3=CC=CC=C3)=N1	inactive	±		Calcein AM (A2780/ADR)		±				±				±			inactive	±		Calcein AM (H69AR)		±			0.122	±	0.024	Hoechst 33342 (MDCK II ABCG2)		±				±				±				±			J. Med. Chem.	2017	60	10
4-Anilino-2-phenylpyrimidine derivative 46	CC1=CC(NC2=CC=C(C#N)C=C2)=NC(C3=CC=CC=C3)=N1	inactive	±		Calcein AM (A2780/ADR)		±				±				±			inactive	±		Calcein AM (H69AR)		±			0.128	±	0.032	Hoechst 33342 (MDCK II ABCG2)		±				±				±				±			J. Med. Chem.	2017	60	10
4-Anilino-2-phenylpyrimidine derivative 47	CC1=CC(NC2=CC([N+]([O-])=O)=C(O)C=C2)=NC(C3=CC=CC=C3)=N1	inactive	±		Calcein AM (A2780/ADR)		±				±				±			15.9	±	2.9	Calcein AM (H69AR)		±			0.0988	±	0.0174	Hoechst 33342 (MDCK II ABCG2)		±				±				±				±			J. Med. Chem.	2017	60	10
4-Anilino-2-phenylpyrimidine derivative 48	CC1=CC(NC2=CC=CC=C2)=NC(C3=CC=CC=C3)=N1	inactive	±		Calcein AM (A2780/ADR)		±				±				±			inactive	±		Calcein AM (H69AR)		±			0.648	±	0.149	Hoechst 33342 (MDCK II ABCG2)		±				±				±				±			J. Med. Chem.	2017	60	10
2,4-substituted quinazoline derivative 15	O=[N+](C1=CC(C2=NC3=CC=CC=C3C(NC4=CC=CC=C4)=N2)=CC=C1)[O-]	inactive	±		Calcein AM (A2780/ADR)		±				±				±			inactive	±		Calcein AM (H69AR)		±			0.108	±	0.021	Hoechst 33342 (MDCK II ABCG2)		±				±				±				±			J. Med. Chem.	2017	60	10
2,4-substituted Quinazoline derivative 16	O=[N+](C1=CC(C2=NC3=CC=CC=C3C(NC4CCCCC4)=N2)=CC=C1)[O-]	inactive	±		Calcein AM (A2780/ADR)		±				±				±			inactive	±		Calcein AM (H69AR)		±			2.780	±	0.660	Hoechst 33342 (MDCK II ABCG2)		±				±				±				±			J. Med. Chem.	2017	60	10
2,4-substituted quinazoline derivative 17	O=[N+](C1=CC(C2=NC3=CC=CC=C3C(NC4=CC([N+]([O-])=O)=CC=C4)=N2)=CC=C1)[O-]	inactive	±		Calcein AM (A2780/ADR)		±				±				±			inactive	±		Calcein AM (H69AR)		±			0.236	±	0.016	Hoechst 33342 (MDCK II ABCG2)		±				±				±				±			J. Med. Chem.	2017	60	10
2,4-substituted quinazoline derivative 18	OC(C=C1)=C([N+]([O-])=O)C=C1NC2=NC(C3=CC=CC([N+]([O-])=O)=C3)=NC4=CC=CC=C42	inactive	±		Calcein AM (A2780/ADR)		±				±				±			inactive	±		Calcein AM (H69AR)		±			0.151	±	0.007	Hoechst 33342 (MDCK II ABCG2)		±				±				±				±			J. Med. Chem.	2017	60	10
2,4-substituted quinazoline derivative 19	N#CC1=CC=CC(NC2=NC(C3=CC=CC([N+]([O-])=O)=C3)=NC4=CC=CC=C42)=C1	inactive	±		Calcein AM (A2780/ADR)		±				±				±			inactive	±		Calcein AM (H69AR)		±			0.120	±	0.027	Hoechst 33342 (MDCK II ABCG2)		±				±				±				±			J. Med. Chem.	2017	60	10
2,4-substituted quinazoline derivative 20	COC1=CC=CC(NC2=NC(C3=CC=CC([N+]([O-])=O)=C3)=NC4=CC=CC=C42)=C1	inactive	±		Calcein AM (A2780/ADR)		±				±				±			inactive	±		Calcein AM (H69AR)		±			0.121	±	0.014	Hoechst 33342 (MDCK II ABCG2)		±				±				±				±			J. Med. Chem.	2017	60	10
2,4-substituted quinazoline derivative 21	COC1=C(OC)C=CC(NC2=NC(C3=CC=CC([N+]([O-])=O)=C3)=NC4=CC=CC=C42)=C1	inactive	±		Calcein AM (A2780/ADR)		±				±				±			inactive	±		Calcein AM (H69AR)		±			0.0556	±	0.0031	Hoechst 33342 (MDCK II ABCG2)		±				±				±				±			J. Med. Chem.	2017	60	10
2,4-substituted quinazoline derivative 22	COC1=C(Br)C=CC(NC2=NC(C3=CC=CC([N+]([O-])=O)=C3)=NC4=CC=CC=C42)=C1	inactive	±		Calcein AM (A2780/ADR)		±				±				±			inactive	±		Calcein AM (H69AR)		±			0.801	±	0.257	Hoechst 33342 (MDCK II ABCG2)		±				±				±				±			J. Med. Chem.	2017	60	10
2,4-substituted quinazoline derivative 23	CCOC(C=C1)=C(OCC)C=C1NC2=NC(C3=CC=CC([N+]([O-])=O)=C3)=NC4=CC=CC=C42	inactive	±		Calcein AM (A2780/ADR)		±				±				±			inactive	±		Calcein AM (H69AR)		±			0.210	±	0.041	Hoechst 33342 (MDCK II ABCG2)		±				±				±				±			J. Med. Chem.	2017	60	10
2,4-substituted quinazoline derivative 24	O=[N+](C1=CC(C2=NC3=CC=CC=C3C(NC4=CC(OCCO5)=C5C=C4)=N2)=CC=C1)[O-]	inactive	±		Calcein AM (A2780/ADR)		±				±				±			inactive	±		Calcein AM (H69AR)		±			0.263	±	0.053	Hoechst 33342 (MDCK II ABCG2)		±				±				±				±			J. Med. Chem.	2017	60	10
2,4-substituted quinazoline derivative 25	CSC1=CC=CC(NC2=NC(C3=CC=CC([N+]([O-])=O)=C3)=NC4=CC=CC=C42)=C1	inactive	±		Calcein AM (A2780/ADR)		±				±				±			inactive	±		Calcein AM (H69AR)		±			0.0948	±	0.0172	Hoechst 33342 (MDCK II ABCG2)		±				±				±				±			J. Med. Chem.	2017	60	10
2,4-substituted quinazoline derivative 26	CSC(C=C1)=CC=C1NC2=NC(C3=CC=CC([N+]([O-])=O)=C3)=NC4=CC=CC=C42	inactive	±		Calcein AM (A2780/ADR)		±				±				±			inactive	±		Calcein AM (H69AR)		±			0.0886	±	0.0159	Hoechst 33342 (MDCK II ABCG2)		±				±				±				±			J. Med. Chem.	2017	60	10
2,4-substituted quinazoline derivative 27	NC1=CC=CC(NC2=NC(C3=CC=CC([N+]([O-])=O)=C3)=NC4=CC=CC=C42)=C1	inactive	±		Calcein AM (A2780/ADR)		±				±				±			inactive	±		Calcein AM (H69AR)		±			0.284	±	0.040	Hoechst 33342 (MDCK II ABCG2)		±				±				±				±			J. Med. Chem.	2017	60	10
2,4-substituted quinazoline derivative 28	CN(C)C1=CC=CC(NC2=NC(C3=CC=CC([N+]([O-])=O)=C3)=NC4=CC=CC=C42)=C1	inactive	±		Calcein AM (A2780/ADR)		±				±				±			inactive	±		Calcein AM (H69AR)		±			0.221	±	0.015	Hoechst 33342 (MDCK II ABCG2)		±				±				±				±			J. Med. Chem.	2017	60	10
2,4-substituted quinazoline derivative 29	CCN(CC)C1=CC=CC(NC2=NC(C3=CC=CC([N+]([O-])=O)=C3)=NC4=CC=CC=C42)=C1	inactive	±		Calcein AM (A2780/ADR)		±				±				±			inactive	±		Calcein AM (H69AR)		±			0.230	±	0.043	Hoechst 33342 (MDCK II ABCG2)		±				±				±				±			J. Med. Chem.	2017	60	10
2,4-substituted quinazoline derivative 30	O=C(C)NC1=CC=CC(NC2=NC(C3=CC=CC([N+]([O-])=O)=C3)=NC4=CC=CC=C42)=C1	1.81	±	0.58	Calcein AM (A2780/ADR)		±				±				±			inactive	±		Calcein AM (H69AR)		±			0.127	±	0.007	Hoechst 33342 (MDCK II ABCG2)		±				±				±				±			J. Med. Chem.	2017	60	10
2,4-substituted quinazoline derivative 31	FC(F)(F)C1=CC=CC(NC2=NC(C3=CC=CC([N+]([O-])=O)=C3)=NC4=CC=CC=C42)=C1	inactive	±		Calcein AM (A2780/ADR)		±				±				±			inactive	±		Calcein AM (H69AR)		±			10.7	±	0.900	Hoechst 33342 (MDCK II ABCG2)		±				±				±				±			J. Med. Chem.	2017	60	10
2,4-substituted quinazoline derivative 32	FC(F)(F)C1=C(OC)C=CC(NC2=NC(C3=CC=CC([N+]([O-])=O)=C3)=NC4=CC=CC=C42)=C1	inactive	±		Calcein AM (A2780/ADR)		±				±				±			inactive	±		Calcein AM (H69AR)		±			16.2	±	4.900	Hoechst 33342 (MDCK II ABCG2)		±				±				±				±			J. Med. Chem.	2017	60	10
2,4-substituted quinazoline derivative 33	IC(C=C1)=CC=C1NC2=NC(C3=CC=CC([N+]([O-])=O)=C3)=NC4=CC=CC=C42	inactive	±		Calcein AM (A2780/ADR)		±				±				±			inactive	±		Calcein AM (H69AR)		±			1.770	±	0.380	Hoechst 33342 (MDCK II ABCG2)		±				±				±				±			Eur. J. Med. Chem.	2017	139
2,4-substituted quinazoline derivative 34	O=[N+](C(C=C1)=CC=C1C2=NC3=CC=CC=C3C(NC4=CC([N+]([O-])=O)=CC=C4)=N2)[O-]	inactive	±		Calcein AM (A2780/ADR)		±				±				±			inactive	±		Calcein AM (H69AR)		±			0.166	±	0.019	Hoechst 33342 (MDCK II ABCG2)		±				±				±				±			Eur. J. Med. Chem.	2017	139
2,4-substituted quinazoline derivative 35	N#CC1=CC=CC(NC2=NC(C3=CC=C([N+]([O-])=O)C=C3)=NC4=CC=CC=C42)=C1	inactive	±		Calcein AM (A2780/ADR)		±				±				±			inactive	±		Calcein AM (H69AR)		±			0.336	±	0.020	Hoechst 33342 (MDCK II ABCG2)		±				±				±				±			Eur. J. Med. Chem.	2017	139
2,4-substituted quinazoline derivative 36	COC1=CC=CC(NC2=NC(C3=CC=C([N+]([O-])=O)C=C3)=NC4=CC=CC=C42)=C1	inactive	±		Calcein AM (A2780/ADR)		±				±				±			inactive	±		Calcein AM (H69AR)		±			0.107	±	0.017	Hoechst 33342 (MDCK II ABCG2)		±				±				±				±			Eur. J. Med. Chem.	2017	139
2,4-substituted quinazoline derivative 37	COC1=C(OC)C=CC(NC2=NC(C3=CC=C([N+]([O-])=O)C=C3)=NC4=CC=CC=C42)=C1	inactive	±		Calcein AM (A2780/ADR)		±				±				±			inactive	±		Calcein AM (H69AR)		±			0.0867	±	0.0080	Hoechst 33342 (MDCK II ABCG2)		±				±				±				±			Eur. J. Med. Chem.	2017	139
2,4-substituted quinazoline derivative 38	OC1=C(OC)C=CC(NC2=NC(C3=CC=CC(C#N)=C3)=NC4=CC=CC=C42)=C1	inactive	±		Calcein AM (A2780/ADR)		±				±				±			inactive	±		Calcein AM (H69AR)		±			0.297	±	0.053	Hoechst 33342 (MDCK II ABCG2)		±				±				±				±			Eur. J. Med. Chem.	2017	139
2,4-substituted quinazoline derivative 39	N#CC1=CC(C2=NC3=CC=CC=C3C(NC4=CC(NC(C)=O)=CC=C4)=N2)=CC=C1	inactive	±		Calcein AM (A2780/ADR)		±				±				±			inactive	±		Calcein AM (H69AR)		±			0.225	±	0.018	Hoechst 33342 (MDCK II ABCG2)		±				±				±				±			Eur. J. Med. Chem.	2017	139
2,4-substituted quinazoline derivative 40	COC(C=CC=C1)=C1C2=NC3=CC=CC=C3C(NC4=CC([N+]([O-])=O)=CC=C4)=N2	inactive	±		Calcein AM (A2780/ADR)		±				±				±			inactive	±		Calcein AM (H69AR)		±			0.642	±	0.134	Hoechst 33342 (MDCK II ABCG2)		±				±				±				±			Eur. J. Med. Chem.	2017	139
2,4-substituted quinazoline derivative 41	COC1=CC=CC(C2=NC3=CC=CC=C3C(NC4=CC([N+]([O-])=O)=CC=C4)=N2)=C1	inactive	±		Calcein AM (A2780/ADR)		±				±				±			inactive	±		Calcein AM (H69AR)		±			0.139	±	0.034	Hoechst 33342 (MDCK II ABCG2)		±				±				±				±			Eur. J. Med. Chem.	2017	139
2,4-substituted quinazoline derivative 42	COC1=CC=CC(C2=NC3=CC=CC=C3C(NC4=CC=C([N+]([O-])=O)C=C4)=N2)=C1	inactive	±		Calcein AM (A2780/ADR)		±				±				±			inactive	±		Calcein AM (H69AR)		±			0.068	±	0.013	Hoechst 33342 (MDCK II ABCG2)		±				±				±				±			Eur. J. Med. Chem.	2017	139
2,4-substituted quinazoline derivative 43	COC1=CC=CC(C2=NC3=CC=CC=C3C(NC4=CC([N+]([O-])=O)=CC([N+]([O-])=O)=C4)=N2)=C1	inactive	±		Calcein AM (A2780/ADR)		±				±				±			inactive	±		Calcein AM (H69AR)		±			0.291	±	0.054	Hoechst 33342 (MDCK II ABCG2)		±				±				±				±			Eur. J. Med. Chem.	2017	139
2,4-substituted quinazoline derivative 44	COC1=CC=CC(C2=NC3=CC=CC=C3C(NC4=CC([N+]([O-])=O)=C(F)C=C4)=N2)=C1	inactive	±		Calcein AM (A2780/ADR)		±				±				±			inactive	±		Calcein AM (H69AR)		±			1.190	±	0.340	Hoechst 33342 (MDCK II ABCG2)		±				±				±				±			Eur. J. Med. Chem.	2017	139
2,4-substituted quinazoline derivative 45	COC1=CC=CC(C2=NC3=CC=CC=C3C(NC4=CC(C#N)=CC=C4)=N2)=C1	inactive	±		Calcein AM (A2780/ADR)		±				±				±			inactive	±		Calcein AM (H69AR)		±			0.359	±	0.066	Hoechst 33342 (MDCK II ABCG2)		±				±				±				±			Eur. J. Med. Chem.	2017	139
2,4-substituted quinazoline derivative 46	COC1=CC=CC(C2=NC3=CC=CC=C3C(NC4=CC(F)=CC=C4)=N2)=C1	inactive	±		Calcein AM (A2780/ADR)		±				±				±			inactive	±		Calcein AM (H69AR)		±			1.640	±	0.310	Hoechst 33342 (MDCK II ABCG2)		±				±				±				±			Eur. J. Med. Chem.	2017	139
2,4-substituted quinazoline derivative 47	COC1=CC=CC(C2=NC3=CC=CC=C3C(NC4=CC(OC)=CC=C4)=N2)=C1	1.87	±	0.36	Calcein AM (A2780/ADR)		±				±				±			inactive	±		Calcein AM (H69AR)		±			0.811	±	0.178	Hoechst 33342 (MDCK II ABCG2)		±				±				±				±			Eur. J. Med. Chem.	2017	139
2,4-substituted quinazoline derivative 48	COC1=CC=CC(C2=NC3=CC=CC=C3C(NC4=CC(OC)=C(OC)C=C4)=N2)=C1	1.10	±	0.22	Calcein AM (A2780/ADR)		±				±				±			inactive	±		Calcein AM (H69AR)		±			0.480	±	0.029	Hoechst 33342 (MDCK II ABCG2)		±				±				±				±			Eur. J. Med. Chem.	2017	139
2,4-substituted quinazoline derivative 49	COC(C=C1)=CC=C1C2=NC3=CC=CC=C3C(NC4=CC([N+]([O-])=O)=CC=C4)=N2	inactive	±		Calcein AM (A2780/ADR)		±				±				±			inactive	±		Calcein AM (H69AR)		±			0.183	±	0.019	Hoechst 33342 (MDCK II ABCG2)		±				±				±				±			Eur. J. Med. Chem.	2017	139
2,4-substituted quinazoline derivative 50	COC(C=C1)=CC=C1C2=NC3=CC=CC=C3C(NC4=CC(C#N)=CC=C4)=N2	inactive	±		Calcein AM (A2780/ADR)		±				±				±			inactive	±		Calcein AM (H69AR)		±			2.120	±	0.310	Hoechst 33342 (MDCK II ABCG2)		±				±				±				±			Eur. J. Med. Chem.	2017	139
2,4-substituted quinazoline derivative 51	COC(C=C1)=CC=C1C2=NC3=CC=CC=C3C(NC4=CC(OC)=CC=C4)=N2	inactive	±		Calcein AM (A2780/ADR)		±				±				±			inactive	±		Calcein AM (H69AR)		±			2.140	±	0.380	Hoechst 33342 (MDCK II ABCG2)		±				±				±				±			Eur. J. Med. Chem.	2017	139
2,4-substituted quinazoline derivative 52	COC(C=C1)=CC=C1C2=NC3=CC=CC=C3C(NC4=CC(OC)=C(OC)C=C4)=N2	1.22	±	0.17	Calcein AM (A2780/ADR)		±				±				±			7.78	±	0.99	Calcein AM (H69AR)		±			0.418	±	0.013	Hoechst 33342 (MDCK II ABCG2)		±				±				±				±			Eur. J. Med. Chem.	2017	139
2,4-substituted quinazoline derivative 53	COC(C(OC)=C1)=CC=C1C2=NC3=CC=CC=C3C(NC4=CC([N+]([O-])=O)=CC=C4)=N2	inactive	±		Calcein AM (A2780/ADR)		±				±				±			inactive	±		Calcein AM (H69AR)		±			0.0825	±	0.0062	Hoechst 33342 (MDCK II ABCG2)		±				±				±				±			Eur. J. Med. Chem.	2017	139
2,4-substituted quinazoline derivative 54	COC(C(OC)=C1)=CC=C1C2=NC3=CC=CC=C3C(NC4=CC=C([N+]([O-])=O)C=C4)=N2	2.45	±	0.42	Calcein AM (A2780/ADR)		±				±				±			40.6	±	12.9	Calcein AM (H69AR)		±			0.0442	±	0.0086	Hoechst 33342 (MDCK II ABCG2)		±				±				±				±			Eur. J. Med. Chem.	2017	139
2,4-substituted quinazoline derivative 55	COC(C(OC)=C1)=CC=C1C2=NC3=CC=CC=C3C(NC4=CC([N+]([O-])=O)=CC([N+]([O-])=O)=C4)=N2	inactive	±		Calcein AM (A2780/ADR)		±				±				±			inactive	±		Calcein AM (H69AR)		±			0.610	±	0.054	Hoechst 33342 (MDCK II ABCG2)		±				±				±				±			Eur. J. Med. Chem.	2017	139
2,4-substituted quinazoline derivative 56	COC(C(OC)=C1)=CC=C1C2=NC3=CC=CC=C3C(NC4=CC([N+]([O-])=O)=C(O)C=C4)=N2	inactive	±		Calcein AM (A2780/ADR)		±				±				±			inactive	±		Calcein AM (H69AR)		±			0.305	±	0.021	Hoechst 33342 (MDCK II ABCG2)		±				±				±				±			Eur. J. Med. Chem.	2017	139
2,4-substituted quinazoline derivative 57	COC(C(OC)=C1)=CC=C1C2=NC3=CC=CC=C3C(NC4=CC(C#N)=CC=C4)=N2	inactive	±		Calcein AM (A2780/ADR)		±				±				±			inactive	±		Calcein AM (H69AR)		±			0.136	±	0.016	Hoechst 33342 (MDCK II ABCG2)		±				±				±				±			Eur. J. Med. Chem.	2017	139
2,4-substituted quinazoline derivative 58	COC(C(OC)=C1)=CC=C1C2=NC3=CC=CC=C3C(NC4=CC(C(F)(F)F)=C(OC)C=C4)=N2	1.67	±	0.46	Calcein AM (A2780/ADR)		±				±				±			inactive	±		Calcein AM (H69AR)		±			0.795	±	0.190	Hoechst 33342 (MDCK II ABCG2)		±				±				±				±			Eur. J. Med. Chem.	2017	139
2,4-substituted quinazoline derivative 59	COC(C(OC)=C1)=CC=C1C2=NC3=CC=CC=C3C(NC4=CC(OC)=CC=C4)=N2	1.04	±	0.09	Calcein AM (A2780/ADR)		±				±				±			inactive	±		Calcein AM (H69AR)		±			0.365	±	0.057	Hoechst 33342 (MDCK II ABCG2)		±				±				±				±			Eur. J. Med. Chem.	2017	139
2,4-substituted quinazoline derivative 60	COC(C(OC)=C1)=CC=C1C2=NC3=CC=CC=C3C(NC4=CC(OC)=C(Br)C=C4)=N2	3.15	±	0.66	Calcein AM (A2780/ADR)		±				±				±			44.2	±	4.4	Calcein AM (H69AR)		±			0.0475	±	0.0071	Hoechst 33342 (MDCK II ABCG2)		±				±				±				±			Eur. J. Med. Chem.	2017	139
2,4-substituted quinazoline derivative 61	COC(C(OC)=C1)=CC=C1C2=NC3=CC=CC=C3C(NC4=CC(F)=CC=C4)=N2	inactive	±		Calcein AM (A2780/ADR)		±				±				±			inactive	±		Calcein AM (H69AR)		±			0.462	±	0.093	Hoechst 33342 (MDCK II ABCG2)		±				±				±				±			Eur. J. Med. Chem.	2017	139
2,4-substituted quinazoline derivative 62	COC(C(OC)=C1)=CC=C1C2=NC3=CC=CC=C3C(NC4=CC(S(=O)(F)=O)=CC=C4)=N2	3.26	±	0.06	Calcein AM (A2780/ADR)		±				±				±			inactive	±		Calcein AM (H69AR)		±			0.570	±	0.116	Hoechst 33342 (MDCK II ABCG2)		±				±				±				±			Eur. J. Med. Chem.	2017	139
Pyridopyrimidine derivative 10	C12=NC=CC=C1C(NC3=CC=CC=C3)=NC(C4=CC=CC=C4)=N2	inactive	±		Calcein AM (A2780/ADR)		±				±				±			inactive	±		Calcein AM (H69AR)		±			0.149	±	0.013	Hoechst 33342 (MDCK II ABCG2)		±				±				±				±			J. Med. Chem.	2018	61	8
Pyridopyrimidine derivative 11	O=[N+](C1=CC=CC(NC2=NC(C3=CC=CC=C3)=NC4=NC=CC=C42)=C1)[O-]	inactive	±		Calcein AM (A2780/ADR)		±				±				±			inactive	±		Calcein AM (H69AR)		±			0.519	±	0.090	Hoechst 33342 (MDCK II ABCG2)		±				±				±				±			J. Med. Chem.	2018	61	8
Pyridopyrimidine derivative 12	OC(C=C1)=C([N+]([O-])=O)C=C1NC2=NC(C3=CC=CC=C3)=NC4=NC=CC=C42	inactive	±		Calcein AM (A2780/ADR)		±				±				±			inactive	±		Calcein AM (H69AR)		±			0.528	±	0.094	Hoechst 33342 (MDCK II ABCG2)		±				±				±				±			J. Med. Chem.	2018	61	8
Pyridopyrimidine derivative 13	O=[N+](C(C=C1)=CC=C1NC2=NC(C3=CC=CC=C3)=NC4=NC=CC=C42)[O-]	inactive	±		Calcein AM (A2780/ADR)		±				±				±			inactive	±		Calcein AM (H69AR)		±			19.500	±	4.200	Hoechst 33342 (MDCK II ABCG2)		±				±				±				±			J. Med. Chem.	2018	61	8
Pyridopyrimidine derivative 14	N#CC1=CC=CC(NC2=NC(C3=CC=CC=C3)=NC4=NC=CC=C42)=C1	inactive	±		Calcein AM (A2780/ADR)		±				±				±			inactive	±		Calcein AM (H69AR)		±			0.400	±	0.056	Hoechst 33342 (MDCK II ABCG2)		±				±				±				±			J. Med. Chem.	2018	61	8
Pyridopyrimidine derivative 15	N#CC(C=C1)=CC=C1NC2=NC(C3=CC=CC=C3)=NC4=NC=CC=C42	inactive	±		Calcein AM (A2780/ADR)		±				±				±			inactive	±		Calcein AM (H69AR)		±			1.200	±	0.080	Hoechst 33342 (MDCK II ABCG2)		±				±				±				±			J. Med. Chem.	2018	61	8
Pyridopyrimidine derivative 16	COC1=CC=CC(NC2=NC(C3=CC=CC=C3)=NC4=NC=CC=C42)=C1	inactive	±		Calcein AM (A2780/ADR)		±				±				±			inactive	±		Calcein AM (H69AR)		±			0.150	±	0.020	Hoechst 33342 (MDCK II ABCG2)		±				±				±				±			J. Med. Chem.	2018	61	8
Pyridopyrimidine derivative 17	COC(C=C1)=CC=C1NC2=NC(C3=CC=CC=C3)=NC4=NC=CC=C42	inactive	±		Calcein AM (A2780/ADR)		±				±				±			inactive	±		Calcein AM (H69AR)		±			0.238	±	0.018	Hoechst 33342 (MDCK II ABCG2)		±				±				±				±			J. Med. Chem.	2018	61	8
Pyridopyrimidine derivative 18	COC(C=C1)=C(OC)C=C1NC2=NC(C3=CC=CC=C3)=NC4=NC=CC=C42	inactive	±		Calcein AM (A2780/ADR)		±				±				±			inactive	±		Calcein AM (H69AR)		±			0.343	±	0.028	Hoechst 33342 (MDCK II ABCG2)		±				±				±				±			J. Med. Chem.	2018	61	8
Pyridopyrimidine derivative 19	CSC1=CC=CC(NC2=NC(C3=CC=CC=C3)=NC4=NC=CC=C42)=C1	inactive	±		Calcein AM (A2780/ADR)		±				±				±			inactive	±		Calcein AM (H69AR)		±			0.206	±	0.036	Hoechst 33342 (MDCK II ABCG2)		±				±				±				±			J. Med. Chem.	2018	61	8
Pyridopyrimidine derivative 20	OC1=CC=CC(NC2=NC(C3=CC=CC=C3)=NC4=NC=CC=C42)=C1	inactive	±		Calcein AM (A2780/ADR)		±				±				±			inactive	±		Calcein AM (H69AR)		±			1.225	±	0.058	Hoechst 33342 (MDCK II ABCG2)		±				±				±				±			J. Med. Chem.	2018	61	8
Pyridopyrimidine derivative 21	OC(C=C1)=CC=C1NC2=NC(C3=CC=CC=C3)=NC4=NC=CC=C42	inactive	±		Calcein AM (A2780/ADR)		±				±				±			inactive	±		Calcein AM (H69AR)		±			2.040	±	0.110	Hoechst 33342 (MDCK II ABCG2)		±				±				±				±			J. Med. Chem.	2018	61	8
Pyridopyrimidine derivative 22	O=C(NC1=CC=CC(NC2=NC(C3=CC=CC=C3)=NC4=NC=CC=C42)=C1)C	inactive	±		Calcein AM (A2780/ADR)		±				±				±			inactive	±		Calcein AM (H69AR)		±			5.270	±	0.940	Hoechst 33342 (MDCK II ABCG2)		±				±				±				±			J. Med. Chem.	2018	61	8
Pyridopyrimidine derivative 23	FC(C1=CC=CC(NC2=NC(C3=CC=CC=C3)=NC4=NC=CC=C42)=C1)(F)F	inactive	±		Calcein AM (A2780/ADR)		±				±				±			inactive	±		Calcein AM (H69AR)		±			0.177	±	0.018	Hoechst 33342 (MDCK II ABCG2)		±				±				±				±			J. Med. Chem.	2018	61	8
Pyridopyrimidine derivative 24	FC1=CC=CC(NC2=NC(C3=CC=CC=C3)=NC4=NC=CC=C42)=C1	inactive	±		Calcein AM (A2780/ADR)		±				±				±			inactive	±		Calcein AM (H69AR)		±			0.164	±	0.019	Hoechst 33342 (MDCK II ABCG2)		±				±				±				±			J. Med. Chem.	2018	61	8
Pyridopyrimidine derivative 25	ClC1=CC=CC(NC2=NC(C3=CC=CC=C3)=NC4=NC=CC=C42)=C1	inactive	±		Calcein AM (A2780/ADR)		±				±				±			inactive	±		Calcein AM (H69AR)		±			0.454	±	0.149	Hoechst 33342 (MDCK II ABCG2)		±				±				±				±			J. Med. Chem.	2018	61	8
Pyridopyrimidine derivative 26	O=[N+](C1=CC=CC(NC2=NC(C3=CC=CC(OC)=C3)=NC4=NC=CC=C42)=C1)[O-]	inactive	±		Calcein AM (A2780/ADR)		±				±				±			inactive	±		Calcein AM (H69AR)		±			0.747	±	0.168	Hoechst 33342 (MDCK II ABCG2)		±				±				±				±			J. Med. Chem.	2018	61	8
Pyridopyrimidine derivative 27	OC(C=C1)=C([N+]([O-])=O)C=C1NC2=NC(C3=CC=CC(OC)=C3)=NC4=NC=CC=C42	inactive	±		Calcein AM (A2780/ADR)		±				±				±			inactive	±		Calcein AM (H69AR)		±			1.260	±	0.140	Hoechst 33342 (MDCK II ABCG2)		±				±				±				±			J. Med. Chem.	2018	61	8
Pyridopyrimidine derivative 28	N#CC1=CC=CC(NC2=NC(C3=CC=CC(OC)=C3)=NC4=NC=CC=C42)=C1	inactive	±		Calcein AM (A2780/ADR)		±				±				±			inactive	±		Calcein AM (H69AR)		±			0.348	±	0.0516	Hoechst 33342 (MDCK II ABCG2)		±				±				±				±			J. Med. Chem.	2018	61	8
Pyridopyrimidine derivative 29	COC1=CC(C2=NC3=NC=CC=C3C(NC4=CC=C(C#N)C=C4)=N2)=CC=C1	inactive	±		Calcein AM (A2780/ADR)		±				±				±			inactive	±		Calcein AM (H69AR)		±			0.876	±	0.172	Hoechst 33342 (MDCK II ABCG2)		±				±				±				±			J. Med. Chem.	2018	61	8
Pyridopyrimidine derivative 30	OC1=CC=CC(NC2=NC(C3=CC=CC(OC)=C3)=NC4=NC=CC=C42)=C1	inactive	±		Calcein AM (A2780/ADR)		±				±				±			inactive	±		Calcein AM (H69AR)		±			0.963	±	0.220	Hoechst 33342 (MDCK II ABCG2)		±				±				±				±			J. Med. Chem.	2018	61	8
Pyridopyrimidine derivative 31	OC(C=C1)=CC=C1NC2=NC(C3=CC=CC(OC)=C3)=NC4=NC=CC=C42	inactive	±		Calcein AM (A2780/ADR)		±				±				±			inactive	±		Calcein AM (H69AR)		±			1.300	±	0.02	Hoechst 33342 (MDCK II ABCG2)		±				±				±				±			J. Med. Chem.	2018	61	8
Pyridopyrimidine derivative 32	COC1=CC(C2=NC3=NC=CC=C3C(NC4=CC(OC)=C(OC)C=C4)=N2)=CC=C1	inactive	±		Calcein AM (A2780/ADR)		±				±				±			inactive	±		Calcein AM (H69AR)		±			0.572	±	0.008	Hoechst 33342 (MDCK II ABCG2)		±				±				±				±			J. Med. Chem.	2018	61	8
Pyridopyrimidine derivative 33	COC1=CC(C2=NC3=NC=CC=C3C(NC4=CC=C(SC)C=C4)=N2)=CC=C1	inactive	±		Calcein AM (A2780/ADR)		±				±				±			inactive	±		Calcein AM (H69AR)		±			0.910	±	0.135	Hoechst 33342 (MDCK II ABCG2)		±				±				±				±			J. Med. Chem.	2018	61	8
Pyridopyrimidine derivative 34	COC1=CC(C2=NC3=NC=CC=C3C(NC4=CC(NC(C)=O)=CC=C4)=N2)=CC=C1	inactive	±		Calcein AM (A2780/ADR)		±				±				±			inactive	±		Calcein AM (H69AR)		±			6.400	±	2.120	Hoechst 33342 (MDCK II ABCG2)		±				±				±				±			J. Med. Chem.	2018	61	8
Pyridopyrimidine derivative 35	FC1=CC=CC(NC2=NC(C3=CC=CC(OC)=C3)=NC4=NC=CC=C42)=C1	inactive	±		Calcein AM (A2780/ADR)		±				±				±			inactive	±		Calcein AM (H69AR)		±			0.264	±	0.048	Hoechst 33342 (MDCK II ABCG2)		±				±				±				±			J. Med. Chem.	2018	61	8
Pyridopyrimidine derivative 36	FC(C=C1)=CC=C1NC2=NC(C3=CC=CC(OC)=C3)=NC4=NC=CC=C42	inactive	±		Calcein AM (A2780/ADR)		±				±				±			inactive	±		Calcein AM (H69AR)		±			0.425	±	0.035	Hoechst 33342 (MDCK II ABCG2)		±				±				±				±			J. Med. Chem.	2018	61	8
Pyridopyrimidine derivative 37	FC(C=C1)=C(F)C=C1NC2=NC(C3=CC=CC(OC)=C3)=NC4=NC=CC=C42	inactive	±		Calcein AM (A2780/ADR)		±				±				±			inactive	±		Calcein AM (H69AR)		±			0.163	±	0.030	Hoechst 33342 (MDCK II ABCG2)		±				±				±				±			J. Med. Chem.	2018	61	8
Pyridopyrimidine derivative 38	COC1=CC(C2=NC3=NC=CC=C3C(NC4=CC(C(F)(F)F)=CC=C4)=N2)=CC=C1	inactive	±		Calcein AM (A2780/ADR)		±				±				±			inactive	±		Calcein AM (H69AR)		±			0.539	±	0.099	Hoechst 33342 (MDCK II ABCG2)		±				±				±				±			J. Med. Chem.	2018	61	8
Pyridopyrimidine derivative 39	COC1=CC(C2=NC3=NC=CC=C3C(NC4=CC=C(C(F)(F)F)C=C4)=N2)=CC=C1	inactive	±		Calcein AM (A2780/ADR)		±				±				±			inactive	±		Calcein AM (H69AR)		±			0.621	±	0.080	Hoechst 33342 (MDCK II ABCG2)		±				±				±				±			J. Med. Chem.	2018	61	8
Pyridopyrimidine derivative 40	ClC1=CC=CC(NC2=NC(C3=CC=CC(OC)=C3)=NC4=NC=CC=C42)=C1	inactive	±		Calcein AM (A2780/ADR)		±				±				±			inactive	±		Calcein AM (H69AR)		±			0.628	±	0.058	Hoechst 33342 (MDCK II ABCG2)		±				±				±				±			J. Med. Chem.	2018	61	8
Pyridopyrimidine derivative 41	BrC1=CC=CC(NC2=NC(C3=CC=CC(OC)=C3)=NC4=NC=CC=C42)=C1	inactive	±		Calcein AM (A2780/ADR)		±				±				±			inactive	±		Calcein AM (H69AR)		±			1.530	±	0.240	Hoechst 33342 (MDCK II ABCG2)		±				±				±				±			J. Med. Chem.	2018	61	8
Pyridopyrimidine derivative 42	O=[N+](C1=CC=CC(NC2=NC(C3=CC=CN=C3)=NC4=NC=CC=C42)=C1)[O-]	inactive	±		Calcein AM (A2780/ADR)		±				±				±			inactive	±		Calcein AM (H69AR)		±			inactive	±		Hoechst 33342 (MDCK II ABCG2)		±				±				±				±			J. Med. Chem.	2018	61	8
Pyridopyrimidine derivative 43	O=[N+](C(C=C1)=CC=C1NC2=NC(C3=CC=CN=C3)=NC4=NC=CC=C42)[O-]	inactive	±		Calcein AM (A2780/ADR)		±				±				±			inactive	±		Calcein AM (H69AR)		±			inactive	±		Hoechst 33342 (MDCK II ABCG2)		±				±				±				±			J. Med. Chem.	2018	61	8
Pyridopyrimidine derivative 44	FC1=CC=CC(NC2=NC(C3=CC=CN=C3)=NC4=NC=CC=C42)=C1	inactive	±		Calcein AM (A2780/ADR)		±				±				±			inactive	±		Calcein AM (H69AR)		±			1.230	±	0.050	Hoechst 33342 (MDCK II ABCG2)		±				±				±				±			J. Med. Chem.	2018	61	8
Pyridopyrimidine derivative 45	OC1=CC=CC(NC2=NC(C3=CC=CN=C3)=NC4=NC=CC=C42)=C1	inactive	±		Calcein AM (A2780/ADR)		±				±				±			inactive	±		Calcein AM (H69AR)		±			16.900	±	3.500	Hoechst 33342 (MDCK II ABCG2)		±				±				±				±			J. Med. Chem.	2018	61	8
2,4,6-substituted quinazoline derivative 14	O=[N+](C1=CC=C(N=C(C2=CC=CC=C2)N=C3NC4=CC=CC=C4)C3=C1)[O-]	inactive	±		Calcein AM (A2780/ADR)		±				±				±			inactive	±		Calcein AM (H69AR)		±			0.106	±	0.015	Hoechst 33342 (MDCK II ABCG2)		±				±				±				±			J. Med. Chem.	2018	61	17
2,4,6-substituted quinazoline derivative 15	OC1=CC=CC(NC2=NC(C3=CC=CC=C3)=NC4=CC=C([N+]([O-])=O)C=C42)=C1	inactive	±		Calcein AM (A2780/ADR)		±				±				±			inactive	±		Calcein AM (H69AR)		±			0.0653	±	0.0097	Hoechst 33342 (MDCK II ABCG2)		±				±				±				±			J. Med. Chem.	2018	61	17
2,4,6-substituted quinazoline derivative 16	OC1=C(O)C=CC(NC2=NC(C3=CC=CC=C3)=NC4=CC=C([N+]([O-])=O)C=C42)=C1	inactive	±		Calcein AM (A2780/ADR)		±				±				±			inactive	±		Calcein AM (H69AR)		±			0.119	±	0.017	Hoechst 33342 (MDCK II ABCG2)		±				±				±				±			J. Med. Chem.	2018	61	17
2,4,6-substituted quinazoline derivative 17	O=[N+](C1=CC=C(N=C(C2=CC=CC=C2)N=C3NC4=CC(OC)=CC=C4)C3=C1)[O-]	inactive	±		Calcein AM (A2780/ADR)		±				±				±			inactive	±		Calcein AM (H69AR)		±			0.0331	±	0.0056	Hoechst 33342 (MDCK II ABCG2)		±				±				±				±			J. Med. Chem.	2018	61	17
2,4,6-substituted quinazoline derivative 18	O=[N+](C1=CC=C(N=C(C2=CC=CC=C2)N=C3NC4=CC(OC)=C(OC)C=C4)C3=C1)[O-]	inactive	±		Calcein AM (A2780/ADR)		±				±				±			inactive	±		Calcein AM (H69AR)		±			0.0370	±	0.005	Hoechst 33342 (MDCK II ABCG2)		±				±				±				±			J. Med. Chem.	2018	61	17
2,4,6-substituted quinazoline derivative 19	O=[N+](C1=CC=C(N=C(C2=CC=CC=C2)N=C3NC4=CC(C#N)=CC=C4)C3=C1)[O-]	inactive	±		Calcein AM (A2780/ADR)		±				±				±			inactive	±		Calcein AM (H69AR)		±			0.0482	±	0.0077	Hoechst 33342 (MDCK II ABCG2)		±				±				±				±			J. Med. Chem.	2018	61	17
2,4,6-substituted quinazoline derivative 20	O=[N+](C1=CC=C(N=C(C2=CC=CC=C2)N=C3NC4=CC=C(C#N)C=C4)C3=C1)[O-]	inactive	±		Calcein AM (A2780/ADR)		±				±				±			inactive	±		Calcein AM (H69AR)		±			0.0481	±	0.0092	Hoechst 33342 (MDCK II ABCG2)		±				±				±				±			J. Med. Chem.	2018	61	17
2,4,6-substituted quinazoline derivative 21	FC1=CC=CC(NC2=NC(C3=CC=CC=C3)=NC4=CC=C([N+]([O-])=O)C=C42)=C1	inactive	±		Calcein AM (A2780/ADR)		±				±				±			inactive	±		Calcein AM (H69AR)		±			0.0515	±	0.0098	Hoechst 33342 (MDCK II ABCG2)		±				±				±				±			J. Med. Chem.	2018	61	17
2,4,6-substituted quinazoline derivative 22	O=[N+](C1=CC=C(N=C(C2=CC=CC=C2)N=C3NC4=CC(C(F)(F)F)=CC=C4)C3=C1)[O-]	inactive	±		Calcein AM (A2780/ADR)		±				±				±			inactive	±		Calcein AM (H69AR)		±			0 0491	±	0.0058	Hoechst 33342 (MDCK II ABCG2)		±				±				±				±			J. Med. Chem.	2018	61	17
2,4,6-substituted quinazoline derivative 23	OC(C=C1)=C([N+]([O-])=O)C=C1NC2=NC(C3=CC=CC=C3)=NC4=CC=C([N+]([O-])=O)C=C42	inactive	±		Calcein AM (A2780/ADR)		±				±				±			inactive	±		Calcein AM (H69AR)		±			0 0374	±	0.0050	Hoechst 33342 (MDCK II ABCG2)		±				±				±				±			J. Med. Chem.	2018	61	17
2,4,6-substituted quinazoline derivative 24	O=[N+](C1=CC=C(N=C(C2=CC=CC=C2)N=C3NC4=CC(NC(C)=O)=CC=C4)C3=C1)[O-]	inactive	±		Calcein AM (A2780/ADR)		±				±				±			inactive	±		Calcein AM (H69AR)		±			0. 0787	±	0.0135	Hoechst 33342 (MDCK II ABCG2)		±				±				±				±			J. Med. Chem.	2018	61	17
2,4,6-substituted quinazoline derivative 25	O=[N+](C1=CC=C(N=C(C2=CC=CC=C2)N=C3NC4=CC(C(O)=O)=CC=C4)C3=C1)[O-]	inactive	±		Calcein AM (A2780/ADR)		±				±				±			inactive	±		Calcein AM (H69AR)		±			0.904	±	0.017	Hoechst 33342 (MDCK II ABCG2)		±				±				±				±			J. Med. Chem.	2018	61	17
2,4,6-substituted quinazoline derivative 26	O=[N+](C1=CC=C(N=C(C2=CC=CN=C2)N=C3NC4=CC(OC)=CC=C4)C3=C1)[O-]	inactive	±		Calcein AM (A2780/ADR)		±				±				±			inactive	±		Calcein AM (H69AR)		±			0.0470	±	0.0040	Hoechst 33342 (MDCK II ABCG2)		±				±				±				±			J. Med. Chem.	2018	61	17
2,4,6-substituted quinazoline derivative 27	O=[N+](C1=CC=C(N=C(C2=CC=CN=C2)N=C3NC4=CC=C(OC)C=C4)C3=C1)[O-]	inactive	±		Calcein AM (A2780/ADR)		±				±				±			inactive	±		Calcein AM (H69AR)		±			0.0577	±	0.0070	Hoechst 33342 (MDCK II ABCG2)		±				±				±				±			J. Med. Chem.	2018	61	17
2,4,6-substituted quinazoline derivative 28	O=[N+](C1=CC=C(N=C(C2=CC=NC=C2)N=C3NC4=CC(OC)=CC=C4)C3=C1)[O-]	inactive	±		Calcein AM (A2780/ADR)		±				±				±			inactive	±		Calcein AM (H69AR)		±			0.0755	±	0.0144	Hoechst 33342 (MDCK II ABCG2)		±				±				±				±			J. Med. Chem.	2018	61	17
2,4,6-substituted quinazoline derivative 29	O=[N+](C1=CC=C(N=C(C2=CC=NC=C2)N=C3NC4=CC(C#N)=CC=C4)C3=C1)[O-]	inactive	±		Calcein AM (A2780/ADR)		±				±				±			inactive	±		Calcein AM (H69AR)		±			0.0638	±	0.0132	Hoechst 33342 (MDCK II ABCG2)		±				±				±				±			J. Med. Chem.	2018	61	17
2,4,6-substituted quinazoline derivative 30	O=[N+](C1=CC=C(N=C(C2=CC=CC(C(F)(F)F)=C2)N=C3NC4=CC=CC=C4)C3=C1)[O-]	inactive	±		Calcein AM (A2780/ADR)		±				±				±			inactive	±		Calcein AM (H69AR)		±			0.05960	±	0.0080	Hoechst 33342 (MDCK II ABCG2)		±				±				±				±			J. Med. Chem.	2018	61	17
2,4,6-substituted quinazoline derivative 31	OC1=CC=CC(NC2=NC(C3=CC=CC(C(F)(F)F)=C3)=NC4=CC=C([N+]([O-])=O)C=C42)=C1	inactive	±		Calcein AM (A2780/ADR)		±				±				±			inactive	±		Calcein AM (H69AR)		±			0.0276	±	0.0024	Hoechst 33342 (MDCK II ABCG2)		±				±				±				±			J. Med. Chem.	2018	61	17
2,4,6-substituted quinazoline derivative 32	O=[N+](C1=CC=C(N=C(C2=CC=CC(C(F)(F)F)=C2)N=C3NC4=CC(OC)=CC=C4)C3=C1)[O-]	inactive	±		Calcein AM (A2780/ADR)		±				±				±			inactive	±		Calcein AM (H69AR)		±			0.0590	±	0.0059	Hoechst 33342 (MDCK II ABCG2)		±				±				±				±			J. Med. Chem.	2018	61	17
2,4,6-substituted quinazoline derivative 33	O=[N+](C1=CC=C(N=C(C2=CC=CC(C(F)(F)F)=C2)N=C3NC4=CC(OC)=C(OC)C=C4)C3=C1)[O-]	inactive	±		Calcein AM (A2780/ADR)		±				±				±			inactive	±		Calcein AM (H69AR)		±			0.0302	±	0.0043	Hoechst 33342 (MDCK II ABCG2)		±				±				±				±			J. Med. Chem.	2018	61	17
2,4,6-substituted quinazoline derivative 34	O=[N+](C1=CC=C(N=C(C2=CC=CC(C(F)(F)F)=C2)N=C3NC4=CC(SC)=CC=C4)C3=C1)[O-]	inactive	±		Calcein AM (A2780/ADR)		±				±				±			inactive	±		Calcein AM (H69AR)		±			0.101	±	0.016	Hoechst 33342 (MDCK II ABCG2)		±				±				±				±			J. Med. Chem.	2018	61	17
2,4,6-substituted quinazoline derivative 35	FC1=CC=CC(NC2=NC(C3=CC=CC(C(F)(F)F)=C3)=NC4=CC=C([N+]([O-])=O)C=C42)=C1	inactive	±		Calcein AM (A2780/ADR)		±				±				±			inactive	±		Calcein AM (H69AR)		±			0.0448	±	0.0062	Hoechst 33342 (MDCK II ABCG2)		±				±				±				±			J. Med. Chem.	2018	61	17
2,4,6-substituted quinazoline derivative 36	O=[N+](C1=CC=C(N=C(C2=CC=CC(C(F)(F)F)=C2)N=C3NC4=CC([N+]([O-])=O)=CC=C4)C3=C1)[O-]	inactive	±		Calcein AM (A2780/ADR)		±				±				±			inactive	±		Calcein AM (H69AR)		±			0.0663	±	0.0133	Hoechst 33342 (MDCK II ABCG2)		±				±				±				±			J. Med. Chem.	2018	61	17
2,4,6-substituted quinazoline derivative 37	O=[N+](C1=CC=C(N=C(C2=CC=CC(C(F)(F)F)=C2)N=C3NC4=CC=C([N+]([O-])=O)C=C4)C3=C1)[O-]	inactive	±		Calcein AM (A2780/ADR)		±				±				±			inactive	±		Calcein AM (H69AR)		±			0.0614	±	0.0057	Hoechst 33342 (MDCK II ABCG2)		±				±				±				±			J. Med. Chem.	2018	61	17
2,4,6-substituted quinazoline derivative 38	OC(C=C1)=C([N+]([O-])=O)C=C1NC2=NC(C3=CC=CC(C(F)(F)F)=C3)=NC4=CC=C([N+]([O-])=O)C=C42	inactive	±		Calcein AM (A2780/ADR)		±				±				±			inactive	±		Calcein AM (H69AR)		±			0.0330	±	0.0047	Hoechst 33342 (MDCK II ABCG2)		±				±				±				±			J. Med. Chem.	2018	61	17
2,4,6-substituted quinazoline derivative 39	O=[N+](C1=CC=C(N=C(C2=CC=CC(C(F)(F)F)=C2)N=C3NC4=CC(NC(C)=O)=CC=C4)C3=C1)[O-]	inactive	±		Calcein AM (A2780/ADR)		±				±				±			inactive	±		Calcein AM (H69AR)		±			0.0448	±	0.0044	Hoechst 33342 (MDCK II ABCG2)		±				±				±				±			J. Med. Chem.	2018	61	17
2,4,6-substituted quinazoline derivative 40	O=[N+](C1=CC=C(N=C(C2=CC=CC(OC)=C2)N=C3NC4=CC=C(C#N)C=C4)C3=C1)[O-]	inactive	±		Calcein AM (A2780/ADR)		±				±				±			inactive	±		Calcein AM (H69AR)		±			0.0278	±	0.0038	Hoechst 33342 (MDCK II ABCG2)		±				±				±				±			J. Med. Chem.	2018	61	17
2,4,6-substituted quinazoline derivative 41	FC1=CC=CC(NC2=NC(C3=CC=CC(OC)=C3)=NC4=CC=C([N+]([O-])=O)C=C42)=C1	inactive	±		Calcein AM (A2780/ADR)		±				±				±			inactive	±		Calcein AM (H69AR)		±			0.0234	±	0.0034	Hoechst 33342 (MDCK II ABCG2)		±				±				±				±			J. Med. Chem.	2018	61	17
2,4,6-substituted quinazoline derivative 42	O=[N+](C1=CC=C(N=C(C2=CC=C(OC)C(OC)=C2)N=C3NC4=CC(C(F)(F)F)=CC=C4)C3=C1)[O-]	inactive	±		Calcein AM (A2780/ADR)		±				±				±			inactive	±		Calcein AM (H69AR)		±			0.0572	±	0.0079	Hoechst 33342 (MDCK II ABCG2)		±				±				±				±			J. Med. Chem.	2018	61	17
2,4,6-substituted quinazoline derivative 43	NC1=CC=C(N=C(C2=CC=CN=C2)N=C3NC4=CC(OC)=CC=C4)C3=C1	inactive	±		Calcein AM (A2780/ADR)		±				±				±			inactive	±		Calcein AM (H69AR)		±			0.369	±	0.054	Hoechst 33342 (MDCK II ABCG2)		±				±				±				±			J. Med. Chem.	2018	61	17
2,4,6-substituted quinazoline derivative 44	NC1=CC=C(N=C(C2=CC=CN=C2)N=C3NC4=CC=C(OC)C=C4)C3=C1	inactive	±		Calcein AM (A2780/ADR)		±				±				±			inactive	±		Calcein AM (H69AR)		±			0.646	±	0.069	Hoechst 33342 (MDCK II ABCG2)		±				±				±				±			J. Med. Chem.	2018	61	17
2,4,6-substituted quinazoline derivative 45	NC1=CC=C(N=C(C2=CC=CC(C(F)(F)F)=C2)N=C3NC4=CC=CC=C4)C3=C1	inactive	±		Calcein AM (A2780/ADR)		±				±				±			inactive	±		Calcein AM (H69AR)		±			0.726	±	0.049	Hoechst 33342 (MDCK II ABCG2)		±				±				±				±			J. Med. Chem.	2018	61	17
2,4,6-substituted quinazoline derivative 46	NC1=CC=C(N=C(C2=CC=CC(C(F)(F)F)=C2)N=C3NC4=CC(O)=CC=C4)C3=C1	inactive	±		Calcein AM (A2780/ADR)		±				±				±			inactive	±		Calcein AM (H69AR)		±			0.799	±	0.159	Hoechst 33342 (MDCK II ABCG2)		±				±				±				±			J. Med. Chem.	2018	61	17
2,4,6-substituted quinazoline derivative 47	NC1=CC=C(N=C(C2=CC=CC(C(F)(F)F)=C2)N=C3NC4=CC(OC)=CC=C4)C3=C1	inactive	±		Calcein AM (A2780/ADR)		±				±				±			inactive	±		Calcein AM (H69AR)		±			0.835	±	0.113	Hoechst 33342 (MDCK II ABCG2)		±				±				±				±			J. Med. Chem.	2018	61	17
2,4,6-substituted quinazoline derivative 48	C/C(OC(C)=O)=N\C1=CC=C(N=C(C2=CC=CN=C2)N=C3NC4=CC(OC)=CC=C4)C3=C1	inactive	±		Calcein AM (A2780/ADR)		±				±				±			inactive	±		Calcein AM (H69AR)		±			5.310	±	0.240	Hoechst 33342 (MDCK II ABCG2)		±				±				±				±			J. Med. Chem.	2018	61	17
2,4,6-substituted quinazoline derivative 49	O=C(C1=CC([N+]([O-])=O)=CC=C1)NC2=CC=C(N=C(C3=CC=CN=C3)N=C4NC5=CC(OC)=CC=C5)C4=C2	inactive	±		Calcein AM (A2780/ADR)		±				±				±			inactive	±		Calcein AM (H69AR)		±			1.150	±	0.190	Hoechst 33342 (MDCK II ABCG2)		±				±				±				±			J. Med. Chem.	2018	61	17
2,4,6-substituted quinazoline derivative 50	O=C(NC1=CC=C(C2=C1)N=C(N=C2NC3=CC=C(OC)C=C3)C4=CC=CN=C4)C5=CC([N+]([O-])=O)=CC=C5	inactive	±		Calcein AM (A2780/ADR)		±				±				±			inactive	±		Calcein AM (H69AR)		±			1.620	±	0.070	Hoechst 33342 (MDCK II ABCG2)		±				±				±				±			J. Med. Chem.	2018	61	17
2,4,6-substituted quinazoline derivative 51	O=C(C1=CN=CC=C1)NC2=CC=C(N=C(C3=CC=CN=C3)N=C4NC5=CC(OC)=CC=C5)C4=C2	inactive	±		Calcein AM (A2780/ADR)		±				±				±			inactive	±		Calcein AM (H69AR)		±			1.040	±	0.080	Hoechst 33342 (MDCK II ABCG2)		±				±				±				±			J. Med. Chem.	2018	61	17
Pyrrolopyrimidine derivative 12	N#CC1=C(CCCC2)N2C3=C1N=CN=C3N4CCN(CCC5=CC=CC=C5)CC4	18.8	±	3.7	Calcein AM (A2780/ADR)		±				±				±			0.370	±	0.036	Calcein AM (H69AR)	0.197	±	0.025	Daunorubicin (H69AR)	8.19	±	1.72	Pheophorbide A (MDCK II ABCG2)		±				±				±				±			J. Med. Chem.	2016	59	7
Pyrrolopyrimidine derivative 13	N#CC1=C(CCCC2)N2C3=C1N=CN=C3N4CCN(CC5=CC=CC=C5)CC4	32.3	±	5.4	Calcein AM (A2780/ADR)		±				±				±			0.671	±	0.071	Calcein AM (H69AR)	0.636	±	0.057	Daunorubicin (H69AR)	8.24	±	1.69	Pheophorbide A (MDCK II ABCG2)		±				±				±				±			J. Med. Chem.	2016	59	7
Pyrrolopyrimidine derivative 14	N#CC1=C(CCCC2)N2C3=C1N=CN=C3N4CCN(C(C5=CC=CC=C5)C6=CC=CC=C6)CC4	inactive	±		Calcein AM (A2780/ADR)		±				±				±			1.62	±	0.15	Calcein AM (H69AR)	1.07	±	0.06	Daunorubicin (H69AR)	14.3	±	1.4	Pheophorbide A (MDCK II ABCG2)		±				±				±				±			J. Med. Chem.	2016	59	7
Pyrrolopyrimidine derivative 15	N#CC1=C(CCCC2)N2C3=C1N=CN=C3N4CCN(C5=CC=CC=C5)CC4	inactive	±		Calcein AM (A2780/ADR)		±				±				±			2.56	±	0.40	Calcein AM (H69AR)	2.90	±	0.12	Daunorubicin (H69AR)	5.91	±	1.28	Pheophorbide A (MDCK II ABCG2)		±				±				±				±			J. Med. Chem.	2016	59	7
Pyrrolopyrimidine derivative 16	N#CC1=C(CCCC2)N2C3=C1N=CN=C3N4CCN(C)CC4	inactive	±		Calcein AM (A2780/ADR)		±				±				±			5.06	±	0.27	Calcein AM (H69AR)	2.87	±	0.33	Daunorubicin (H69AR)	4.25	±	0.42	Pheophorbide A (MDCK II ABCG2)		±				±				±				±			J. Med. Chem.	2016	59	7
Pyrrolopyrimidine derivative 17	N#CC1=C(CCCC2)N2C3=C1N=CN=C3N4CCNCC4	inactive	±		Calcein AM (A2780/ADR)		±				±				±			27.3	±	7.1	Calcein AM (H69AR)	10.8	±	0.4	Daunorubicin (H69AR)	inactive	±		Pheophorbide A (MDCK II ABCG2)		±				±				±				±			J. Med. Chem.	2016	59	7
Pyrrolopyrimidine derivative 18	N#CC1=C(CCCC2)N2C3=C1N=CN=C3NCCCC4=CC=CC=C4	inactive	±		Calcein AM (A2780/ADR)		±				±				±			2.50	±	0.50	Calcein AM (H69AR)	2.84	±	0.32	Daunorubicin (H69AR)	6.07	±	0.99	Pheophorbide A (MDCK II ABCG2)		±				±				±				±			J. Med. Chem.	2016	59	7
Pyrrolopyrimidine derivative 19	N#CC1=C(CCCC2)N2C3=C1N=CN=C3NCCC4=CC=CC=C4	inactive	±		Calcein AM (A2780/ADR)		±				±				±			8.37	±	1.84	Calcein AM (H69AR)	4.98	±	0.47	Daunorubicin (H69AR)	inactive	±		Pheophorbide A (MDCK II ABCG2)		±				±				±				±			J. Med. Chem.	2016	59	7
Pyrrolopyrimidine derivative 20	N#CC1=C(CCCC2)N2C3=C1N=CN=C3NCC4=CC=CC=C4	inactive	±		Calcein AM (A2780/ADR)		±				±				±			14.2	±	2.9	Calcein AM (H69AR)	8.80	±	1.33	Daunorubicin (H69AR)	15.8	±	2.7	Pheophorbide A (MDCK II ABCG2)		±				±				±				±			J. Med. Chem.	2016	59	7
Pyrrolopyrimidine derivative 21	N#CC1=C(CCCC2)N2C3=C1N=CN=C3NC4=CC=CC=C4	inactive	±		Calcein AM (A2780/ADR)		±				±				±			14.2	±	1.8	Calcein AM (H69AR)	9.41	±	0.61	Daunorubicin (H69AR)	7.68	±	0.92	Pheophorbide A (MDCK II ABCG2)		±				±				±				±			J. Med. Chem.	2016	59	7
Pyrrolopyrimidine derivative 22	N#CC1=C(CCCCC2)N2C3=C1N=CN=C3N4CCN(CCC5=CC=CC=C5)CC4	19.2	±	2.5	Calcein AM (A2780/ADR)		±				±				±			0.833	±	0.055	Calcein AM (H69AR)	0.643	±	0.064	Daunorubicin (H69AR)	9.94	±	0.91	Pheophorbide A (MDCK II ABCG2)		±				±				±				±			J. Med. Chem.	2016	59	7
Pyrrolopyrimidine derivative 23	N#CC1=C(CCCCC2)N2C3=C1N=CN=C3N4CCN(CC5=CC=CC=C5)CC4	21.7	±	2.6	Calcein AM (A2780/ADR)		±				±				±			1.06	±	0.04	Calcein AM (H69AR)	0.981	±	0.072	Daunorubicin (H69AR)	4.68	±	0.57	Pheophorbide A (MDCK II ABCG2)		±				±				±				±			J. Med. Chem.	2016	59	7
Pyrrolopyrimidine derivative 24	N#CC1=C(CCCCC2)N2C3=C1N=CN=C3N4CCN(C(C5=CC=CC=C5)C6=CC=CC=C6)CC4	28.6	±	6.8	Calcein AM (A2780/ADR)		±				±				±			1.95	±	0.17	Calcein AM (H69AR)	1.01	±	0.049	Daunorubicin (H69AR)	8.71	±	0.56	Pheophorbide A (MDCK II ABCG2)		±				±				±				±			J. Med. Chem.	2016	59	7
Pyrrolopyrimidine derivative 25	N#CC1=C(CCCCC2)N2C3=C1N=CN=C3N4CCN(C5=CC=CC=C5)CC4	inactive	±		Calcein AM (A2780/ADR)		±				±				±			8.98	±	1.48	Calcein AM (H69AR)	15.1	±	1.9	Daunorubicin (H69AR)	inactive	±		Pheophorbide A (MDCK II ABCG2)		±				±				±				±			J. Med. Chem.	2016	59	7
Pyrrolopyrimidine derivative 26	N#CC1=CN(C)C2=C1N=CN=C2N3CCN(CCC4=CC=CC=C4)CC3	inactive	±		Calcein AM (A2780/ADR)		±				±				±			0.714	±	0.055	Calcein AM (H69AR)	0.700	±	0.099	Daunorubicin (H69AR)	inactive	±		Pheophorbide A (MDCK II ABCG2)		±				±				±				±			J. Med. Chem.	2016	59	7
Pyrrolopyrimidine derivative 27	N#CC1=CN(CC)C2=C1N=CN=C2N3CCN(CCC4=CC=CC=C4)CC3	inactive	±		Calcein AM (A2780/ADR)		±				±				±			1.06	±	0.10	Calcein AM (H69AR)	0.789	±	0.093	Daunorubicin (H69AR)	inactive	±		Pheophorbide A (MDCK II ABCG2)		±				±				±				±			J. Med. Chem.	2016	59	7
Pyrrolopyrimidine derivative 28	N#CC1=CN(CCC)C2=C1N=CN=C2N3CCN(CCC4=CC=CC=C4)CC3	41.9	±	17.3	Calcein AM (A2780/ADR)		±				±				±			0.543	±	0.071	Calcein AM (H69AR)	0.418	±	0.027	Daunorubicin (H69AR)	inactive	±		Pheophorbide A (MDCK II ABCG2)		±				±				±				±			J. Med. Chem.	2016	59	7
Pyrrolopyrimidine derivative 29	N#CC1=CN(C(C)C)C2=C1N=CN=C2N3CCN(CCC4=CC=CC=C4)CC3	inactive	±		Calcein AM (A2780/ADR)		±				±				±			0.821	±	0.131	Calcein AM (H69AR)	1.24	±	0.13	Daunorubicin (H69AR)	inactive	±		Pheophorbide A (MDCK II ABCG2)		±				±				±				±			J. Med. Chem.	2016	59	7
Pyrrolopyrimidine derivative 30	N#CC1=CN(C2CC2)C3=C1N=CN=C3N4CCN(CCC5=CC=CC=C5)CC4	inactive	±		Calcein AM (A2780/ADR)		±				±				±			0.247	±	0.045	Calcein AM (H69AR)	0.200	±	0.025	Daunorubicin (H69AR)	inactive	±		Pheophorbide A (MDCK II ABCG2)		±				±				±				±			J. Med. Chem.	2016	59	7
Pyrrolopyrimidine derivative 31	N#CC1=CN(C2=CC=CC=C2)C3=C1N=CN=C3N4CCN(CCC5=CC=CC=C5)CC4	6.82	±	0.50	Calcein AM (A2780/ADR)		±				±				±			0.750	±	0.118	Calcein AM (H69AR)	0.340	±	0.008	Daunorubicin (H69AR)	inactive	±		Pheophorbide A (MDCK II ABCG2)		±				±				±				±			J. Med. Chem.	2016	59	7
Pyrrolopyrimidine derivative 32	N#CC1=CN(C2=CC=CC=C2)C3=C1N=CN=C3N4CCN(CC5=CC=CC=C5)CC4	inactive	±		Calcein AM (A2780/ADR)		±				±				±			1.22	±	0.26	Calcein AM (H69AR)	0.866	±	0.084	Daunorubicin (H69AR)	inactive	±		Pheophorbide A (MDCK II ABCG2)		±				±				±				±			J. Med. Chem.	2016	59	7
Pyrrolopyrimidine derivative 33	N#CC1=CN(CC2=CC=CC=C2)C3=C1N=CN=C3N4CCN(CCC5=CC=CC=C5)CC4	10.6	±	1.1	Calcein AM (A2780/ADR)		±				±				±			1.00	±	0.08	Calcein AM (H69AR)	0.623	±	0.091	Daunorubicin (H69AR)	inactive	±		Pheophorbide A (MDCK II ABCG2)		±				±				±				±			J. Med. Chem.	2016	59	7
Pyrrolopyrimidine derivative 34	N#CC1=CN(CC2=CC=CC=C2)C3=C1N=CN=C3N4CCN(CC5=CC=CC=C5)CC4	inactive	±		Calcein AM (A2780/ADR)		±				±				±			2.77	±	0.43	Calcein AM (H69AR)	0.876	±	0.027	Daunorubicin (H69AR)	inactive	±		Pheophorbide A (MDCK II ABCG2)		±				±				±				±			J. Med. Chem.	2016	59	7
Pyrrolopyrimidine derivative 35	N#CC1=CN(CCC2=CC=CC=C2)C3=C1N=CN=C3N4CCN(CCC5=CC=CC=C5)CC4	32.5	±	4.8	Calcein AM (A2780/ADR)		±				±				±			1.02	±	0.07	Calcein AM (H69AR)	1.12	±	0.14	Daunorubicin (H69AR)	inactive	±		Pheophorbide A (MDCK II ABCG2)		±				±				±				±			J. Med. Chem.	2016	59	7
Pyrrolopyrimidine derivative 36	N#CC1=CN(CCC2=CC=CC=C2)C3=C1N=CN=C3N4CCN(CC5=CC=CC=C5)CC4	inactive	±		Calcein AM (A2780/ADR)		±				±				±			0.910	±	0.234	Calcein AM (H69AR)	0.983	±	0.171	Daunorubicin (H69AR)	inactive	±		Pheophorbide A (MDCK II ABCG2)		±				±				±				±			J. Med. Chem.	2016	59	7
Pyrrolopyrimidine derivative 37	N#CC1=CN(CCCC2=CC=CC=C2)C3=C1N=CN=C3N4CCN(CCC5=CC=CC=C5)CC4	inactive	±		Calcein AM (A2780/ADR)		±				±				±			0.956	±	0.150	Calcein AM (H69AR)	0.586	±	0.030	Daunorubicin (H69AR)	inactive	±		Pheophorbide A (MDCK II ABCG2)		±				±				±				±			J. Med. Chem.	2016	59	7
Pyrrolopyrimidine derivative 38	N#CC1=CN(CCCC2=CC=CC=C2)C3=C1N=CN=C3N4CCN(CC5=CC=CC=C5)CC4	inactive	±		Calcein AM (A2780/ADR)		±				±				±			3.15	±	0.20	Calcein AM (H69AR)	2.36	±	0.10	Daunorubicin (H69AR)	inactive	±		Pheophorbide A (MDCK II ABCG2)		±				±				±				±			J. Med. Chem.	2016	59	7
Pyrrolopyrimidine derivative 6	N#CC1=CN(C)C2=C1N=CN=C2NC3=CC=CC=C3	inactive	±		Calcein AM (A2780/ADR)		±				±				±			17.1	±	4.4	Daunorubicin (H69AR)		±			20.6	±	1.4	Pheophorbide A (MDCK II ABCG2)		±				±				±				±			Biochim. Biophys. Acta	2017	1859	1
Pyrrolopyrimidine derivative 7	N#CC1=CN(C2=CC=CC=C2)C3=C1N=CN=C3NC4=CC=CC=C4	inactive	±		Calcein AM (A2780/ADR)		±				±				±			4.02	±	0.81	Daunorubicin (H69AR)		±			inactive	±		Pheophorbide A (MDCK II ABCG2)		±				±				±				±			Biochim. Biophys. Acta	2017	1859	1
Pyrrolopyrimidine derivative 8	N#CC1=CN(CC2=CC=CC=C2)C3=C1N=CN=C3NC4=CC=CC=C4	inactive	±		Calcein AM (A2780/ADR)		±				±				±			7.43	±	1.76	Daunorubicin (H69AR)		±			inactive	±		Pheophorbide A (MDCK II ABCG2)		±				±				±				±			Biochim. Biophys. Acta	2017	1859	1
Pyrrolopyrimidine derivative 9	N#CC1=CN(CC2=CC=CC=C2)C3=C1N=CN=C3NCCCC4=CC=CC=C4	14.0	±	0.3	Calcein AM (A2780/ADR)		±				±				±			0.790	±	0.141	Daunorubicin (H69AR)		±			20.4	±	1.6	Pheophorbide A (MDCK II ABCG2)		±				±				±				±			Biochim. Biophys. Acta	2017	1859	1
Pyrrolopyrimidine derivative 10	N#CC1=CN(CCC2=CC=CC=C2)C3=C1N=CN=C3NCCC4=CC=CC=C4	inactive	±		Calcein AM (A2780/ADR)		±				±				±			1.47	±	0.45	Daunorubicin (H69AR)		±			inactive	±		Pheophorbide A (MDCK II ABCG2)		±				±				±				±			Biochim. Biophys. Acta	2017	1859	1
Pyrrolopyrimidine derivative 11	N#CC1=CN(CCC2=CC=CC=C2)C3=C1N=CN=C3NCCCC4=CC=CC=C4	inactive	±		Calcein AM (A2780/ADR)		±				±				±			0.827	±	0.104	Daunorubicin (H69AR)		±			inactive	±		Pheophorbide A (MDCK II ABCG2)		±				±				±				±			Biochim. Biophys. Acta	2017	1859	1
Purine analog 12	C1(N=CN2)=C2C(N3CCN(CCC4=CC=CC=C4)CC3)=NC=N1	inactive	±		Calcein AM (A2780/ADR)		±				±				±			20.0	±	0.8	Daunorubicin (H69AR)		±			inactive	±		Pheophorbide A (MDCK II ABCG2)		±				±				±				±			Biochim. Biophys. Acta	2017	1859	1
Purine analog 13	C1(N=CN2)=C2C(N3CCN(CC4=CC=CC=C4)CC3)=NC=N1	inactive	±		Calcein AM (A2780/ADR)		±				±				±			23.9	±	9.7	Daunorubicin (H69AR)		±			inactive	±		Pheophorbide A (MDCK II ABCG2)		±				±				±				±			Biochim. Biophys. Acta	2017	1859	1
Purine analog 14	C1(N=CN2)=C2C(N3CCN(C(C4=CC=CC=C4)C5=CC=CC=C5)CC3)=NC=N1	inactive	±		Calcein AM (A2780/ADR)		±				±				±			18.5	±	6.6	Daunorubicin (H69AR)		±			inactive	±		Pheophorbide A (MDCK II ABCG2)		±				±				±				±			Biochim. Biophys. Acta	2017	1859	1
Purine analog 15	C1(N=CN2)=C2C(N3CCN(C4=CC=CC=C4)CC3)=NC=N1	inactive	±		Calcein AM (A2780/ADR)		±				±				±			32.5	±	14.7	Daunorubicin (H69AR)		±			inactive	±		Pheophorbide A (MDCK II ABCG2)		±				±				±				±			Biochim. Biophys. Acta	2017	1859	1
Pyrrolopyrimidine derivative 41	N#CC1=C(CCCC2)N2C3=C1N=CN=C3N4CCN(CCC5=CNC6=C5C=CC=C6)CC4	5.62	±	0.41	Calcein AM (A2780/ADR)		±				±				±			0.344	±	0.018	Daunorubicin (H69AR)		±			3.41	±	0.20	Pheophorbide A (MDCK II ABCG2)		±				±				±				±			J. Med. Chem.	2017	60	21
Pyrrolopyrimidine derivative 42	N#CC1=C(CCCCC2)N2C3=C1N=CN=C3N4CCN(CCC5=CNC6=C5C=CC=C6)CC4	1.71	±	0.14	Calcein AM (A2780/ADR)		±				±				±			0.289	±	0.008	Daunorubicin (H69AR)		±			inactive	±		Pheophorbide A (MDCK II ABCG2)		±				±				±				±			J. Med. Chem.	2017	60	21
Pyrrolopyrimidine derivative 43	N#CC1=C(CCCC2)N2C3=C1N=CN=C3NCCC4=CNC5=C4C=CC=C5	inactive	±		Calcein AM (A2780/ADR)		±				±				±			0.957	±	0.019	Daunorubicin (H69AR)		±			inactive	±		Pheophorbide A (MDCK II ABCG2)		±				±				±				±			J. Med. Chem.	2017	60	21
Pyrrolopyrimidine derivative 44	N#CC1=C(CCCC2)N2C3=C1N=CN=C3N4CCN(CCC5=CC=NC=C5)CC4	inactive	±		Calcein AM (A2780/ADR)		±				±				±			0.672	±	0.034	Daunorubicin (H69AR)		±			27.8	±	4.3	Pheophorbide A (MDCK II ABCG2)		±				±				±				±			J. Med. Chem.	2017	60	21
Pyrrolopyrimidine derivative 45	N#CC1=C(CCCCC2)N2C3=C1N=CN=C3N4CCN(CCC5=CC=NC=C5)CC4	inactive	±		Calcein AM (A2780/ADR)		±				±				±			1.14	±	0.07	Daunorubicin (H69AR)		±			12.4	±	0.4	Pheophorbide A (MDCK II ABCG2)		±				±				±				±			J. Med. Chem.	2017	60	21
Pyrrolopyrimidine derivative 46	N#CC1=C(CCCC2)N2C3=C1N=CN=C3N4CCN(C5=CC=CC=N5)CC4	inactive	±		Calcein AM (A2780/ADR)		±				±				±			1.02	±	0.02	Daunorubicin (H69AR)		±			4.86	±	0.36	Pheophorbide A (MDCK II ABCG2)		±				±				±				±			J. Med. Chem.	2017	60	21
Pyrrolopyrimidine derivative 47	N#CC1=C(CCCCC2)N2C3=C1N=CN=C3N4CCN(C5=CC=CC=N5)CC4	inactive	±		Calcein AM (A2780/ADR)		±				±				±			inactive	±		Daunorubicin (H69AR)		±			inactive	±		Pheophorbide A (MDCK II ABCG2)		±				±				±				±			J. Med. Chem.	2017	60	21
Pyrrolopyrimidine derivative 48	N#CC1=CN(C)C2=C1N=CN=C2N3CCN(CCC4=CNC5=C4C=CC=C5)CC3	inactive	±		Calcein AM (A2780/ADR)		±				±				±			0.337	±	0.020	Daunorubicin (H69AR)		±			inactive	±		Pheophorbide A (MDCK II ABCG2)		±				±				±				±			J. Med. Chem.	2017	60	21
Pyrrolopyrimidine derivative 49	N#CC1=CN(CC)C2=C1N=CN=C2N3CCN(CCC4=CNC5=C4C=CC=C5)CC3	inactive	±		Calcein AM (A2780/ADR)		±				±				±			0.855	±	0.063	Daunorubicin (H69AR)		±			13.8	±	1.0	Pheophorbide A (MDCK II ABCG2)		±				±				±				±			J. Med. Chem.	2017	60	21
Pyrrolopyrimidine derivative 50	N#CC1=CN(CCC)C2=C1N=CN=C2N3CCN(CCC4=CNC5=C4C=CC=C5)CC3	inactive	±		Calcein AM (A2780/ADR)		±				±				±			0.468	±	0.012	Daunorubicin (H69AR)		±			inactive	±		Pheophorbide A (MDCK II ABCG2)		±				±				±				±			J. Med. Chem.	2017	60	21
Pyrrolopyrimidine derivative 51	N#CC1=CN(C2CC2)C3=C1N=CN=C3N4CCN(CCC5=CNC6=C5C=CC=C6)CC4	3.85	±	0.36	Calcein AM (A2780/ADR)		±				±				±			0.316	±	0.009	Daunorubicin (H69AR)		±			18.9	±	1.7	Pheophorbide A (MDCK II ABCG2)		±				±				±				±			J. Med. Chem.	2017	60	21
Pyrrolopyrimidine derivative 52	N#CC1=CN(C2=CC=CC=C2)C3=C1N=CN=C3N4CCN(CCC5=CNC6=C5C=CC=C6)CC4	1.28	±	0.14	Calcein AM (A2780/ADR)		±				±				±			0.328	±	0.022	Daunorubicin (H69AR)		±			inactive	±		Pheophorbide A (MDCK II ABCG2)		±				±				±				±			J. Med. Chem.	2017	60	21
Pyrrolopyrimidine derivative 53	N#CC1=CN(CC2=CC=CC=C2)C3=C1N=CN=C3N4CCN(CCC5=CNC6=C5C=CC=C6)CC4	4.48	±	0.25	Calcein AM (A2780/ADR)		±				±				±			0.405	±	0.028	Daunorubicin (H69AR)		±			4.07	±	0.36	Pheophorbide A (MDCK II ABCG2)		±				±				±				±			J. Med. Chem.	2017	60	21
Pyrrolopyrimidine derivative 54	N#CC1=CN(CCC2=CC=CC=C2)C3=C1N=CN=C3N4CCN(CCC5=CNC6=C5C=CC=C6)CC4	1.64	±	0.04	Calcein AM (A2780/ADR)		±				±				±			0.524	±	0.013	Daunorubicin (H69AR)		±			1.39	±	0.08	Pheophorbide A (MDCK II ABCG2)		±				±				±				±			J. Med. Chem.	2017	60	21
Pyrrolopyrimidine derivative 55	N#CC1=CN(CCCC2=CC=CC=C2)C3=C1N=CN=C3N4CCN(CCC5=CNC6=C5C=CC=C6)CC4	1.46	±	0.10	Calcein AM (A2780/ADR)		±				±				±			0.501	±	0.025	Daunorubicin (H69AR)		±			1.69	±	0.07	Pheophorbide A (MDCK II ABCG2)		±				±				±				±			J. Med. Chem.	2017	60	21
Pyrrolopyrimidine derivative 56	N#CC1=C(CCCC2)N2C3=C1N=CN=C3N4CCN(CC5=CC=C(OCO6)C6=C5)CC4	13.9	±	1.4	Calcein AM (A2780/ADR)		±				±				±			0.322	±	0.019	Daunorubicin (H69AR)		±			14.6	±	1.8	Pheophorbide A (MDCK II ABCG2)		±				±				±				±			J. Med. Chem.	2017	60	21
Pyrrolopyrimidine derivative 57	N#CC1=C(CCCCC2)N2C3=C1N=CN=C3N4CCN(CC5=CC=C(OCO6)C6=C5)CC4	5.71	±	0.60	Calcein AM (A2780/ADR)		±				±				±			1.02	±	0.04	Daunorubicin (H69AR)		±			23.7	±	4.0	Pheophorbide A (MDCK II ABCG2)		±				±				±				±			J. Med. Chem.	2017	60	21
Pyrrolopyrimidine derivative 58	N#CC1=CN(C2=CC=CC=C2)C3=C1N=CN=C3N4CCN(CC5=CC=C(OCO6)C6=C5)CC4	inactive	±		Calcein AM (A2780/ADR)		±				±				±			0.751	±	0.126	Daunorubicin (H69AR)		±			inactive	±		Pheophorbide A (MDCK II ABCG2)		±				±				±				±			J. Med. Chem.	2017	60	21
Pyrrolopyrimidine derivative 59	N#CC1=CN(CCC2=CC=CC=C2)C3=C1N=CN=C3N4CCN(CC5=CC=C(OCO6)C6=C5)CC4	inactive	±		Calcein AM (A2780/ADR)		±				±				±			1.80	±	0.16	Daunorubicin (H69AR)		±			inactive	±		Pheophorbide A (MDCK II ABCG2)		±				±				±				±			J. Med. Chem.	2017	60	21
Pyrrolopyrimidine derivative 60	N#CC1=C(CCCC2)N2C3=C1N=CN=C3N4CCN(C(C5=CC=CO5)=O)CC4	inactive	±		Calcein AM (A2780/ADR)		±				±				±			0.883	±	0.060	Daunorubicin (H69AR)		±			29.5	±	1.4	Pheophorbide A (MDCK II ABCG2)		±				±				±				±			J. Med. Chem.	2017	60	21
Pyrrolopyrimidine derivative 61	N#CC1=C(CCCCC2)N2C3=C1N=CN=C3N4CCN(C(C5=CC=CO5)=O)CC4	inactive	±		Calcein AM (A2780/ADR)		±				±				±			1.01	±	0.04	Daunorubicin (H69AR)		±			12.9	±	0.8	Pheophorbide A (MDCK II ABCG2)		±				±				±				±			J. Med. Chem.	2017	60	21
Pyrrolopyrimidine derivative 62	N#CC1=CN(C2=C(OC)C=CC=C2)C3=C1N=CN=C3N4CCN(CCC5=CC=CC=C5)CC4	inactive	±		Calcein AM (A2780/ADR)		±				±				±			0.638	±	0.026	Daunorubicin (H69AR)		±			inactive	±		Pheophorbide A (MDCK II ABCG2)		±				±				±				±			J. Med. Chem.	2017	60	21
Pyrrolopyrimidine derivative 63	N#CC1=CN(C2=C(OC)C=CC=C2)C3=C1N=CN=C3N4CCN(CC5=CC=CC=C5)CC4	19.1	±	0.7	Calcein AM (A2780/ADR)		±				±				±			0.327	±	0.028	Daunorubicin (H69AR)		±			37.9	±	3.6	Pheophorbide A (MDCK II ABCG2)		±				±				±				±			J. Med. Chem.	2017	60	21
Pyrrolopyrimidine derivative 64	N#CC1=CN(C2=CC=C(OCC)C=C2)C3=C1N=CN=C3N4CCN(CCC5=CC=CC=C5)CC4	inactive	±		Calcein AM (A2780/ADR)		±				±				±			1.32	±	0.10	Daunorubicin (H69AR)		±			inactive	±		Pheophorbide A (MDCK II ABCG2)		±				±				±				±			J. Med. Chem.	2017	60	21
Pyrrolopyrimidine derivative 65	N#CC1=CN(C2=CC=C(OCC)C=C2)C3=C1N=CN=C3N4CCN(CC5=CC=CC=C5)CC4	7.29	±	0.44	Calcein AM (A2780/ADR)		±				±				±			0.859	±	0.067	Daunorubicin (H69AR)		±			inactive	±		Pheophorbide A (MDCK II ABCG2)		±				±				±				±			J. Med. Chem.	2017	60	21
Indolopyrimidine derivative 66	C1(C(C=CC=C2)=C2N3)=C3C(N4CCN(CCC5=CNC6=C5C=CC=C6)CC4)=NC=N1	3.50	±	0.36	Calcein AM (A2780/ADR)		±				±				±			0.921	±	0.012	Daunorubicin (H69AR)		±			6.21	±	0.30	Pheophorbide A (MDCK II ABCG2)		±				±				±				±			J. Med. Chem.	2017	60	21
Indolopyrimidine derivative 67	C1(C(C=CC=C2)=C2N3)=C3C(N4CCN(CCC5=CC=CC=N5)CC4)=NC=N1	10.7	±	0.7	Calcein AM (A2780/ADR)		±				±				±			0.345	±	0.012	Daunorubicin (H69AR)		±			11.6	±	0.7	Pheophorbide A (MDCK II ABCG2)		±				±				±				±			J. Med. Chem.	2017	60	21
Indolopyrimidine derivative 68	C1(C(C=CC=C2)=C2N3)=C3C(N4CCN(C5=CC=CC=N5)CC4)=NC=N1	5.00	±	0.40	Calcein AM (A2780/ADR)		±				±				±			0.495	±	0.037	Daunorubicin (H69AR)		±			1.81	±	0.10	Pheophorbide A (MDCK II ABCG2)		±				±				±				±			J. Med. Chem.	2017	60	21
Indolopyrimidine derivative 69	C1(C(C=CC=C2)=C2N3)=C3C(N4CCN(CCC5=CC=CC=C5)CC4)=NC=N1	1.11	±	0.04	Calcein AM (A2780/ADR)		±				±				±			0.405	±	0.019	Daunorubicin (H69AR)		±			0.839	±	0.054	Pheophorbide A (MDCK II ABCG2)		±				±				±				±			J. Med. Chem.	2017	60	21
Indolopyrimidine derivative 70	C1(C(C=CC=C2)=C2N3)=C3C(N4CCN(CC5=CC=CC=C5)CC4)=NC=N1	9.49	±	0.67	Calcein AM (A2780/ADR)		±				±				±			0.363	±	0.014	Daunorubicin (H69AR)		±			6.08	±	0.39	Pheophorbide A (MDCK II ABCG2)		±				±				±				±			J. Med. Chem.	2017	60	21
Indolopyrimidine derivative 71	C1(C(C=CC=C2)=C2N3)=C3C(N4CCN(C(C5=CC=CC=C5)C6=CC=CC=C6)CC4)=NC=N1	2.33	±	0.17	Calcein AM (A2780/ADR)		±				±				±			0.409	±	0.030	Daunorubicin (H69AR)		±			1.38	±	0.12	Pheophorbide A (MDCK II ABCG2)		±				±				±				±			J. Med. Chem.	2017	60	21
Indolopyrimidine derivative 72	C1(C(C=CC=C2)=C2N3)=C3C(N4CCN(C5=CC=CC=C5)CC4)=NC=N1	inactive	±		Calcein AM (A2780/ADR)		±				±				±			0.146	±	0.004	Daunorubicin (H69AR)		±			1.10	±	0.08	Pheophorbide A (MDCK II ABCG2)		±				±				±				±			J. Med. Chem.	2017	60	21
Indolopyrimidine derivative 73	C1(C(C=CC=C2)=C2N3)=C3C(N4CCN(CC5=CC=C(OCO6)C6=C5)CC4)=NC=N1	3.92	±	0.23	Calcein AM (A2780/ADR)		±				±				±			0.717	±	0.030	Daunorubicin (H69AR)		±			7.93	±	0.51	Pheophorbide A (MDCK II ABCG2)		±				±				±				±			J. Med. Chem.	2017	60	21
Indolopyrimidine derivative 74	O=C(C1=CC=CO1)N(CC2)CCN2C3=NC=NC4=C3NC5=C4C=CC=C5	inactive	±		Calcein AM (A2780/ADR)		±				±				±			0.169	±	0.005	Daunorubicin (H69AR)		±			6.06	±	0.30	Pheophorbide A (MDCK II ABCG2)		±				±				±				±			J. Med. Chem.	2017	60	21
Phenyltetrazolylphenylamide derivative 5	O=C(C1=CC=C([N+]([O-])=O)C=C1)NC2=CC=CC=C2C3=NN(C4=CC=C(CCC)C=C4)N=N3	inactive	±		Calcein AM (A2780/ADR)		±				±				±			inactive	±		Calcein AM (H69AR)		±			0.184	±	0.066	Hoechst 33342 (MDCK II ABCG2)		±				±				±				±			J. Med. Chem.	2015	58	9
Phenyltetrazolylphenylamide derivative 6	O=C(C1=CC=C([N+]([O-])=O)C=C1)NC2=CC=CC=C2C3=NN(C4=CC=C(C(F)(F)F)C=C4)N=N3	inactive	±		Calcein AM (A2780/ADR)		±				±				±			inactive	±		Calcein AM (H69AR)		±			inactive	±		Hoechst 33342 (MDCK II ABCG2)		±				±				±				±			J. Med. Chem.	2015	58	9
Phenyltetrazolylphenylamide derivative 7	O=C(C1=CC=C([N+]([O-])=O)C=C1)NC2=CC=CC=C2C3=NN(C4=CC=C(C)C=C4)N=N3	inactive	±		Calcein AM (A2780/ADR)		±				±				±			inactive	±		Calcein AM (H69AR)		±			0.100	±	0.038	Hoechst 33342 (MDCK II ABCG2)		±				±				±				±			J. Med. Chem.	2015	58	9
Phenyltetrazolylphenylamide derivative 8	O=C(C1=CC=C([N+]([O-])=O)C=C1)NC2=CC=CC=C2C3=NN(C4=CC=C(OCC)C=C4)N=N3	inactive	±		Calcein AM (A2780/ADR)		±				±				±			inactive	±		Calcein AM (H69AR)		±			inactive	±		Hoechst 33342 (MDCK II ABCG2)		±				±				±				±			J. Med. Chem.	2015	58	9
Phenyltetrazolylphenylamide derivative 9	O=C(C1=CC=C([N+]([O-])=O)C=C1)NC2=CC=CC=C2C3=NN(C4=CC=CC=C4OC)N=N3	inactive	±		Calcein AM (A2780/ADR)		±				±				±			inactive	±		Calcein AM (H69AR)		±			0.261	±	0.015	Hoechst 33342 (MDCK II ABCG2)		±				±				±				±			J. Med. Chem.	2015	58	9
Phenyltetrazolylphenylamide derivative 10	O=C(C1=CC=C([N+]([O-])=O)C=C1)NC2=CC=CC=C2C3=NN(C4=CC=CC(OC)=C4)N=N3	inactive	±		Calcein AM (A2780/ADR)		±				±				±			inactive	±		Calcein AM (H69AR)		±			0.0789	±	0.0025	Hoechst 33342 (MDCK II ABCG2)		±				±				±				±			J. Med. Chem.	2015	58	9
Phenyltetrazolylphenylamide derivative 11	O=C(C1=CC=C([N+]([O-])=O)C=C1)NC2=CC=CC=C2C3=NN(C4=CC=C(OC)C=C4)N=N3	inactive	±		Calcein AM (A2780/ADR)		±				±				±			inactive	±		Calcein AM (H69AR)		±			0.118	±	0.036	Hoechst 33342 (MDCK II ABCG2)		±				±				±				±			J. Med. Chem.	2015	58	9
Phenyltetrazolylphenylamide derivative 12	O=C(C1=CC=C(C(F)(F)F)C=C1)NC2=CC=CC=C2C3=NN(C4=CC=C(CCC)C=C4)N=N3	inactive	±		Calcein AM (A2780/ADR)		±				±				±			inactive	±		Calcein AM (H69AR)		±			inactive	±		Hoechst 33342 (MDCK II ABCG2)		±				±				±				±			J. Med. Chem.	2015	58	9
Phenyltetrazolylphenylamide derivative 13	O=C(C1=CC=C(C(F)(F)F)C=C1)NC2=CC=CC=C2C3=NN(C4=CC=C(C(F)(F)F)C=C4)N=N3	inactive	±		Calcein AM (A2780/ADR)		±				±				±			inactive	±		Calcein AM (H69AR)		±			inactive	±		Hoechst 33342 (MDCK II ABCG2)		±				±				±				±			J. Med. Chem.	2015	58	9
Phenyltetrazolylphenylamide derivative 14	O=C(C1=CC=C(C(F)(F)F)C=C1)NC2=CC=CC=C2C3=NN(C4=CC=C(C)C=C4)N=N3	inactive	±		Calcein AM (A2780/ADR)		±				±				±			inactive	±		Calcein AM (H69AR)		±			0.137	±	0.0027	Hoechst 33342 (MDCK II ABCG2)		±				±				±				±			J. Med. Chem.	2015	58	9
Phenyltetrazolylphenylamide derivative 15	O=C(C1=CC=C(C(F)(F)F)C=C1)NC2=CC=CC=C2C3=NN(C4=CC=C(OCC)C=C4)N=N3	inactive	±		Calcein AM (A2780/ADR)		±				±				±			inactive	±		Calcein AM (H69AR)		±			inactive	±		Hoechst 33342 (MDCK II ABCG2)		±				±				±				±			J. Med. Chem.	2015	58	9
Phenyltetrazolylphenylamide derivative 16	O=C(C1=CC=C(C(F)(F)F)C=C1)NC2=CC=CC=C2C3=NN(C4=CC=CC=C4OC)N=N3	11.0	±	0.6	Calcein AM (A2780/ADR)		±				±				±			inactive	±		Calcein AM (H69AR)		±			0.451	±	0.095	Hoechst 33342 (MDCK II ABCG2)		±				±				±				±			J. Med. Chem.	2015	58	9
Phenyltetrazolylphenylamide derivative 17	O=C(C1=CC=C(C(F)(F)F)C=C1)NC2=CC=CC=C2C3=NN(C4=CC=CC(OC)=C4)N=N3	inactive	±		Calcein AM (A2780/ADR)		±				±				±			inactive	±		Calcein AM (H69AR)		±			11.2	±	0.8	Hoechst 33342 (MDCK II ABCG2)		±				±				±				±			J. Med. Chem.	2015	58	9
Phenyltetrazolylphenylamide derivative 18	O=C(C1=CC=C(C(F)(F)F)C=C1)NC2=CC=CC=C2C3=NN(C4=CC=C(OC)C=C4)N=N3	inactive	±		Calcein AM (A2780/ADR)		±				±				±			inactive	±		Calcein AM (H69AR)		±			0.106	±	0.017	Hoechst 33342 (MDCK II ABCG2)		±				±				±				±			J. Med. Chem.	2015	58	9
Phenyltetrazolylphenylamide derivative 19	O=C(C1=CC(OC)=C(OC)C=C1)NC2=CC=CC=C2C3=NN(C4=CC=C(C(F)(F)F)C=C4)N=N3	inactive	±		Calcein AM (A2780/ADR)		±				±				±			inactive	±		Calcein AM (H69AR)		±			0.269	±	0.029	Hoechst 33342 (MDCK II ABCG2)		±				±				±				±			J. Med. Chem.	2015	58	9
Phenyltetrazolylphenylamide derivative 20	O=C(C1=CC(OC)=C(OC)C=C1)NC2=CC=CC=C2C3=NN(C4=CC=C(OCC)C=C4)N=N3	32.8	±	5.8	Calcein AM (A2780/ADR)		±				±				±			inactive	±		Calcein AM (H69AR)		±			0.201	±	0.056	Hoechst 33342 (MDCK II ABCG2)		±				±				±				±			J. Med. Chem.	2015	58	9
Phenyltetrazolylphenylamide derivative 21	O=C(C1=CC(OC)=C(OC)C=C1)NC2=CC=CC=C2C3=NN(C4=CC=C(OC)C=C4)N=N3	37.2	±	1.7	Calcein AM (A2780/ADR)		±				±				±			inactive	±		Calcein AM (H69AR)		±			0.117	±	0.045	Hoechst 33342 (MDCK II ABCG2)		±				±				±				±			J. Med. Chem.	2015	58	9
Phenyltetrazolylphenylamide derivative 22	O=C(C1=CC=C(OC)C=C1)NC2=CC=CC=C2C3=NN(C4=CC=C(C(F)(F)F)C=C4)N=N3	inactive	±		Calcein AM (A2780/ADR)		±				±				±			inactive	±		Calcein AM (H69AR)		±			0.073	±	0.0208	Hoechst 33342 (MDCK II ABCG2)		±				±				±				±			J. Med. Chem.	2015	58	9
Phenyltetrazolylphenylamide derivative 23	O=C(C1=CC=C(OC)C=C1)NC2=CC=CC=C2C3=NN(C4=CC=CC=C4OC)N=N3	7.73	±	1.94	Calcein AM (A2780/ADR)		±				±				±			inactive	±		Calcein AM (H69AR)		±			0.180	±	0.002	Hoechst 33342 (MDCK II ABCG2)		±				±				±				±			J. Med. Chem.	2015	58	9
Phenyltetrazolylphenylamide derivative 24	O=C(C1=CC=C(OC)C=C1)NC2=CC=CC=C2C3=NN(C4=CC=C(CCC)C=C4)N=N3	inactive	±		Calcein AM (A2780/ADR)		±				±				±			inactive	±		Calcein AM (H69AR)		±			0.0642	±	0.0065	Hoechst 33342 (MDCK II ABCG2)		±				±				±				±			J. Med. Chem.	2015	58	9
Phenyltetrazolylphenylamide derivative 25	O=C(C1=CC=C(CCC)C=C1)NC2=CC=CC=C2C3=NN(C4=CC=C(OC)C=C4)N=N3	inactive	±		Calcein AM (A2780/ADR)		±				±				±			inactive	±		Calcein AM (H69AR)		±			0.0794	±	0.0114	Hoechst 33342 (MDCK II ABCG2)		±				±				±				±			J. Med. Chem.	2015	58	9
2-Phenylquinazoline derivative 1	C12=CC=CC=C1C(NC3=CC=CC=C3)=NC(C4=CC=CC=C4)=N2	inactive	±		Calcein AM (A2780/ADR)		±				±				±			inactive	±		Calcein AM (2008/ABCC1)		±			2.57	±	0.28	Hoechst 33342 (MDCK II ABCG2)		±				±				±				±			Bioorg. Med. Chem. Lett.	2012	22	21
2-Phenylquinazoline derivative 2	BrC1=CC=CC=C1NC2=NC(C3=CC=CC=C3)=NC4=CC=CC=C42	inactive	±		Calcein AM (A2780/ADR)		±				±				±			inactive	±		Calcein AM (2008/ABCC1)		±			3.75	±	0.53	Hoechst 33342 (MDCK II ABCG2)		±				±				±				±			Bioorg. Med. Chem. Lett.	2012	22	21
2-Phenylquinazoline derivative 3	BrC1=CC(NC2=NC(C3=CC=CC=C3)=NC4=CC=CC=C42)=CC=C1	~10	±		Calcein AM (A2780/ADR)		±				±				±			>10	±		Calcein AM (2008/ABCC1)		±			0.57	±	0.04	Hoechst 33342 (MDCK II ABCG2)		±				±				±				±			Bioorg. Med. Chem. Lett.	2012	22	21
2-Phenylquinazoline derivative 4	BrC(C=C1)=CC=C1NC2=NC(C3=CC=CC=C3)=NC4=CC=CC=C42	inactive	±		Calcein AM (A2780/ADR)		±				±				±			inactive	±		Calcein AM (2008/ABCC1)		±			6.83	±	0.97	Hoechst 33342 (MDCK II ABCG2)		±				±				±				±			Bioorg. Med. Chem. Lett.	2012	22	21
2-Phenylquinazoline derivative 5	ClC1=CC(NC2=NC(C3=CC=CC=C3)=NC4=CC=CC=C42)=CC=C1	inactive	±		Calcein AM (A2780/ADR)		±				±				±			inactive	±		Calcein AM (2008/ABCC1)		±			1.93	±	0.28	Hoechst 33342 (MDCK II ABCG2)		±				±				±				±			Bioorg. Med. Chem. Lett.	2012	22	21
2-Phenylquinazoline derivative 6	ClC1=CC(NC2=NC(C3=CC=CC=C3)=NC4=CC=CC=C42)=CC=C1F	inactive	±		Calcein AM (A2780/ADR)		±				±				±			inactive	±		Calcein AM (2008/ABCC1)		±			1.66	±	0.11	Hoechst 33342 (MDCK II ABCG2)		±				±				±				±			Bioorg. Med. Chem. Lett.	2012	22	21
2-Phenylquinazoline derivative 7	COC1=CC=CC=C1NC2=NC(C3=CC=CC=C3)=NC4=CC=CC=C42	inactive	±		Calcein AM (A2780/ADR)		±				±				±			inactive	±		Calcein AM (2008/ABCC1)		±			2.25	±	0.07	Hoechst 33342 (MDCK II ABCG2)		±				±				±				±			Bioorg. Med. Chem. Lett.	2012	22	21
2-Phenylquinazoline derivative 8	COC1=CC(NC2=NC(C3=CC=CC=C3)=NC4=CC=CC=C42)=CC=C1	inactive	±		Calcein AM (A2780/ADR)		±				±				±			inactive	±		Calcein AM (2008/ABCC1)		±			1.32	±	0.10	Hoechst 33342 (MDCK II ABCG2)		±				±				±				±			Bioorg. Med. Chem. Lett.	2012	22	21
2-Phenylquinazoline derivative 9	COC(C=C1)=CC=C1NC2=NC(C3=CC=CC=C3)=NC4=CC=CC=C42	inactive	±		Calcein AM (A2780/ADR)		±				±				±			inactive	±		Calcein AM (2008/ABCC1)		±			1.93	±	0.11	Hoechst 33342 (MDCK II ABCG2)		±				±				±				±			Bioorg. Med. Chem. Lett.	2012	22	21
2-Phenylquinazoline derivative 10	COC(C(OC)=C1)=CC=C1NC2=NC(C3=CC=CC=C3)=NC4=CC=CC=C42	5.85	±	0.79	Calcein AM (A2780/ADR)		±				±				±			11.18	±	0.58	Calcein AM (2008/ABCC1)		±			0.19	±	0.01	Hoechst 33342 (MDCK II ABCG2)		±				±				±				±			Bioorg. Med. Chem. Lett.	2012	22	21
2-Phenylquinazoline derivative 11	O=[N+](C1=CC=CC=C1NC2=NC(C3=CC=CC=C3)=NC4=CC=CC=C42)[O-]	inactive	±		Calcein AM (A2780/ADR)		±				±				±			inactive	±		Calcein AM (2008/ABCC1)		±			5.93	±	0.10	Hoechst 33342 (MDCK II ABCG2)		±				±				±				±			Bioorg. Med. Chem. Lett.	2012	22	21
2-Phenylquinazoline derivative 12	O=[N+](C1=CC(NC2=NC(C3=CC=CC=C3)=NC4=CC=CC=C42)=CC=C1)[O-]	inactive	±		Calcein AM (A2780/ADR)		±				±				±			inactive	±		Calcein AM (2008/ABCC1)		±			0.13	±	0.03	Hoechst 33342 (MDCK II ABCG2)		±				±				±				±			Bioorg. Med. Chem. Lett.	2012	22	21
2-Phenylquinazoline derivative 13	O=[N+](C(C=C1)=CC=C1NC2=NC(C3=CC=CC=C3)=NC4=CC=CC=C42)[O-]	inactive	±		Calcein AM (A2780/ADR)		±				±				±			inactive	±		Calcein AM (2008/ABCC1)		±			0.97	±	0.24	Hoechst 33342 (MDCK II ABCG2)		±				±				±				±			Bioorg. Med. Chem. Lett.	2012	22	21
2-Phenylquinazoline derivative 14	FC(C([N+]([O-])=O)=C1)=CC=C1NC2=NC(C3=CC=CC=C3)=NC4=CC=CC=C42	inactive	±		Calcein AM (A2780/ADR)		±				±				±			inactive	±		Calcein AM (2008/ABCC1)		±			2.46	±	0.14	Hoechst 33342 (MDCK II ABCG2)		±				±				±				±			Bioorg. Med. Chem. Lett.	2012	22	21
2-Phenylquinazoline derivative 15	N#CC1=CC(NC2=NC(C3=CC=CC=C3)=NC4=CC=CC=C42)=CC=C1	inactive	±		Calcein AM (A2780/ADR)		±				±				±			inactive	±		Calcein AM (2008/ABCC1)		±			0.14	±	0.04	Hoechst 33342 (MDCK II ABCG2)		±				±				±				±			Bioorg. Med. Chem. Lett.	2012	22	21
2-Phenylquinazoline derivative 16	FC(F)(F)C1=CC(NC2=NC(C3=CC=CC=C3)=NC4=CC=CC=C42)=CC=C1	inactive	±		Calcein AM (A2780/ADR)		±				±				±			inactive	±		Calcein AM (2008/ABCC1)		±			0.25	±	0.10	Hoechst 33342 (MDCK II ABCG2)		±				±				±				±			Bioorg. Med. Chem. Lett.	2012	22	21
2-Phenylquinazoline derivative 17	FC(F)(F)C(C=C1)=CC=C1NC2=NC(C3=CC=CC=C3)=NC4=CC=CC=C42	inactive	±		Calcein AM (A2780/ADR)		±				±				±			inactive	±		Calcein AM (2008/ABCC1)		±			1.53	±	0.13	Hoechst 33342 (MDCK II ABCG2)		±				±				±				±			Bioorg. Med. Chem. Lett.	2012	22	21
2-Phenylquinazoline derivative 18	C12=CC=CC=C1C(N3CCN(C4=CC=CC=C4)CC3)=NC(C5=CC=CC=C5)=N2	inactive	±		Calcein AM (A2780/ADR)		±				±				±			inactive	±		Calcein AM (2008/ABCC1)		±			8.92	±	1.82	Hoechst 33342 (MDCK II ABCG2)		±				±				±				±			Bioorg. Med. Chem. Lett.	2012	22	21
2-Phenylquinazoline derivative 19	BrC1=CC=CC(N(CC2)CCN2C3=NC(C4=CC=CC=C4)=NC5=CC=CC=C53)=C1	inactive	±		Calcein AM (A2780/ADR)		±				±				±			inactive	±		Calcein AM (2008/ABCC1)		±			5.12	±	0.57	Hoechst 33342 (MDCK II ABCG2)		±				±				±				±			Bioorg. Med. Chem. Lett.	2012	22	21
2-Phenylquinazoline derivative 20	ClC1=CC=CC(N(CC2)CCN2C3=NC(C4=CC=CC=C4)=NC5=CC=CC=C53)=C1	inactive	±		Calcein AM (A2780/ADR)		±				±				±			inactive	±		Calcein AM (2008/ABCC1)		±			5.91	±	1.73	Hoechst 33342 (MDCK II ABCG2)		±				±				±				±			Bioorg. Med. Chem. Lett.	2012	22	21
2-Phenylquinazoline derivative 21	ClC1=C(F)C=CC(N(CC2)CCN2C3=NC(C4=CC=CC=C4)=NC5=CC=CC=C53)=C1	inactive	±		Calcein AM (A2780/ADR)		±				±				±			inactive	±		Calcein AM (2008/ABCC1)		±			8.22	±	1.36	Hoechst 33342 (MDCK II ABCG2)		±				±				±				±			Bioorg. Med. Chem. Lett.	2012	22	21
2-Phenylquinazoline derivative 22	COC1=CC=CC(N(CC2)CCN2C3=NC(C4=CC=CC=C4)=NC5=CC=CC=C53)=C1	inactive	±		Calcein AM (A2780/ADR)		±				±				±			inactive	±		Calcein AM (2008/ABCC1)		±			8.90	±	2.35	Hoechst 33342 (MDCK II ABCG2)		±				±				±				±			Bioorg. Med. Chem. Lett.	2012	22	21
2-Phenylquinazoline derivative 23	O=[N+](C1=CC=CC(N(CC2)CCN2C3=NC(C4=CC=CC=C4)=NC5=CC=CC=C53)=C1)[O-]	inactive	±		Calcein AM (A2780/ADR)		±				±				±			inactive	±		Calcein AM (2008/ABCC1)		±			7.95	±	0.35	Hoechst 33342 (MDCK II ABCG2)		±				±				±				±			Bioorg. Med. Chem. Lett.	2012	22	21
2-Phenylquinazoline derivative 24	O=[N+](C(C=C1)=CC=C1N(CC2)CCN2C3=NC(C4=CC=CC=C4)=NC5=CC=CC=C53)[O-]	inactive	±		Calcein AM (A2780/ADR)		±				±				±			inactive	±		Calcein AM (2008/ABCC1)		±			9.35	±	2.79	Hoechst 33342 (MDCK II ABCG2)		±				±				±				±			Bioorg. Med. Chem. Lett.	2012	22	21
Chalcone derivative 1	O=C(/C=C/C1=CC=C(OC)C(OC)=C1)C2=CC=CC=C2	inactive	±		Calcein AM (A2780/ADR)		±				±				±			inactive	±		Calcein AM (2008/ABCC1)		±			inactive	±		Hoechst 33342 (MDCK II ABCG2)	inactive	±		Hoechst 33342 (MCF-7/MX)		±				±				±			Bioorg. Med. Chem.	2012	20	1
Chalcone derivative 2	O=C(/C=C/C1=CC=CC=C1Cl)C2=CC=CC=C2	inactive	±		Calcein AM (A2780/ADR)		±				±				±			inactive	±		Calcein AM (2008/ABCC1)		±			inactive	±		Hoechst 33342 (MDCK II ABCG2)	inactive	±		Hoechst 33342 (MCF-7/MX)		±				±				±			Bioorg. Med. Chem.	2012	20	1
Chalcone derivative 3	O=C(/C=C/C1=CC=CC=C1)C2=C(O)C=CC=C2	inactive	±		Calcein AM (A2780/ADR)		±				±				±			inactive	±		Calcein AM (2008/ABCC1)		±			inactive	±		Hoechst 33342 (MDCK II ABCG2)	inactive	±		Hoechst 33342 (MCF-7/MX)		±				±				±			Bioorg. Med. Chem.	2012	20	1
Chalcone derivative 4	O=C(/C=C/C1=CC=C(OC)C=C1)C2=C(O)C=CC=C2	inactive	±		Calcein AM (A2780/ADR)		±				±				±			inactive	±		Calcein AM (2008/ABCC1)		±			inactive	±		Hoechst 33342 (MDCK II ABCG2)	inactive	±		Hoechst 33342 (MCF-7/MX)		±				±				±			Bioorg. Med. Chem.	2012	20	1
Chalcone derivative 5	O=C(/C=C/C1=CC=C(OC)C(OC)=C1)C2=C(O)C=CC=C2	>10	±		Calcein AM (A2780/ADR)		±				±				±			inactive	±		Calcein AM (2008/ABCC1)		±			4.97	±	0.31	Hoechst 33342 (MDCK II ABCG2)	5.07	±	0.27	Hoechst 33342 (MCF-7/MX)		±				±				±			Bioorg. Med. Chem.	2012	20	1
Chalcone derivative 6	O=C(/C=C/C1=CC=CC=C1)C2=C(O)C=C(O)C=C2	inactive	±		Calcein AM (A2780/ADR)		±				±				±			inactive	±		Calcein AM (2008/ABCC1)		±			inactive	±		Hoechst 33342 (MDCK II ABCG2)	inactive	±		Hoechst 33342 (MCF-7/MX)		±				±				±			Bioorg. Med. Chem.	2012	20	1
Chalcone derivative 7	O=C(/C=C/C1=CC=C(OC)C=C1)C2=C(O)C=C(O)C=C2	inactive	±		Calcein AM (A2780/ADR)		±				±				±			inactive	±		Calcein AM (2008/ABCC1)		±			12.05	±	1.69	Hoechst 33342 (MDCK II ABCG2)	33.32	±	7.09	Hoechst 33342 (MCF-7/MX)		±				±				±			Bioorg. Med. Chem.	2012	20	1
Chalcone derivative 8	O=C(/C=C/C1=CC=C(OC)C(OC)=C1)C2=C(O)C=C(O)C=C2	>10	±		Calcein AM (A2780/ADR)		±				±				±			inactive	±		Calcein AM (2008/ABCC1)		±			0.85	±	0.13	Hoechst 33342 (MDCK II ABCG2)	0.93	±	0.03	Hoechst 33342 (MCF-7/MX)		±				±				±			Bioorg. Med. Chem.	2012	20	1
Chalcone derivative 9	O=C(/C=C/C1=CC=CC(OC)=C1)C2=C(O)C=C(O)C=C2	>10	±		Calcein AM (A2780/ADR)		±				±				±			inactive	±		Calcein AM (2008/ABCC1)		±			1.94	±	0.17	Hoechst 33342 (MDCK II ABCG2)	2.80	±	0.17	Hoechst 33342 (MCF-7/MX)		±				±				±			Bioorg. Med. Chem.	2012	20	1
Chalcone derivative 10	O=C(/C=C/C1=CC=CC=C1Cl)C2=C(O)C=C(O)C=C2	>10	±		Calcein AM (A2780/ADR)		±				±				±			inactive	±		Calcein AM (2008/ABCC1)		±			3.28	±	0.50	Hoechst 33342 (MDCK II ABCG2)	3.21	±	0.69	Hoechst 33342 (MCF-7/MX)		±				±				±			Bioorg. Med. Chem.	2012	20	1
Chalcone derivative 11	O=C(/C=C/C1=CC=C(Cl)C=C1)C2=C(O)C=C(O)C=C2	inactive	±		Calcein AM (A2780/ADR)		±				±				±			inactive	±		Calcein AM (2008/ABCC1)		±			6.37	±	0.70	Hoechst 33342 (MDCK II ABCG2)	6.07	±	2.37	Hoechst 33342 (MCF-7/MX)		±				±				±			Bioorg. Med. Chem.	2012	20	1
Chalcone derivative 12	O=C(/C=C/C1=CC=CC=C1)C2=C(O)C=C(OC)C=C2	inactive	±		Calcein AM (A2780/ADR)		±				±				±			inactive	±		Calcein AM (2008/ABCC1)		±			30.95	±	1.34	Hoechst 33342 (MDCK II ABCG2)	31.02	±	6.39	Hoechst 33342 (MCF-7/MX)		±				±				±			Bioorg. Med. Chem.	2012	20	1
Chalcone derivative 13	O=C(/C=C/C1=CC=C(OC)C=C1)C2=C(O)C=C(OC)C=C2	inactive	±		Calcein AM (A2780/ADR)		±				±				±			inactive	±		Calcein AM (2008/ABCC1)		±			2.20	±	0.75	Hoechst 33342 (MDCK II ABCG2)	4.20	±	0.76	Hoechst 33342 (MCF-7/MX)		±				±				±			Bioorg. Med. Chem.	2012	20	1
Chalcone derivative 14	O=C(/C=C/C1=CC=C(OC)C(OC)=C1)C2=C(O)C=C(OC)C=C2	>10	±		Calcein AM (A2780/ADR)		±				±				±			inactive	±		Calcein AM (2008/ABCC1)		±			1.06	±	0.17	Hoechst 33342 (MDCK II ABCG2)	2.17	±	0.41	Hoechst 33342 (MCF-7/MX)		±				±				±			Bioorg. Med. Chem.	2012	20	1
Chalcone derivative 15	O=C(/C=C/C1=CC=CC(OC)=C1)C2=C(O)C=C(OC)C=C2	inactive	±		Calcein AM (A2780/ADR)		±				±				±			inactive	±		Calcein AM (2008/ABCC1)		±			1.47	±	0.31	Hoechst 33342 (MDCK II ABCG2)	3.15	±	0.59	Hoechst 33342 (MCF-7/MX)		±				±				±			Bioorg. Med. Chem.	2012	20	1
Chalcone derivative 16	O=C(/C=C/C1=CC=CC=C1Cl)C2=C(O)C=C(OC)C=C2	inactive	±		Calcein AM (A2780/ADR)		±				±				±			inactive	±		Calcein AM (2008/ABCC1)		±			3.32	±	0.57	Hoechst 33342 (MDCK II ABCG2)	6.85	±	0.76	Hoechst 33342 (MCF-7/MX)		±				±				±			Bioorg. Med. Chem.	2012	20	1
Chalcone derivative 17	O=C(/C=C/C1=CC=C(Cl)C=C1)C2=C(O)C=C(OC)C=C2	inactive	±		Calcein AM (A2780/ADR)		±				±				±			inactive	±		Calcein AM (2008/ABCC1)		±			10.72	±	2.82	Hoechst 33342 (MDCK II ABCG2)	13.51	±	1.02	Hoechst 33342 (MCF-7/MX)		±				±				±			Bioorg. Med. Chem.	2012	20	1
Chalcone derivative 18	O=C(/C=C/C1=CC=C(Cl)C(Cl)=C1)C2=C(O)C=C(OC)C=C2	inactive	±		Calcein AM (A2780/ADR)		±				±				±			inactive	±		Calcein AM (2008/ABCC1)		±			inactive	±		Hoechst 33342 (MDCK II ABCG2)	inactive	±		Hoechst 33342 (MCF-7/MX)		±				±				±			Bioorg. Med. Chem.	2012	20	1
Chalcone derivative 19	O=C(/C=C/C1=CC=C(OC)C=C1)C2=C(OC)C=C(OC)C=C2	inactive	±		Calcein AM (A2780/ADR)		±				±				±			inactive	±		Calcein AM (2008/ABCC1)		±			1.91	±	0.78	Hoechst 33342 (MDCK II ABCG2)	2.34	±	0.62	Hoechst 33342 (MCF-7/MX)		±				±				±			Bioorg. Med. Chem.	2012	20	1
Chalcone derivative 20	O=C(/C=C/C1=CC=C(OC)C(OC)=C1)C2=C(OC)C=C(OC)C=C2	inactive	±		Calcein AM (A2780/ADR)		±				±				±			inactive	±		Calcein AM (2008/ABCC1)		±			1.03	±	0.29	Hoechst 33342 (MDCK II ABCG2)	2.20	±	0.40	Hoechst 33342 (MCF-7/MX)		±				±				±			Bioorg. Med. Chem.	2012	20	1
Chalcone derivative 21	O=C(/C=C/C1=CC=CC=C1Cl)C2=C(OC)C=C(OC)C=C2	>10	±		Calcein AM (A2780/ADR)		±				±				±			inactive	±		Calcein AM (2008/ABCC1)		±			2.63	±	0.29	Hoechst 33342 (MDCK II ABCG2)	3.13	±	0.57	Hoechst 33342 (MCF-7/MX)		±				±				±			Bioorg. Med. Chem.	2012	20	1
Chalcone derivative 22	O=C(/C=C/C1=CC=C(Cl)C=C1)C2=C(OC)C=C(OC)C=C2	inactive	±		Calcein AM (A2780/ADR)		±				±				±			inactive	±		Calcein AM (2008/ABCC1)		±			1.13	±	0.21	Hoechst 33342 (MDCK II ABCG2)	3.09	±	0.44	Hoechst 33342 (MCF-7/MX)		±				±				±			Bioorg. Med. Chem.	2012	20	1
Chalcone derivative 23	O=C(/C=C/C1=CC=C(Cl)C(Cl)=C1)C2=C(OC)C=C(OC)C=C2	inactive	±		Calcein AM (A2780/ADR)		±				±				±			inactive	±		Calcein AM (2008/ABCC1)		±			inactive	±		Hoechst 33342 (MDCK II ABCG2)	inactive	±		Hoechst 33342 (MCF-7/MX)		±				±				±			Bioorg. Med. Chem.	2012	20	1
Chalcone derivative 24	O=C(/C=C/C1=CC=C(OC)C=C1)C2=C(O)C=C(OC)C=C2OC	>10	±		Calcein AM (A2780/ADR)		±				±				±			inactive	±		Calcein AM (2008/ABCC1)		±			3.00	±	0.50	Hoechst 33342 (MDCK II ABCG2)	5.83	±	0.32	Hoechst 33342 (MCF-7/MX)		±				±				±			Bioorg. Med. Chem.	2012	20	1
Chalcone derivative 25	O=C(/C=C/C1=CC=C(OC)C(OC)=C1)C2=C(O)C=C(OC)C=C2OC	inactive	±		Calcein AM (A2780/ADR)		±				±				±			inactive	±		Calcein AM (2008/ABCC1)		±			0.53	±	0.22	Hoechst 33342 (MDCK II ABCG2)	0.75	±	0.03	Hoechst 33342 (MCF-7/MX)		±				±				±			Bioorg. Med. Chem.	2012	20	1
Chalcone derivative 26	O=C(/C=C/C1=CC=CC=C1Cl)C2=C(O)C=C(OC)C=C2OC	inactive	±		Calcein AM (A2780/ADR)		±				±				±			inactive	±		Calcein AM (2008/ABCC1)		±			2.82	±	0.26	Hoechst 33342 (MDCK II ABCG2)	5.27	±	0.35	Hoechst 33342 (MCF-7/MX)		±				±				±			Bioorg. Med. Chem.	2012	20	1
Chalcone derivative 27	O=C(/C=C/C1=CC=C(OC)C=C1)C2=CC(OC)=C(OC)C=C2	>10	±		Calcein AM (A2780/ADR)		±				±				±			inactive	±		Calcein AM (2008/ABCC1)		±			1.16	±	0.34	Hoechst 33342 (MDCK II ABCG2)	2.19	±	0.43	Hoechst 33342 (MCF-7/MX)		±				±				±			Bioorg. Med. Chem.	2012	20	1
Chalcone derivative 28	O=C(/C=C/C1=CC=C(OC)C(OC)=C1)C2=CC(OC)=C(OC)C=C2	>10	±		Calcein AM (A2780/ADR)		±				±				±			inactive	±		Calcein AM (2008/ABCC1)		±			3.80	±	0.13	Hoechst 33342 (MDCK II ABCG2)	3.28	±	0.64	Hoechst 33342 (MCF-7/MX)		±				±				±			Bioorg. Med. Chem.	2012	20	1
Chalcone derivative 29	O=C(/C=C/C1=CC=CC=C1Cl)C2=CC(OC)=C(OC)C=C2	>10	±		Calcein AM (A2780/ADR)		±				±				±			inactive	±		Calcein AM (2008/ABCC1)		±			7.80	±	2.01	Hoechst 33342 (MDCK II ABCG2)	11.04	±	2.32	Hoechst 33342 (MCF-7/MX)		±				±				±			Bioorg. Med. Chem.	2012	20	1
Chalcone derivative 30	O=C(/C=C/C1=CC=C(Cl)C=C1)C2=CC(OC)=C(OC)C=C2	inactive	±		Calcein AM (A2780/ADR)		±				±				±			inactive	±		Calcein AM (2008/ABCC1)		±			1.73	±	0.13	Hoechst 33342 (MDCK II ABCG2)	2.72	±	0.42	Hoechst 33342 (MCF-7/MX)		±				±				±			Bioorg. Med. Chem.	2012	20	1
Benzochalcone derivative 31	O=C(/C=C/C1=CC=CC=C1)C2=CC=C(C=CC=C3)C3=C2O	inactive	±		Calcein AM (A2780/ADR)		±				±				±			inactive	±		Calcein AM (2008/ABCC1)		±			9.23	±	1.00	Hoechst 33342 (MDCK II ABCG2)	24.32	±	3.11	Hoechst 33342 (MCF-7/MX)		±				±				±			Bioorg. Med. Chem.	2012	20	1
Benzochalcone derivative 32	O=C(/C=C/C1=CC=C(OC)C=C1)C2=CC=C(C=CC=C3)C3=C2O	inactive	±		Calcein AM (A2780/ADR)		±				±				±			inactive	±		Calcein AM (2008/ABCC1)		±			9.83	±	0.72	Hoechst 33342 (MDCK II ABCG2)	16.92	±	1.02	Hoechst 33342 (MCF-7/MX)		±				±				±			Bioorg. Med. Chem.	2012	20	1
Benzochalcone derivative 33	O=C(/C=C/C1=CC=C(OC)C(OC)=C1)C2=CC=C(C=CC=C3)C3=C2O	>10	±		Calcein AM (A2780/ADR)		±				±				±			inactive	±		Calcein AM (2008/ABCC1)		±			1.95	±	0.39	Hoechst 33342 (MDCK II ABCG2)	2.50	±	0.45	Hoechst 33342 (MCF-7/MX)		±				±				±			Bioorg. Med. Chem.	2012	20	1
Benzochalcone derivative 34	O=C(/C=C/C1=CC=CC(OC)=C1)C2=CC=C(C=CC=C3)C3=C2O	inactive	±		Calcein AM (A2780/ADR)		±				±				±			inactive	±		Calcein AM (2008/ABCC1)		±			5.68	±	0.50	Hoechst 33342 (MDCK II ABCG2)	11.89	±	1.97	Hoechst 33342 (MCF-7/MX)		±				±				±			Bioorg. Med. Chem.	2012	20	1
Benzochalcone derivative 35	O=C(/C=C/C1=CC=CC=C1Cl)C2=CC=C(C=CC=C3)C3=C2O	inactive	±		Calcein AM (A2780/ADR)		±				±				±			inactive	±		Calcein AM (2008/ABCC1)		±			inactive	±		Hoechst 33342 (MDCK II ABCG2)	inactive	±		Hoechst 33342 (MCF-7/MX)		±				±				±			Bioorg. Med. Chem.	2012	20	1
Benzochalcone derivative 36	O=C(/C=C/C1=CC=C(Cl)C=C1)C2=CC=C(C=CC=C3)C3=C2O	inactive	±		Calcein AM (A2780/ADR)		±				±				±			inactive	±		Calcein AM (2008/ABCC1)		±			inactive	±		Hoechst 33342 (MDCK II ABCG2)	inactive	±		Hoechst 33342 (MCF-7/MX)		±				±				±			Bioorg. Med. Chem.	2012	20	1
Benzochalcone derivative 37	O=C(/C=C/C1=CC=C(Cl)C(Cl)=C1)C2=CC=C(C=CC=C3)C3=C2O	inactive	±		Calcein AM (A2780/ADR)		±				±				±			inactive	±		Calcein AM (2008/ABCC1)		±			22.39	±	6.88	Hoechst 33342 (MDCK II ABCG2)	26.12	±	3.77	Hoechst 33342 (MCF-7/MX)		±				±				±			Bioorg. Med. Chem.	2012	20	1
Benzochalcone derivative 38	O=C(/C=C/C1=CC=CC=C1)C2=C(C=CC=C3)C3=CC=C2O	inactive	±		Calcein AM (A2780/ADR)		±				±				±			inactive	±		Calcein AM (2008/ABCC1)		±			2.58	±	0.94	Hoechst 33342 (MDCK II ABCG2)	2.77	±	0.41	Hoechst 33342 (MCF-7/MX)		±				±				±			Bioorg. Med. Chem.	2012	20	1
Benzochalcone derivative 39	O=C(/C=C/C1=CC=C(OC)C=C1)C2=C(C=CC=C3)C3=CC=C2O	inactive	±		Calcein AM (A2780/ADR)		±				±				±			inactive	±		Calcein AM (2008/ABCC1)		±			2.89	±	0.73	Hoechst 33342 (MDCK II ABCG2)	3.81	±	0.62	Hoechst 33342 (MCF-7/MX)		±				±				±			Bioorg. Med. Chem.	2012	20	1
Benzochalcone derivative 40	O=C(/C=C/C1=CC=C(OC)C(OC)=C1)C2=C(C=CC=C3)C3=CC=C2O	>10	±		Calcein AM (A2780/ADR)		±				±				±			inactive	±		Calcein AM (2008/ABCC1)		±			0.72	±	0.14	Hoechst 33342 (MDCK II ABCG2)	1.84	±	0.87	Hoechst 33342 (MCF-7/MX)		±				±				±			Bioorg. Med. Chem.	2012	20	1
Benzochalcone derivative 41	O=C(/C=C/C1=CC=CC(OC)=C1)C2=C(C=CC=C3)C3=CC=C2O	inactive	±		Calcein AM (A2780/ADR)		±				±				±			inactive	±		Calcein AM (2008/ABCC1)		±			1.93	±	0.15	Hoechst 33342 (MDCK II ABCG2)	1.93	±	0.15	Hoechst 33342 (MCF-7/MX)		±				±				±			Bioorg. Med. Chem.	2012	20	1
Benzochalcone derivative 42	O=C(/C=C/C1=CC=CC=C1Cl)C2=C(C=CC=C3)C3=CC=C2O	inactive	±		Calcein AM (A2780/ADR)		±				±				±			inactive	±		Calcein AM (2008/ABCC1)		±			5.58	±	0.60	Hoechst 33342 (MDCK II ABCG2)	5.21	±	0.75	Hoechst 33342 (MCF-7/MX)		±				±				±			Bioorg. Med. Chem.	2012	20	1
Benzochalcone derivative 43	O=C(/C=C/C1=CC=C(Cl)C=C1)C2=C(C=CC=C3)C3=CC=C2O	inactive	±		Calcein AM (A2780/ADR)		±				±				±			inactive	±		Calcein AM (2008/ABCC1)		±			inactive	±		Hoechst 33342 (MDCK II ABCG2)	inactive	±		Hoechst 33342 (MCF-7/MX)		±				±				±			Bioorg. Med. Chem.	2012	20	1
Benzochalcone derivative 44	O=C(/C=C/C1=CC=C(Cl)C(Cl)=C1)C2=C(C=CC=C3)C3=CC=C2O	inactive	±		Calcein AM (A2780/ADR)		±				±				±			inactive	±		Calcein AM (2008/ABCC1)		±			7.26	±	1.10	Hoechst 33342 (MDCK II ABCG2)	8.78	±	1.66	Hoechst 33342 (MCF-7/MX)		±				±				±			Bioorg. Med. Chem.	2012	20	1
Flavone derivative 1	O=C1C2=CC=CC=C2OC(C3=CC=CC=C3)=C1O	inactive	±		Calcein AM (A2780/ADR)		±				±				±			inactive	±		Calcein AM (2008/ABCC1)		±			inactive	±		Hoechst 33342 (MDCK II ABCG2)	inactive	±		Pheophorbide A (MDCK II ABCG2)		±				±				±			Eur. J. Med. Chem.	2013	67
Flavone derivative 2	O=C1C2=CC=CC=C2OC(C3=CC=C(OC)C=C3)=C1O	inactive	±		Calcein AM (A2780/ADR)		±				±				±			inactive	±		Calcein AM (2008/ABCC1)		±			inactive	±		Hoechst 33342 (MDCK II ABCG2)	inactive	±		Pheophorbide A (MDCK II ABCG2)		±				±				±			Eur. J. Med. Chem.	2013	67
Flavone derivative 3	O=C1C2=CC=C(OC)C=C2OC(C3=CC=C(OC)C=C3)=C1O	inactive	±		Calcein AM (A2780/ADR)		±				±				±			inactive	±		Calcein AM (2008/ABCC1)		±			inactive	±		Hoechst 33342 (MDCK II ABCG2)	inactive	±		Pheophorbide A (MDCK II ABCG2)		±				±				±			Eur. J. Med. Chem.	2013	67
Flavone derivative 4	O=C1C2=CC=C(OC)C=C2OC(C3=CC=C(OC)C(OC)=C3)=C1O	inactive	±		Calcein AM (A2780/ADR)		±				±				±			inactive	±		Calcein AM (2008/ABCC1)		±			1.01	±	0.10	Hoechst 33342 (MDCK II ABCG2)	1.77	±	0.14	Pheophorbide A (MDCK II ABCG2)		±				±				±			Eur. J. Med. Chem.	2013	67
Flavone derivative 5	O=C1C2=C(OC)C=C(OC)C=C2OC(C3=CC=C(OC)C=C3)=C1O	inactive	±		Calcein AM (A2780/ADR)		±				±				±			inactive	±		Calcein AM (2008/ABCC1)		±			12.4	±	0.47	Hoechst 33342 (MDCK II ABCG2)	8.95	±	0.65	Pheophorbide A (MDCK II ABCG2)		±				±				±			Eur. J. Med. Chem.	2013	67
Flavone derivative 6	O=C1C2=CC=CC=C2OC(C3=CC=CC=C3)=C1OC	inactive	±		Calcein AM (A2780/ADR)		±				±				±			inactive	±		Calcein AM (2008/ABCC1)		±			1.21	±	0.12	Hoechst 33342 (MDCK II ABCG2)	1.28	±	0.17	Pheophorbide A (MDCK II ABCG2)		±				±				±			Eur. J. Med. Chem.	2013	67
Flavone derivative 7	O=C1C2=CC=CC=C2OC(C3=CC=C(OC)C=C3)=C1OC	inactive	±		Calcein AM (A2780/ADR)		±				±				±			inactive	±		Calcein AM (2008/ABCC1)		±			7.74	±	0.35	Hoechst 33342 (MDCK II ABCG2)	6.50	±	0.58	Pheophorbide A (MDCK II ABCG2)		±				±				±			Eur. J. Med. Chem.	2013	67
Flavone derivative 8	O=C1C2=CC=CC=C2OC(C3=CC=C(OC)C(OC)=C3)=C1OC	inactive	±		Calcein AM (A2780/ADR)		±				±				±			inactive	±		Calcein AM (2008/ABCC1)		±			1.18	±	0.29	Hoechst 33342 (MDCK II ABCG2)	1.34	±	0.19	Pheophorbide A (MDCK II ABCG2)		±				±				±			Eur. J. Med. Chem.	2013	67
Flavone derivative 9	O=C1C2=CC=C(OC)C=C2OC(C3=CC=C(OC)C(OC)=C3)=C1OC	inactive	±		Calcein AM (A2780/ADR)		±				±				±			inactive	±		Calcein AM (2008/ABCC1)		±			1.18	±	0.18	Hoechst 33342 (MDCK II ABCG2)	2.14	±	0.31	Pheophorbide A (MDCK II ABCG2)		±				±				±			Eur. J. Med. Chem.	2013	67
Flavone derivative 10	O=C1C2=C(OC)C=C(OC)C=C2OC(C3=CC=C(OC)C(OC)=C3)=C1OC	23.4	±	2.78	Calcein AM (A2780/ADR)		±				±				±			26.35	±	2.65	Calcein AM (2008/ABCC1)		±			0.822	±	0.169	Hoechst 33342 (MDCK II ABCG2)	1.88	±	0.24	Pheophorbide A (MDCK II ABCG2)		±				±				±			Eur. J. Med. Chem.	2013	67
Flavone derivative 11	O=C1C2=C(OC)C=C(OC)C=C2OC(C3=CC=C(OC)C=C3OC)=C1OC	27.1	±	3.53	Calcein AM (A2780/ADR)		±				±				±			inactive	±		Calcein AM (2008/ABCC1)		±			5.98	±	0.45	Hoechst 33342 (MDCK II ABCG2)	5.94	±	0.74	Pheophorbide A (MDCK II ABCG2)		±				±				±			Eur. J. Med. Chem.	2013	67
Flavone derivative 12	O=C1C2=C(O)C=C(OC)C=C2OC(C3=CC=C(OC)C(OC)=C3)=C1OC	inactive	±		Calcein AM (A2780/ADR)		±				±				±			inactive	±		Calcein AM (2008/ABCC1)		±			0.540	±	0.079	Hoechst 33342 (MDCK II ABCG2)	0.570	±	0.093	Pheophorbide A (MDCK II ABCG2)		±				±				±			Eur. J. Med. Chem.	2013	67
Flavone derivative 13	O=C1C2=C(O)C=C(OC)C=C2OC(C3=CC=C(OC)C=C3)=C1OC	inactive	±		Calcein AM (A2780/ADR)		±				±				±			inactive	±		Calcein AM (2008/ABCC1)		±			3.27	±	0.15	Hoechst 33342 (MDCK II ABCG2)	3.89	±	0.16	Pheophorbide A (MDCK II ABCG2)		±				±				±			Eur. J. Med. Chem.	2013	67
Benzoflavone derivative 14	O=C1C2=CC=C3C(C=CC=C3)=C2OC(C4=CC=CC=C4)=C1	24.6	±	3.98	Calcein AM (A2780/ADR)		±				±				±			11.3	±	2.49	Calcein AM (2008/ABCC1)		±			1.31	±	0.12	Hoechst 33342 (MDCK II ABCG2)	1.40	±	0.18	Pheophorbide A (MDCK II ABCG2)		±				±				±			Eur. J. Med. Chem.	2013	67
Benzoflavone derivative 15	O=C1C2=CC=C3C(C=CC=C3)=C2OC(C4=CC=C(OC)C=C4)=C1	19.7	±	2.82	Calcein AM (A2780/ADR)		±				±				±			9.86	±	1.05	Calcein AM (2008/ABCC1)		±			1.28	±	0.07	Hoechst 33342 (MDCK II ABCG2)	1.29	±	0.09	Pheophorbide A (MDCK II ABCG2)		±				±				±			Eur. J. Med. Chem.	2013	67
Benzoflavone derivative 16	O=C1C2=CC=C3C(C=CC=C3)=C2OC(C4=CC=C(OC)C(OC)=C4)=C1	4.00	±	0.22	Calcein AM (A2780/ADR)		±				±				±			1.76	±	0.04	Calcein AM (2008/ABCC1)		±			1.23	±	0.08	Hoechst 33342 (MDCK II ABCG2)	1.13	±	0.19	Pheophorbide A (MDCK II ABCG2)		±				±				±			Eur. J. Med. Chem.	2013	67
Benzoflavone derivative 17	O=C1C2=CC=C3C(C=CC=C3)=C2OC(C4=CC=C(F)C(OC)=C4)=C1	inactive	±		Calcein AM (A2780/ADR)		±				±				±			15.1	±	3.83	Calcein AM (2008/ABCC1)		±			0.522	±	0.083	Hoechst 33342 (MDCK II ABCG2)	0.457	±	0.124	Pheophorbide A (MDCK II ABCG2)		±				±				±			Eur. J. Med. Chem.	2013	67
Benzoflavone derivative 18	O=C1C2=CC=C3C(C=CC=C3)=C2OC(C4=CC=CC=C4)=C1O	inactive	±		Calcein AM (A2780/ADR)		±				±				±			inactive	±		Calcein AM (2008/ABCC1)		±			2.89	±	0.73	Hoechst 33342 (MDCK II ABCG2)	1.59	±	0.14	Pheophorbide A (MDCK II ABCG2)		±				±				±			Eur. J. Med. Chem.	2013	67
Benzoflavone derivative 19	O=C1C2=CC=C3C(C=CC=C3)=C2OC(C4=CC=C(OC)C=C4)=C1O	inactive	±		Calcein AM (A2780/ADR)		±				±				±			inactive	±		Calcein AM (2008/ABCC1)		±			6.93	±	1.58	Hoechst 33342 (MDCK II ABCG2)	4.97	±	0.88	Pheophorbide A (MDCK II ABCG2)		±				±				±			Eur. J. Med. Chem.	2013	67
Benzoflavone derivative 20	O=C1C2=CC=C3C(C=CC=C3)=C2OC(C4=CC=C(OC)C(OC)=C4)=C1O	4.27	±	0.59	Calcein AM (A2780/ADR)		±				±				±			inactive	±		Calcein AM (2008/ABCC1)		±			0.724	±	0.049	Hoechst 33342 (MDCK II ABCG2)	1.52	±	0.08	Pheophorbide A (MDCK II ABCG2)		±				±				±			Eur. J. Med. Chem.	2013	67
Benzoflavone derivative 21	O=C1C2=CC=C3C(C=CC=C3)=C2OC(C4=CC=C(F)C(OC)=C4)=C1O	inactive	±		Calcein AM (A2780/ADR)		±				±				±			inactive	±		Calcein AM (2008/ABCC1)		±			22.5	±	4.90	Hoechst 33342 (MDCK II ABCG2)	17.9	±	0.29	Pheophorbide A (MDCK II ABCG2)		±				±				±			Eur. J. Med. Chem.	2013	67
Benzoflavone derivative 22	O=C1C2=CC=C3C(C=CC=C3)=C2OC(C4=CC=CC=C4)=C1OC	inactive	±		Calcein AM (A2780/ADR)		±				±				±			27.5	±	4.44	Calcein AM (2008/ABCC1)		±			2.71	±	0.41	Hoechst 33342 (MDCK II ABCG2)	2.31	±	0.04	Pheophorbide A (MDCK II ABCG2)		±				±				±			Eur. J. Med. Chem.	2013	67
Benzoflavone derivative 23	O=C1C2=CC=C3C(C=CC=C3)=C2OC(C4=CC=C(OC)C=C4)=C1OC	inactive	±		Calcein AM (A2780/ADR)		±				±				±			19.0	±	2.48	Calcein AM (2008/ABCC1)		±			1.06	±	0.26	Hoechst 33342 (MDCK II ABCG2)	3.07	±	0.38	Pheophorbide A (MDCK II ABCG2)		±				±				±			Eur. J. Med. Chem.	2013	67
Benzoflavone derivative 24	O=C1C2=CC=C3C(C=CC=C3)=C2OC(C4=CC=C(OC)C(OC)=C4)=C1OC	21.9	±	2.33	Calcein AM (A2780/ADR)		±				±				±			21.8	±	2.74	Calcein AM (2008/ABCC1)		±			0.426	±	0.019	Hoechst 33342 (MDCK II ABCG2)	0.468	±	0.034	Pheophorbide A (MDCK II ABCG2)		±				±				±			Eur. J. Med. Chem.	2013	67
Benzoflavone derivative 25	O=C1C2=CC=C3C(C=CC=C3)=C2OC(C4=CC=C(F)C(OC)=C4)=C1OC	inactive	±		Calcein AM (A2780/ADR)		±				±				±			inactive	±		Calcein AM (2008/ABCC1)		±			2.44	±	0.25	Hoechst 33342 (MDCK II ABCG2)	4.01	±	0.77	Pheophorbide A (MDCK II ABCG2)		±				±				±			Eur. J. Med. Chem.	2013	67
Benzoflavone derivative 26	O=C1C2=C3C(C=CC=C3)=CC=C2OC(C4=CC=CC=C4)=C1	inactive	±		Calcein AM (A2780/ADR)		±				±				±			inactive	±		Calcein AM (2008/ABCC1)		±			8.32	±	0.61	Hoechst 33342 (MDCK II ABCG2)	6.05	±	1.62	Pheophorbide A (MDCK II ABCG2)		±				±				±			Eur. J. Med. Chem.	2013	67
Benzoflavone derivative 27	O=C1C2=C3C(C=CC=C3)=CC=C2OC(C4=CC=C(OC)C=C4)=C1	inactive	±		Calcein AM (A2780/ADR)		±				±				±			inactive	±		Calcein AM (2008/ABCC1)		±			2.46	±	0.15	Hoechst 33342 (MDCK II ABCG2)	1.69	±	0.07	Pheophorbide A (MDCK II ABCG2)		±				±				±			Eur. J. Med. Chem.	2013	67
Benzoflavone derivative 28	O=C1C2=C3C(C=CC=C3)=CC=C2OC(C4=CC=C(OC)C(OC)=C4)=C1	inactive	±		Calcein AM (A2780/ADR)		±				±				±			inactive	±		Calcein AM (2008/ABCC1)		±			0.590	±	0.064	Hoechst 33342 (MDCK II ABCG2)	0.458	±	0.053	Pheophorbide A (MDCK II ABCG2)		±				±				±			Eur. J. Med. Chem.	2013	67
Benzoflavone derivative 29	O=C1C2=C3C(C=CC=C3)=CC=C2OC(C4=CC=CC=C4)=C1O	inactive	±		Calcein AM (A2780/ADR)		±				±				±			inactive	±		Calcein AM (2008/ABCC1)		±			11.0	±	2.98	Hoechst 33342 (MDCK II ABCG2)	13.6	±	2.40	Pheophorbide A (MDCK II ABCG2)		±				±				±			Eur. J. Med. Chem.	2013	67
Benzoflavone derivative 30	O=C1C2=C3C(C=CC=C3)=CC=C2OC(C4=CC=C(OC)C=C4)=C1O	inactive	±		Calcein AM (A2780/ADR)		±				±				±			inactive	±		Calcein AM (2008/ABCC1)		±			8.93	±	2.37	Hoechst 33342 (MDCK II ABCG2)	6.12	±	1.54	Pheophorbide A (MDCK II ABCG2)		±				±				±			Eur. J. Med. Chem.	2013	67
Benzoflavone derivative 31	O=C1C2=C3C(C=CC=C3)=CC=C2OC(C4=CC=C(OC)C(OC)=C4)=C1O	inactive	±		Calcein AM (A2780/ADR)		±				±				±			inactive	±		Calcein AM (2008/ABCC1)		±			6.12	±	0.35	Hoechst 33342 (MDCK II ABCG2)	4.84	±	0.99	Pheophorbide A (MDCK II ABCG2)		±				±				±			Eur. J. Med. Chem.	2013	67
Benzoflavone derivative 32	O=C1C2=C3C(C=CC=C3)=CC=C2OC(C4=CC=CC=C4)=C1OC	inactive	±		Calcein AM (A2780/ADR)		±				±				±			inactive	±		Calcein AM (2008/ABCC1)		±			11.1	±	1.37	Hoechst 33342 (MDCK II ABCG2)	12.5	±	0.65	Pheophorbide A (MDCK II ABCG2)		±				±				±			Eur. J. Med. Chem.	2013	67
Benzoflavone derivative 33	O=C1C2=C3C(C=CC=C3)=CC=C2OC(C4=CC=C(OC)C=C4)=C1OC	inactive	±		Calcein AM (A2780/ADR)		±				±				±			inactive	±		Calcein AM (2008/ABCC1)		±			3.07	±	0.04	Hoechst 33342 (MDCK II ABCG2)	8.02	±	1.39	Pheophorbide A (MDCK II ABCG2)		±				±				±			Eur. J. Med. Chem.	2013	67
Benzoflavone derivative 34	O=C1C2=C3C(C=CC=C3)=CC=C2OC(C4=CC=C(OC)C(OC)=C4)=C1OC	inactive	±		Calcein AM (A2780/ADR)		±				±				±			inactive	±		Calcein AM (2008/ABCC1)		±			4.27	±	0.64	Hoechst 33342 (MDCK II ABCG2)	5.25	±	0.67	Pheophorbide A (MDCK II ABCG2)		±				±				±			Eur. J. Med. Chem.	2013	67
Quinazoline derivative 26	OC1=CC(NC2=NC(C3=CC=CC=C3)=NC4=CC=CC=C42)=CC=C1	inactive	±		Calcein AM (A2780/ADR)		±				±				±			inactive	±		Calcein AM (2008/ABCC1)		±			0.15	±	0.03	Hoechst 33342 (MDCK II ABCG2)		±				±				±				±			Bioorg. Med. Chem.	2013	21	24
Quinazoline derivative 27	COC1=CC(C2=NC3=CC=CC=C3C(NC4=CC=CC=C4)=N2)=CC=C1OC	inactive	±		Calcein AM (A2780/ADR)		±				±				±			inactive	±		Calcein AM (2008/ABCC1)		±			1.99	±	0.20	Hoechst 33342 (MDCK II ABCG2)	4.09	±	1.60	Pheophorbide A (MDCK II ABCG2)		±				±				±			Bioorg. Med. Chem.	2013	21	24
Quinazoline derivative 28	COC1=CC(C2=NC3=CC=CC=C3C(NC4=CC=CC(Br)=C4)=N2)=CC=C1OC	11.76	±	1.03	Calcein AM (A2780/ADR)		±				±				±			14.09	±	1.65	Calcein AM (2008/ABCC1)		±			0.29	±	0.03	Hoechst 33342 (MDCK II ABCG2)	0.40	±	0.09	Pheophorbide A (MDCK II ABCG2)		±				±				±			Bioorg. Med. Chem.	2013	21	24
Quinazoline derivative 29	COC1=CC(C2=NC3=CC=CC=C3C(NC4=CC=C(OC)C(OC)=C4)=N2)=CC=C1OC	3.49	±	0.23	Calcein AM (A2780/ADR)		±				±				±			7.82	±	0.62	Calcein AM (2008/ABCC1)		±			0.42	±	0.05	Hoechst 33342 (MDCK II ABCG2)	0.61	±	0.04	Pheophorbide A (MDCK II ABCG2)		±				±				±			Bioorg. Med. Chem.	2013	21	24
Quinazoline derivative 30	COC1=CC(C2=NC3=CC=CC=C3C(NC4=CC=CC=C4[N+]([O-])=O)=N2)=CC=C1OC	inactive	±		Calcein AM (A2780/ADR)		±				±				±			inactive	±		Calcein AM (2008/ABCC1)		±			0.64	±	0.08	Hoechst 33342 (MDCK II ABCG2)	1.55	±	0.29	Pheophorbide A (MDCK II ABCG2)		±				±				±			Bioorg. Med. Chem.	2013	21	24
Quinazoline derivative 31	COC1=CC(C2=NC3=CC=CC=C3C(NC4=CC=CC([N+]([O-])=O)=C4)=N2)=CC=C1OC	9.56	±	0.81	Calcein AM (A2780/ADR)		±				±				±			inactive	±		Calcein AM (2008/ABCC1)		±			0.076	±	0.019	Hoechst 33342 (MDCK II ABCG2)	0.092	±	0.024	Pheophorbide A (MDCK II ABCG2)		±				±				±			Bioorg. Med. Chem.	2013	21	24
Quinazoline derivative 32	COC1=CC(C2=NC3=CC=CC=C3C(NC4=CC=C([N+]([O-])=O)C=C4)=N2)=CC=C1OC	inactive	±		Calcein AM (A2780/ADR)		±				±				±			inactive	±		Calcein AM (2008/ABCC1)		±			0.30	±	0.04	Hoechst 33342 (MDCK II ABCG2)	0.32	±	0.09	Pheophorbide A (MDCK II ABCG2)		±				±				±			Bioorg. Med. Chem.	2013	21	24
Quinazoline derivative 33	COC1=CC(C2=NC3=CC=CC=C3C(NC4=CC=CC(C(F)(F)F)=C4)=N2)=CC=C1OC	inactive	±		Calcein AM (A2780/ADR)		±				±				±			inactive	±		Calcein AM (2008/ABCC1)		±			0.30	±	0.04	Hoechst 33342 (MDCK II ABCG2)	0.24	±	0.05	Pheophorbide A (MDCK II ABCG2)		±				±				±			Bioorg. Med. Chem.	2013	21	24
Quinazoline derivative 34	COC1=CC(C2=NC3=CC=CC=C3C(NC4=CC=CC(C#N)=C4)=N2)=CC=C1OC	inactive	±		Calcein AM (A2780/ADR)		±				±				±			inactive	±		Calcein AM (2008/ABCC1)		±			0.19	±	0.01	Hoechst 33342 (MDCK II ABCG2)	0.30	±	0.06	Pheophorbide A (MDCK II ABCG2)		±				±				±			Bioorg. Med. Chem.	2013	21	24
Quinazoline derivative 35	COC1=CC(C2=NC3=CC=CC=C3C(NC4=CC=CC=C4O)=N2)=CC=C1OC	inactive	±		Calcein AM (A2780/ADR)		±				±				±			inactive	±		Calcein AM (2008/ABCC1)		±			0.26	±	0.07	Hoechst 33342 (MDCK II ABCG2)	0.29	±	0.03	Pheophorbide A (MDCK II ABCG2)		±				±				±			Bioorg. Med. Chem.	2013	21	24
Quinazoline derivative 36	COC1=CC(C2=NC3=CC=CC=C3C(NC4=CC=CC(O)=C4)=N2)=CC=C1OC	18.21	±	2.10	Calcein AM (A2780/ADR)		±				±				±			inactive	±		Calcein AM (2008/ABCC1)		±			0.14	±	0.03	Hoechst 33342 (MDCK II ABCG2)	0.11	±	0.01	Pheophorbide A (MDCK II ABCG2)		±				±				±			Bioorg. Med. Chem.	2013	21	24
Quinazoline derivative 37	COC1=CC(C2=NC3=CC=CC=C3C(NC4=CC=C(O)C=C4)=N2)=CC=C1OC	inactive	±		Calcein AM (A2780/ADR)		±				±				±			inactive	±		Calcein AM (2008/ABCC1)		±			0.47	±	0.05	Hoechst 33342 (MDCK II ABCG2)	0.68	±	0.12	Pheophorbide A (MDCK II ABCG2)		±				±				±			Bioorg. Med. Chem.	2013	21	24
Quinazoline derivative 38	BrC1=CC(NC2=NC=NC3=CC=CC=C32)=CC=C1	inactive	±		Calcein AM (A2780/ADR)		±				±				±			inactive	±		Calcein AM (2008/ABCC1)		±			1.08	±	0.25	Hoechst 33342 (MDCK II ABCG2)	1.48	±	0.19	Pheophorbide A (MDCK II ABCG2)		±				±				±			Bioorg. Med. Chem.	2013	21	24
Quinazoline derivative 39	N#CC1=CC(NC2=NC=NC3=CC=CC=C32)=CC=C1	inactive	±		Calcein AM (A2780/ADR)		±				±				±			inactive	±		Calcein AM (2008/ABCC1)		±			1.18	±	0.24	Hoechst 33342 (MDCK II ABCG2)	2.03	±	0.55	Pheophorbide A (MDCK II ABCG2)		±				±				±			Bioorg. Med. Chem.	2013	21	24
Quinazoline derivative 40	O=[N+](C1=CC(NC2=NC=NC3=CC=CC=C32)=CC=C1)[O-]	inactive	±		Calcein AM (A2780/ADR)		±				±				±			inactive	±		Calcein AM (2008/ABCC1)		±			1.13	±	0.37	Hoechst 33342 (MDCK II ABCG2)	0.89	±	0.14	Pheophorbide A (MDCK II ABCG2)		±				±				±			Bioorg. Med. Chem.	2013	21	24
Quinazoline derivative 41	FC(F)(F)C1=CC(NC2=NC=NC3=CC=CC=C32)=CC=C1	inactive	±		Calcein AM (A2780/ADR)		±				±				±			inactive	±		Calcein AM (2008/ABCC1)		±			0.94	±	0.19	Hoechst 33342 (MDCK II ABCG2)	1.55	±	0.33	Pheophorbide A (MDCK II ABCG2)		±				±				±			Bioorg. Med. Chem.	2013	21	24
Quinazoline derivative 42	COC1=CC(NC2=NC=NC3=CC=CC=C32)=CC=C1OC	inactive	±		Calcein AM (A2780/ADR)		±				±				±			inactive	±		Calcein AM (2008/ABCC1)		±			4.79	±	0.87	Hoechst 33342 (MDCK II ABCG2)	3.38	±	0.76	Pheophorbide A (MDCK II ABCG2)		±				±				±			Bioorg. Med. Chem.	2013	21	24
Quinazoline derivative 43	COC(C=C1N=CN=C2NC3=CC=CC(Br)=C3)=C(C=C12)OC	inactive	±		Calcein AM (A2780/ADR)		±				±				±			inactive	±		Calcein AM (2008/ABCC1)		±			1.73	±	0.15	Hoechst 33342 (MDCK II ABCG2)	2.32	±	0.70	Pheophorbide A (MDCK II ABCG2)		±				±				±			Bioorg. Med. Chem.	2013	21	24
Quinazoline derivative 44	COC1=C(OC)C=C(N=CN=C2NC3=CC=CC(C(F)(F)F)=C3)C2=C1	inactive	±		Calcein AM (A2780/ADR)		±				±				±			inactive	±		Calcein AM (2008/ABCC1)		±			2.40	±	0.79	Hoechst 33342 (MDCK II ABCG2)	1.98	±	0.42	Pheophorbide A (MDCK II ABCG2)		±				±				±			Bioorg. Med. Chem.	2013	21	24
Quinazoline derivative 45	COC1=C(OC)C=C(N=CN=C2NC3=CC=CC(C#N)=C3)C2=C1	inactive	±		Calcein AM (A2780/ADR)		±				±				±			inactive	±		Calcein AM (2008/ABCC1)		±			1.06	±	0.12	Hoechst 33342 (MDCK II ABCG2)	0.93	±	0.06	Pheophorbide A (MDCK II ABCG2)		±				±				±			Bioorg. Med. Chem.	2013	21	24
Quinazoline derivative 46	COC1=C(C=C(C2=C1)N=CN=C2NC3=C([N+]([O-])=O)C=CC=C3)OC	inactive	±		Calcein AM (A2780/ADR)		±				±				±			inactive	±		Calcein AM (2008/ABCC1)		±			3.80	±	0.53	Hoechst 33342 (MDCK II ABCG2)	3.97	±	0.61	Pheophorbide A (MDCK II ABCG2)		±				±				±			Bioorg. Med. Chem.	2013	21	24
Quinazoline derivative 47	COC1=C(C=C(C2=C1)N=CN=C2NC3=CC([N+]([O-])=O)=CC=C3)OC	inactive	±		Calcein AM (A2780/ADR)		±				±				±			inactive	±		Calcein AM (2008/ABCC1)		±			0.81	±	0.06	Hoechst 33342 (MDCK II ABCG2)	0.91	±	0.36	Pheophorbide A (MDCK II ABCG2)		±				±				±			Bioorg. Med. Chem.	2013	21	24
Quinazoline derivative 48	COC1=C(C=C(C2=C1)N=CN=C2NC3=CC=C([N+]([O-])=O)C=C3)OC	inactive	±		Calcein AM (A2780/ADR)		±				±				±			inactive	±		Calcein AM (2008/ABCC1)		±			2.92	±	0.39	Hoechst 33342 (MDCK II ABCG2)	2.46	±	0.50	Pheophorbide A (MDCK II ABCG2)		±				±				±			Bioorg. Med. Chem.	2013	21	24
Quinazoline derivative 49	COC1=C(C=C(C2=C1)N=CN=C2NC3=CC(OC)=C(OC)C=C3)OC	inactive	±		Calcein AM (A2780/ADR)		±				±				±			inactive	±		Calcein AM (2008/ABCC1)		±			7.38	±	2.19	Hoechst 33342 (MDCK II ABCG2)	3.79	±	0.27	Pheophorbide A (MDCK II ABCG2)		±				±				±			Bioorg. Med. Chem.	2013	21	24
Quinazoline derivative 50	COC1=C(C=C(C2=C1)N=C(NC3=CC(Br)=CC=C3)N=C2NC4=CC(Br)=CC=C4)OC	inactive	±		Calcein AM (A2780/ADR)		±				±				±			inactive	±		Calcein AM (2008/ABCC1)		±			0.67	±	0.10	Hoechst 33342 (MDCK II ABCG2)	0.86	±	0.14	Pheophorbide A (MDCK II ABCG2)		±				±				±			Bioorg. Med. Chem.	2013	21	24
Quinazoline derivative 51	COC1=C(C=C(C2=C1)N=C(NC3=CC(C(F)(F)F)=CC=C3)N=C2NC4=CC(C(F)(F)F)=CC=C4)OC	inactive	±		Calcein AM (A2780/ADR)		±				±				±			inactive	±		Calcein AM (2008/ABCC1)		±			0.80	±	0.02	Hoechst 33342 (MDCK II ABCG2)	0.61	±	0.15	Pheophorbide A (MDCK II ABCG2)		±				±				±			Bioorg. Med. Chem.	2013	21	24
Quinazoline derivative 52	COC1=C(C=C(C2=C1)N=C(NC3=CC(C#N)=CC=C3)N=C2NC4=CC(C#N)=CC=C4)OC	inactive	±		Calcein AM (A2780/ADR)		±				±				±			inactive	±		Calcein AM (2008/ABCC1)		±			0.48	±	0.04	Hoechst 33342 (MDCK II ABCG2)	0.47	±	0.03	Pheophorbide A (MDCK II ABCG2)		±				±				±			Bioorg. Med. Chem.	2013	21	24
Quinazoline derivative 53	COC1=C(C=C(C2=C1)N=C(NC3=CC([N+]([O-])=O)=CC=C3)N=C2NC4=CC([N+]([O-])=O)=CC=C4)OC	inactive	±		Calcein AM (A2780/ADR)		±				±				±			inactive	±		Calcein AM (2008/ABCC1)		±			0.33	±	0.08	Hoechst 33342 (MDCK II ABCG2)	0.32	±	0.06	Pheophorbide A (MDCK II ABCG2)		±				±				±			Bioorg. Med. Chem.	2013	21	24
Quinazoline derivative 54	COC1=C(C=C(C2=C1)N=C(NC3=CC(OC)=C(OC)C=C3)N=C2NC4=CC(OC)=C(OC)C=C4)OC	inactive	±		Calcein AM (A2780/ADR)		±				±				±			inactive	±		Calcein AM (2008/ABCC1)		±			1.74	±	0.26	Hoechst 33342 (MDCK II ABCG2)	1.52	±	0.30	Pheophorbide A (MDCK II ABCG2)		±				±				±			Bioorg. Med. Chem.	2013	21	24
Quzinazolinechalcone derivative 17	O=C(/C=C/C1=CC(OC)=C(OC)C=C1)C2=CC=CC(NC3=NC=NC4=CC=CC=C43)=C2	0.42	±	0.05	Calcein AM (A2780/ADR)		±				±				±			inactive	±		Calcein AM (H69AR)		±			1.30	±	0.12	Pheophorbide A (MDCK II ABCG2)		±				±				±				±			Eur. J. Med. Chem.	2016	117
Quzinazolinechalcone derivative 18	O=C(/C=C/C1=CC=C(OC)C=C1)C2=CC=CC(NC3=NC=NC4=CC=CC=C43)=C2	7.08	±	1.02	Calcein AM (A2780/ADR)		±				±				±			inactive	±		Calcein AM (H69AR)		±			0.89	±	0.24	Pheophorbide A (MDCK II ABCG2)		±				±				±				±			Eur. J. Med. Chem.	2016	117
Quzinazolinechalcone derivative 19	O=C(/C=C/C1=CC(OC)=C(OC)C=C1)C2=CC=CC(NC3=NC=NC4=CC(OC)=C(OC)C=C43)=C2	0.86	±	0.22	Calcein AM (A2780/ADR)		±				±				±			inactive	±		Calcein AM (H69AR)		±			1.71	±	0.07	Pheophorbide A (MDCK II ABCG2)		±				±				±				±			Eur. J. Med. Chem.	2016	117
Quzinazolinechalcone derivative 20	O=C(/C=C/C1=CC=C(OC)C=C1)C2=CC=CC(NC3=NC=NC4=CC(OC)=C(OC)C=C43)=C2	4.15	±	0.97	Calcein AM (A2780/ADR)		±				±				±			inactive	±		Calcein AM (H69AR)		±			0.32	±	0.02	Pheophorbide A (MDCK II ABCG2)		±				±				±				±			Eur. J. Med. Chem.	2016	117
Quzinazolinechalcone derivative 21	O=C(/C=C/C1=CC(OC)=C(OC)C=C1)C2=CC=CC(NC3=NC(C4=CC=CC=C4)=NC5=CC=CC=C53)=C2	inactive	±		Calcein AM (A2780/ADR)		±				±				±			inactive	±		Calcein AM (H69AR)		±			0.46	±	0.03	Pheophorbide A (MDCK II ABCG2)		±				±				±				±			Eur. J. Med. Chem.	2016	117
Quzinazolinechalcone derivative 22	O=C(/C=C/C1=CC=C(OC)C=C1)C2=CC=CC(NC3=NC(C4=CC=CC=C4)=NC5=CC=CC=C53)=C2	inactive	±		Calcein AM (A2780/ADR)		±				±				±			inactive	±		Calcein AM (H69AR)		±			0.97	±	0.17	Pheophorbide A (MDCK II ABCG2)		±				±				±				±			Eur. J. Med. Chem.	2016	117
Quzinazolinechalcone derivative 23	O=C(/C=C/C1=CC(OC)=CC=C1)C2=CC=CC(NC3=NC(C4=CC=CC=C4)=NC5=CC=CC=C53)=C2	inactive	±		Calcein AM (A2780/ADR)		±				±				±			inactive	±		Calcein AM (H69AR)		±			0.68	±	0.04	Pheophorbide A (MDCK II ABCG2)		±				±				±				±			Eur. J. Med. Chem.	2016	117
Quzinazolinechalcone derivative 24	O=C(/C=C/C1=CC(OC)=C(OC)C=C1)C2=CC=CC(NC3=NC(C4=CC=C(OC)C(OC)=C4)=NC5=CC=CC=C53)=C2	0.48	±	0.05	Calcein AM (A2780/ADR)		±				±				±			inactive	±		Calcein AM (H69AR)		±			0.60	±	0.04	Pheophorbide A (MDCK II ABCG2)		±				±				±				±			Eur. J. Med. Chem.	2016	117
Quzinazolinechalcone derivative 25	O=C(/C=C/C1=CC=C(OC)C=C1)C2=CC=CC(NC3=NC(C4=CC=C(OC)C(OC)=C4)=NC5=CC=CC=C53)=C2	1.29	±	0.21	Calcein AM (A2780/ADR)		±				±				±			inactive	±		Calcein AM (H69AR)		±			0.21	±	0.02	Pheophorbide A (MDCK II ABCG2)		±				±				±				±			Eur. J. Med. Chem.	2016	117
Quzinazolinechalcone derivative 26	O=C(/C=C/C1=CC(OC)=CC=C1)C2=CC=CC(NC3=NC(C4=CC=C(OC)C(OC)=C4)=NC5=CC=CC=C53)=C2	8.24	±	0.07	Calcein AM (A2780/ADR)		±				±				±			inactive	±		Calcein AM (H69AR)		±			0.31	±	0.05	Pheophorbide A (MDCK II ABCG2)		±				±				±				±			Eur. J. Med. Chem.	2016	117
Quzinazolinechalcone derivative 27	O=C(/C=C/C1=CC=C(OC)C(OC)=C1)C(C=C2)=CC=C2NC3=NC=NC4=CC=CC=C43	2.34	±	0.14	Calcein AM (A2780/ADR)		±				±				±			inactive	±		Calcein AM (H69AR)		±			0.84	±	0.16	Pheophorbide A (MDCK II ABCG2)		±				±				±				±			Eur. J. Med. Chem.	2016	117
Quzinazolinechalcone derivative 28	O=C(/C=C/C1=CC=CC(OC)=C1)C(C=C2)=CC=C2NC3=NC=NC4=CC=CC=C43	5.57	±	1.31	Calcein AM (A2780/ADR)		±				±				±			inactive	±		Calcein AM (H69AR)		±			0.68	±	0.04	Pheophorbide A (MDCK II ABCG2)		±				±				±				±			Eur. J. Med. Chem.	2016	117
Quzinazolinechalcone derivative 29	O=C(/C=C/C1=CC=C(OC)C(OC)=C1)C(C=C2)=CC=C2NC3=NC=NC4=CC(OC)=C(OC)C=C43	inactive	±		Calcein AM (A2780/ADR)		±				±				±			inactive	±		Calcein AM (H69AR)		±			1.23	±	0.17	Pheophorbide A (MDCK II ABCG2)		±				±				±				±			Eur. J. Med. Chem.	2016	117
Quzinazolinechalcone derivative 30	O=C(/C=C/C1=CC=CC(OC)=C1)C(C=C2)=CC=C2NC3=NC=NC4=CC(OC)=C(OC)C=C43	7.55	±	1.52	Calcein AM (A2780/ADR)		±				±				±			inactive	±		Calcein AM (H69AR)		±			0.39	±	0.01	Pheophorbide A (MDCK II ABCG2)		±				±				±				±			Eur. J. Med. Chem.	2016	117
Quzinazolinechalcone derivative 31	O=C(/C=C/C1=CC=C(OC)C(OC)=C1)C(C=C2)=CC=C2NC3=NC(C4=CC=CC=C4)=NC5=CC=CC=C53	18.8	±	5.2	Calcein AM (A2780/ADR)		±				±				±			inactive	±		Calcein AM (H69AR)		±			0.29	±	0.09	Pheophorbide A (MDCK II ABCG2)		±				±				±				±			Eur. J. Med. Chem.	2016	117
Quzinazolinechalcone derivative 32	O=C(/C=C/C1=CC=CC(OC)=C1)C(C=C2)=CC=C2NC3=NC(C4=CC=CC=C4)=NC5=CC=CC=C53	32.1	±	13.2	Calcein AM (A2780/ADR)		±				±				±			inactive	±		Calcein AM (H69AR)		±			0.88	±	0.09	Pheophorbide A (MDCK II ABCG2)		±				±				±				±			Eur. J. Med. Chem.	2016	117
Quzinazolinechalcone derivative 33	O=C(/C=C/C1=CC=C(OC)C=C1)C(C=C2)=CC=C2NC3=NC(C4=CC=CC=C4)=NC5=CC=CC=C53	inactive	±		Calcein AM (A2780/ADR)		±				±				±			inactive	±		Calcein AM (H69AR)		±			3.55	±	0.19	Pheophorbide A (MDCK II ABCG2)		±				±				±				±			Eur. J. Med. Chem.	2016	117
Quzinazolinechalcone derivative 34	O=C(/C=C/C1=CC=CC=C1)C(C=C2)=CC=C2NC3=NC(C4=CC=CC=C4)=NC5=CC=CC=C53	inactive	±		Calcein AM (A2780/ADR)		±				±				±			inactive	±		Calcein AM (H69AR)		±			0.92	±	0.13	Pheophorbide A (MDCK II ABCG2)		±				±				±				±			Eur. J. Med. Chem.	2016	117
Quzinazolinechalcone derivative 35	O=C(/C=C/C1=CC=C(OC)C(OC)=C1)C(C=C2)=CC=C2NC3=NC(C4=CC=C(OC)C(OC)=C4)=NC5=CC=CC=C53	14.9	±	1.7	Calcein AM (A2780/ADR)		±				±				±			inactive	±		Calcein AM (H69AR)		±			0.19	±	0.02	Pheophorbide A (MDCK II ABCG2)		±				±				±				±			Eur. J. Med. Chem.	2016	117
Quzinazolinechalcone derivative 36	O=C(/C=C/C1=CC=CC(OC)=C1)C(C=C2)=CC=C2NC3=NC(C4=CC=C(OC)C(OC)=C4)=NC5=CC=CC=C53	14.6	±	4.1	Calcein AM (A2780/ADR)		±				±				±			inactive	±		Calcein AM (H69AR)		±			0.36	±	0.06	Pheophorbide A (MDCK II ABCG2)		±				±				±				±			Eur. J. Med. Chem.	2016	117
Quzinazolinechalcone derivative 37	O=C(/C=C/C1=CC=C(OC)C=C1)C(C=C2)=CC=C2NC3=NC(C4=CC=C(OC)C(OC)=C4)=NC5=CC=CC=C53	inactive	±		Calcein AM (A2780/ADR)		±				±				±			inactive	±		Calcein AM (H69AR)		±			3.13	±	0.30	Pheophorbide A (MDCK II ABCG2)		±				±				±				±			Eur. J. Med. Chem.	2016	117
Quzinazolinechalcone derivative 38	O=C(/C=C/C1=CC=CC=C1)C(C=C2)=CC=C2NC3=NC(C4=CC=C(OC)C(OC)=C4)=NC5=CC=CC=C53	inactive	±		Calcein AM (A2780/ADR)		±				±				±			inactive	±		Calcein AM (H69AR)		±			1.09	±	0.13	Pheophorbide A (MDCK II ABCG2)		±				±				±				±			Eur. J. Med. Chem.	2016	117
Acryloylphenylcarboxamide derivative 6	O=C(/C=C/C1=CC=C(OC)C(OC)=C1)C2=CC=CC(NC(C3=CC=CC=C3)=O)=C2	>10	±		Calcein AM (A2780/ADR, MDCK II ABCB1)		±				±				±			inactive	±		Calcein AM (H69AR, MDCK II ABCC1)		±			2.18	±	0.13	Pheophorbide A (MDCK II ABCG2)		±				±				±				±			Chem. Med. Chem.	2016	11	21
Acryloylphenylcarboxamide derivative 7	O=C(/C=C/C1=CC=C(OC)C(OC)=C1)C2=CC=CC(NC(C3=CC=C([N+]([O-])=O)C=C3)=O)=C2	inactive	±		Calcein AM (A2780/ADR, MDCK II ABCB1)		±				±				±			inactive	±		Calcein AM (H69AR, MDCK II ABCC1)		±				±		Hoechst 33342 (MDCK II ABCG2)	>20	±		Pheophorbide A (MDCK II ABCG2)		±				±				±			Chem. Med. Chem.	2016	11	21
Acryloylphenylcarboxamide derivative 8	O=C(/C=C/C1=CC=C(OC)C(OC)=C1)C2=CC=CC(NC(C3=CC(Br)=CC=C3)=O)=C2	>10	±		Calcein AM (A2780/ADR, MDCK II ABCB1)		±				±				±			inactive	±		Calcein AM (H69AR, MDCK II ABCC1)		±				±		Hoechst 33342 (MDCK II ABCG2)	2.99	±	0.14	Pheophorbide A (MDCK II ABCG2)		±				±				±			Chem. Med. Chem.	2016	11	21
Acryloylphenylcarboxamide derivative 9	O=C(/C=C/C1=CC=C(OC)C(OC)=C1)C2=CC=C(NC(C3=CC=CC=C3)=O)C=C2	>10	±		Calcein AM (A2780/ADR, MDCK II ABCB1)		±				±				±			inactive	±		Calcein AM (H69AR, MDCK II ABCC1)		±			1.15	±	0.15	Hoechst 33342 (MDCK II ABCG2)	1.30	±	0.17	Pheophorbide A (MDCK II ABCG2)		±				±				±			Chem. Med. Chem.	2016	11	21
Acryloylphenylcarboxamide derivative 10	O=C(/C=C/C1=CC=C(OC)C(OC)=C1)C2=CC=C(NC(C3=CC=CC=C3[N+]([O-])=O)=O)C=C2	>10	±		Calcein AM (A2780/ADR, MDCK II ABCB1)		±				±				±			inactive	±		Calcein AM (H69AR, MDCK II ABCC1)		±				±		Hoechst 33342 (MDCK II ABCG2)	2.98	±	0.40	Pheophorbide A (MDCK II ABCG2)		±				±				±			Chem. Med. Chem.	2016	11	21
Acryloylphenylcarboxamide derivative 11	O=C(/C=C/C1=CC=C(OC)C(OC)=C1)C2=CC=C(NC(C3=CC=CC([N+]([O-])=O)=C3)=O)C=C2	1.13	±	0.02	Calcein AM (A2780/ADR, MDCK II ABCB1)		±				±				±			inactive	±		Calcein AM (H69AR, MDCK II ABCC1)		±				±		Hoechst 33342 (MDCK II ABCG2)	2.82	±	0.19	Pheophorbide A (MDCK II ABCG2)		±				±				±			Chem. Med. Chem.	2016	11	21
Acryloylphenylcarboxamide derivative 12	O=C(/C=C/C1=CC=C(OC)C(OC)=C1)C2=CC=C(NC(C3=CC=C([N+]([O-])=O)C=C3)=O)C=C2	inactive	±		Calcein AM (A2780/ADR, MDCK II ABCB1)		±				±				±			inactive	±		Calcein AM (H69AR, MDCK II ABCC1)		±				±		Hoechst 33342 (MDCK II ABCG2)	>20	±		Pheophorbide A (MDCK II ABCG2)		±				±				±			Chem. Med. Chem.	2016	11	21
Acryloylphenylcarboxamide derivative 13	O=C(/C=C/C1=CC=C(OC)C(OC)=C1)C2=CC=C(NC(C3=CC=CC(Br)=C3)=O)C=C2	0.529	±	0.048	Calcein AM (A2780/ADR, MDCK II ABCB1)		±				±				±			inactive	±		Calcein AM (H69AR, MDCK II ABCC1)		±			0.893	±	0.059	Hoechst 33342 (MDCK II ABCG2)	1.74	±	0.04	Pheophorbide A (MDCK II ABCG2)		±				±				±			Chem. Med. Chem.	2016	11	21
Acryloylphenylcarboxamide derivative 14	O=C(/C=C/C1=CC=C(OC)C(OC)=C1)C2=CC=C(NC(C3=CC=C(Br)C=C3)=O)C=C2	inactive	±		Calcein AM (A2780/ADR, MDCK II ABCB1)		±				±				±			inactive	±		Calcein AM (H69AR, MDCK II ABCC1)		±			1.67	±	0.24	Hoechst 33342 (MDCK II ABCG2)	2.94	±	0.16	Pheophorbide A (MDCK II ABCG2)		±				±				±			Chem. Med. Chem.	2016	11	21
Acryloylphenylcarboxamide derivative 15	O=C(/C=C/C1=CC=C(OC)C(OC)=C1)C2=CC=C(NC(C3=CC=CC(Cl)=C3)=O)C=C2	>10	±		Calcein AM (A2780/ADR, MDCK II ABCB1)		±				±				±			inactive	±		Calcein AM (H69AR, MDCK II ABCC1)		±			1.51	±	0.18	Hoechst 33342 (MDCK II ABCG2)	2.39	±	0.28	Pheophorbide A (MDCK II ABCG2)		±				±				±			Chem. Med. Chem.	2016	11	21
Acryloylphenylcarboxamide derivative 16	O=C(/C=C/C1=CC=C(OC)C(OC)=C1)C2=CC=C(NC(C3=CC=C(Cl)C=C3)=O)C=C2	>10	±		Calcein AM (A2780/ADR, MDCK II ABCB1)		±				±				±			inactive	±		Calcein AM (H69AR, MDCK II ABCC1)		±			1.76	±	0.13	Hoechst 33342 (MDCK II ABCG2)	1.87	±	0.10	Pheophorbide A (MDCK II ABCG2)		±				±				±			Chem. Med. Chem.	2016	11	21
Acryloylphenylcarboxamide derivative 17	O=C(/C=C/C1=CC=C(OC)C(OC)=C1)C2=CC=C(NC(C3=CC=C(Cl)C(Cl)=C3)=O)C=C2	>10	±		Calcein AM (A2780/ADR, MDCK II ABCB1)		±				±				±			inactive	±		Calcein AM (H69AR, MDCK II ABCC1)		±				±		Hoechst 33342 (MDCK II ABCG2)	2.95	±	0.20	Pheophorbide A (MDCK II ABCG2)		±				±				±			Chem. Med. Chem.	2016	11	21
Acryloylphenylcarboxamide derivative 18	O=C(/C=C/C1=CC=C(OC)C(OC)=C1)C2=CC=C(NC(C3=CC=CC=C3F)=O)C=C2	inactive	±		Calcein AM (A2780/ADR, MDCK II ABCB1)		±				±				±			inactive	±		Calcein AM (H69AR, MDCK II ABCC1)		±			2.36	±	0.09	Hoechst 33342 (MDCK II ABCG2)	4.93	±	0.53	Pheophorbide A (MDCK II ABCG2)		±				±				±			Chem. Med. Chem.	2016	11	21
Acryloylphenylcarboxamide derivative 19	O=C(/C=C/C1=CC=C(OC)C(OC)=C1)C2=CC=C(NC(C3=CC=C(C#N)C=C3)=O)C=C2	1.45	±	0.08	Calcein AM (A2780/ADR, MDCK II ABCB1)		±				±				±			inactive	±		Calcein AM (H69AR, MDCK II ABCC1)		±				±		Hoechst 33342 (MDCK II ABCG2)	2.80	±	0.16	Pheophorbide A (MDCK II ABCG2)		±				±				±			Chem. Med. Chem.	2016	11	21
Acryloylphenylcarboxamide derivative 20	O=C(/C=C/C1=CC=C(OC)C(OC)=C1)C2=CC=C(NC(C3=CC=C(C(F)(F)F)C=C3)=O)C=C2	inactive	±		Calcein AM (A2780/ADR, MDCK II ABCB1)		±				±				±			inactive	±		Calcein AM (H69AR, MDCK II ABCC1)		±				±		Hoechst 33342 (MDCK II ABCG2)	15.3	±	3.5	Pheophorbide A (MDCK II ABCG2)		±				±				±			Chem. Med. Chem.	2016	11	21
Acryloylphenylcarboxamide derivative 21	O=C(/C=C/C1=CC=C(OC)C(OC)=C1)C2=CC=C(NC(C3=CC=CC=C3OC)=O)C=C2	>10	±		Calcein AM (A2780/ADR, MDCK II ABCB1)		±				±				±			inactive	±		Calcein AM (H69AR, MDCK II ABCC1)		±			2.42	±	0.22	Hoechst 33342 (MDCK II ABCG2)	2.48	±	0.07	Pheophorbide A (MDCK II ABCG2)		±				±				±			Chem. Med. Chem.	2016	11	21
Acryloylphenylcarboxamide derivative 22	O=C(/C=C/C1=CC=C(OC)C(OC)=C1)C2=CC=C(NC(C3=CC=CC(OC)=C3)=O)C=C2	>10	±		Calcein AM (A2780/ADR, MDCK II ABCB1)		±				±				±			inactive	±		Calcein AM (H69AR, MDCK II ABCC1)		±				±		Hoechst 33342 (MDCK II ABCG2)	2.18	±	0.14	Pheophorbide A (MDCK II ABCG2)		±				±				±			Chem. Med. Chem.	2016	11	21
Acryloylphenylcarboxamide derivative 23	O=C(/C=C/C1=CC=C(OC)C(OC)=C1)C2=CC=C(NC(C3=CC=C(OC)C=C3)=O)C=C2	inactive	±		Calcein AM (A2780/ADR, MDCK II ABCB1)		±				±				±			inactive	±		Calcein AM (H69AR, MDCK II ABCC1)		±			4.49	±	0.14	Hoechst 33342 (MDCK II ABCG2)	6.61	±	0.29	Pheophorbide A (MDCK II ABCG2)		±				±				±			Chem. Med. Chem.	2016	11	21
Acryloylphenylcarboxamide derivative 24	O=C(/C=C/C1=CC=C(OC)C(OC)=C1)C2=CC=C(NC(C3=CC=C(OC)C(OC)=C3)=O)C=C2	inactive	±		Calcein AM (A2780/ADR, MDCK II ABCB1)		±				±				±			inactive	±		Calcein AM (H69AR, MDCK II ABCC1)		±			1.55	±	0.32	Hoechst 33342 (MDCK II ABCG2)	3.15	±	0.20	Pheophorbide A (MDCK II ABCG2)		±				±				±			Chem. Med. Chem.	2016	11	21
Acryloylphenylcarboxamide derivative 25	O=C(/C=C/C1=CC=C(OC)C(OC)=C1)C2=CC=C(NC(C3=CC(OC)=C(OC)C(OC)=C3)=O)C=C2	>10	±		Calcein AM (A2780/ADR, MDCK II ABCB1)		±				±				±			inactive	±		Calcein AM (H69AR, MDCK II ABCC1)		±				±		Hoechst 33342 (MDCK II ABCG2)	3.04	±	0.32	Pheophorbide A (MDCK II ABCG2)		±				±				±			Chem. Med. Chem.	2016	11	21
Acryloylphenylcarboxamide derivative 26	O=C(/C=C/C1=CC=C(OC)C(OC)=C1)C2=C(NC(C3=CC=CC=C3)=O)C=CC=C2	>10	±		Calcein AM (A2780/ADR, MDCK II ABCB1)		±				±				±			inactive	±		Calcein AM (H69AR, MDCK II ABCC1)		±			0.500	±	0.009	Hoechst 33342 (MDCK II ABCG2)	0.982	±	0.149	Pheophorbide A (MDCK II ABCG2)		±				±				±			Chem. Med. Chem.	2016	11	21
Acryloylphenylcarboxamide derivative 27	O=C(/C=C/C1=CC=C(OC)C(OC)=C1)C2=C(NC(C3=CC(Cl)=CC=C3)=O)C=CC=C2	>10	±		Calcein AM (A2780/ADR, MDCK II ABCB1)		±				±				±			inactive	±		Calcein AM (H69AR, MDCK II ABCC1)		±			0.436	±	0.052	Hoechst 33342 (MDCK II ABCG2)	0.767	±	0.011	Pheophorbide A (MDCK II ABCG2)		±				±				±			Chem. Med. Chem.	2016	11	21
Acryloylphenylcarboxamide derivative 28	O=C(/C=C/C1=CC=C(OC)C(OC)=C1)C2=C(NC(C3=CC=C(Cl)C=C3)=O)C=CC=C2	inactive	±		Calcein AM (A2780/ADR, MDCK II ABCB1)		±				±				±			inactive	±		Calcein AM (H69AR, MDCK II ABCC1)		±				±		Hoechst 33342 (MDCK II ABCG2)	1.86	±	0.16	Pheophorbide A (MDCK II ABCG2)		±				±				±			Chem. Med. Chem.	2016	11	21
Acryloylphenylcarboxamide derivative 29	O=C(/C=C/C1=CC=C(OC)C(OC)=C1)C2=C(NC(C3=C([N+]([O-])=O)C=CC=C3)=O)C=CC=C2	>10	±		Calcein AM (A2780/ADR, MDCK II ABCB1)		±				±				±			inactive	±		Calcein AM (H69AR, MDCK II ABCC1)		±				±		Hoechst 33342 (MDCK II ABCG2)	>20	±		Pheophorbide A (MDCK II ABCG2)		±				±				±			Chem. Med. Chem.	2016	11	21
Acryloylphenylcarboxamide derivative 30	O=C(/C=C/C1=CC=C(OC)C(OC)=C1)C2=C(NC(C3=CC([N+]([O-])=O)=CC=C3)=O)C=CC=C2	inactive	±		Calcein AM (A2780/ADR, MDCK II ABCB1)		±				±				±			inactive	±		Calcein AM (H69AR, MDCK II ABCC1)		±				±		Hoechst 33342 (MDCK II ABCG2)	17.4	±	6.4	Pheophorbide A (MDCK II ABCG2)		±				±				±			Chem. Med. Chem.	2016	11	21
Acryloylphenylcarboxamide derivative 31	O=C(/C=C/C1=CC=C(OC)C(OC)=C1)C2=C(NC(C3=C(OC)C=CC=C3)=O)C=CC=C2	>10	±		Calcein AM (A2780/ADR, MDCK II ABCB1)		±				±				±			inactive	±		Calcein AM (H69AR, MDCK II ABCC1)		±			0.997	±	0.149	Hoechst 33342 (MDCK II ABCG2)	1.23	±	0.06	Pheophorbide A (MDCK II ABCG2)		±				±				±			Chem. Med. Chem.	2016	11	21
Acryloylphenylcarboxamide derivative 32	O=C(/C=C/C1=CC=C(OC)C(OC)=C1)C2=C(NC(C3=CC(OC)=CC=C3)=O)C=CC=C2	1.01	±	0.06	Calcein AM (A2780/ADR, MDCK II ABCB1)		±				±				±			inactive	±		Calcein AM (H69AR, MDCK II ABCC1)		±			0.629	±	0.046	Hoechst 33342 (MDCK II ABCG2)	1.12	±	0.11	Pheophorbide A (MDCK II ABCG2)		±				±				±			Chem. Med. Chem.	2016	11	21
Acryloylphenylcarboxamide derivative 33	O=C(/C=C/C1=CC=C(OC)C(OC)=C1)C2=C(NC(C3=CN=C(C=CC=C4)C4=C3)=O)C=CC=C2	0.494	±	0.029	Calcein AM (A2780/ADR, MDCK II ABCB1)		±				±				±			inactive	±		Calcein AM (H69AR, MDCK II ABCC1)		±			0.573	±	0.046	Hoechst 33342 (MDCK II ABCG2)	0.971	±	0.084	Pheophorbide A (MDCK II ABCG2)		±				±				±			Chem. Med. Chem.	2016	11	21
Acryloylphenylcarboxamide derivative 34	O=C(/C=C/C1=CC=C(OC)C(OC)=C1)C2=C(NC(C3=C(C=CC=C4)C4=CC=C3)=O)C=CC=C2	inactive	±		Calcein AM (A2780/ADR, MDCK II ABCB1)		±				±				±			inactive	±		Calcein AM (H69AR, MDCK II ABCC1)		±			0.851	±	0.162	Hoechst 33342 (MDCK II ABCG2)	1.08	±	0.07	Pheophorbide A (MDCK II ABCG2)		±				±				±			Chem. Med. Chem.	2016	11	21
Acryloylphenylcarboxamide derivative 35	O=C(/C=C/C1=CC=C(OC)C(OC)=C1)C2=C(NC(C3=CN=CC=C3)=O)C=CC=C2	inactive	±		Calcein AM (A2780/ADR, MDCK II ABCB1)		±				±				±			inactive	±		Calcein AM (H69AR, MDCK II ABCC1)		±			1.08	±	0.08	Hoechst 33342 (MDCK II ABCG2)	2.01	±	0.09	Pheophorbide A (MDCK II ABCG2)		±				±				±			Chem. Med. Chem.	2016	11	21
Acryloylphenylcarboxamide derivative 36	O=C(/C=C/C1=CC=C(OC)C(OC)=C1)C2=C(NC(C3=CC4=C(C=C(OC)C=C4)OC3=O)=O)C=CC=C2	inactive	±		Calcein AM (A2780/ADR, MDCK II ABCB1)		±				±				±			inactive	±		Calcein AM (H69AR, MDCK II ABCC1)		±				±		Hoechst 33342 (MDCK II ABCG2)	>20	±		Pheophorbide A (MDCK II ABCG2)		±				±				±			Chem. Med. Chem.	2016	11	21
Acryloylphenylcarboxamide derivative 37	O=C(/C=C/C1=CC=C(OC)C(OC)=C1)C2=C(NC(C3=CC=CS3)=O)C=CC=C2	>10	±		Calcein AM (A2780/ADR, MDCK II ABCB1)		±				±				±			inactive	±		Calcein AM (H69AR, MDCK II ABCC1)		±			0.501	±	0.050	Hoechst 33342 (MDCK II ABCG2)	0.600	±	0.010	Pheophorbide A (MDCK II ABCG2)		±				±				±			Chem. Med. Chem.	2016	11	21
Acryloylphenylcarboxamide derivative 38	O=C(/C=C/C1=CC=CC(Cl)=C1)C2=C(NC(C3=CC(Cl)=CC=C3)=O)C=CC=C2	>10	±		Calcein AM (A2780/ADR, MDCK II ABCB1)		±				±				±			inactive	±		Calcein AM (H69AR, MDCK II ABCC1)		±				±		Hoechst 33342 (MDCK II ABCG2)	>20	±		Pheophorbide A (MDCK II ABCG2)		±				±				±			Chem. Med. Chem.	2016	11	21
Acryloylphenylcarboxamide derivative 39	O=C(/C=C/C1=CC=CC(Cl)=C1)C2=C(NC(C3=CC=C(OC)C(OC)=C3)=O)C=CC=C2	>10	±		Calcein AM (A2780/ADR, MDCK II ABCB1)		±				±				±			inactive	±		Calcein AM (H69AR, MDCK II ABCC1)		±				±		Hoechst 33342 (MDCK II ABCG2)	3.32	±	0.18	Pheophorbide A (MDCK II ABCG2)		±				±				±			Chem. Med. Chem.	2016	11	21
Acryloylphenylcarboxamide derivative 40	O=C(/C=C/C1=CC=C(F)C(OC)=C1)C2=C(NC(C3=CC=CS3)=O)C=CC=C2	inactive	±		Calcein AM (A2780/ADR, MDCK II ABCB1)		±				±				±			inactive	±		Calcein AM (H69AR, MDCK II ABCC1)		±				±		Hoechst 33342 (MDCK II ABCG2)	3.37	±	0.05	Pheophorbide A (MDCK II ABCG2)		±				±				±			Chem. Med. Chem.	2016	11	21
Acryloylphenylcarboxamide derivative 41	O=C(/C=C/C1=CC=C(F)C(OC)=C1)C2=C(NC(C3=CC(Cl)=CC=C3)=O)C=CC=C2	inactive	±		Calcein AM (A2780/ADR, MDCK II ABCB1)		±				±				±			inactive	±		Calcein AM (H69AR, MDCK II ABCC1)		±				±		Hoechst 33342 (MDCK II ABCG2)	10.6	±	0.6	Pheophorbide A (MDCK II ABCG2)		±				±				±			Chem. Med. Chem.	2016	11	21
Dimethoxy-substitued acryloylpphenylcarboxymid derivative 7	O=C(/C=C/C1=CC=C(OC)C(OC)=C1)C2=C(NC(C3=CC=CC=C3)=O)C=C(OC)C=C2	1.13	±	0.10	Calcein AM (A2780/ADR)		±				±				±			inactive	±		Calcein AM (H69AR)		±			0.219	±	0.033	Hoechst 33342 (MDCK II ABCG2)		±				±				±				±			Chem. Med. Chem.	2016	11	22
Dimethoxy-substitued acryloylpphenylcarboxymid derivative 9	O=C(/C=C/C1=CC=C(OC)C(OC)=C1)C2=C(NC(C3=C(Cl)C=CC=C3)=O)C=C(OC)C=C2	inactive	±		Calcein AM (A2780/ADR)		±				±				±			inactive	±		Calcein AM (H69AR)		±			0.660	±	0.088	Hoechst 33342 (MDCK II ABCG2)		±				±				±				±			Chem. Med. Chem.	2016	11	22
Dimethoxy-substitued acryloylpphenylcarboxymid derivative 11	O=C(/C=C/C1=CC=C(OC)C(OC)=C1)C2=C(NC(C3=C(OC)C=CC=C3)=O)C=C(OC)C=C2	0.848	±	0.130	Calcein AM (A2780/ADR)		±				±				±			inactive	±		Calcein AM (H69AR)		±			0.285	±	0.033	Hoechst 33342 (MDCK II ABCG2)		±				±				±				±			Chem. Med. Chem.	2016	11	22
Dimethoxy-substitued acryloylpphenylcarboxymid derivative 12	O=C(/C=C/C1=CC=C(OC)C(OC)=C1)C2=C(NC(C3=CN=CC=C3)=O)C=C(OC)C=C2	1.37	±	0.10	Calcein AM (A2780/ADR)		±				±				±			inactive	±		Calcein AM (H69AR)		±			1.17	±	0.05	Hoechst 33342 (MDCK II ABCG2)		±				±				±				±			Chem. Med. Chem.	2016	11	22
Dimethoxy-substitued acryloylpphenylcarboxymid derivative 13	O=C(/C=C/C1=CC=C(OC)C(OC)=C1)C2=C(NC(C3=NC=CC=C3)=O)C=C(OC)C=C2	0.777	±	0.066	Calcein AM (A2780/ADR)		±				±				±			inactive	±		Calcein AM (H69AR)		±			1.36	±	0.16	Hoechst 33342 (MDCK II ABCG2)		±				±				±				±			Chem. Med. Chem.	2016	11	22
Dimethoxy-substitued acryloylpphenylcarboxymid derivative 14	O=C(/C=C/C1=CC=C(OC)C(OC)=C1)C2=C(NC(C3=C(C=CC=C4)C4=CC=C3)=O)C=C(OC)C=C2	inactive	±		Calcein AM (A2780/ADR)		±				±				±			inactive	±		Calcein AM (H69AR)		±			0.422	±	0.083	Hoechst 33342 (MDCK II ABCG2)		±				±				±				±			Chem. Med. Chem.	2016	11	22
Dimethoxy-substitued acryloylpphenylcarboxymid derivative 16	O=C(/C=C/C1=CC=C(OC)C(OC)=C1)C2=C(NC(C3=CC=CS3)=O)C=C(OC)C=C2	inactive	±		Calcein AM (A2780/ADR)		±				±				±			inactive	±		Calcein AM (H69AR)		±			0.320	±	0.032	Hoechst 33342 (MDCK II ABCG2)		±				±				±				±			Chem. Med. Chem.	2016	11	22
Dimethoxy-substitued acryloylpphenylcarboxymid derivative 17	O=C(/C=C/C1=CC=C(OC)C(OC)=C1)C2=C(NC(C3=CC=CO3)=O)C=C(OC)C=C2	1.67	±	0.26	Calcein AM (A2780/ADR)		±				±				±			inactive	±		Calcein AM (H69AR)		±			0.714	±	0.061	Hoechst 33342 (MDCK II ABCG2)		±				±				±				±			Chem. Med. Chem.	2016	11	22
Dimethoxy-substitued acryloylpphenylcarboxymid derivative 18	O=C(/C=C/C1=CC=C(OC)C(OC)=C1)C2=C(NC(C3=NC=CS3)=O)C=C(OC)C=C2	inactive	±		Calcein AM (A2780/ADR)		±				±				±			inactive	±		Calcein AM (H69AR)		±			1.01	±	0.13	Hoechst 33342 (MDCK II ABCG2)		±				±				±				±			Chem. Med. Chem.	2016	11	22
Dimethoxy-substitued acryloylpphenylcarboxymid derivative 19	O=C(/C=C/C1=CC(OC)=CC(OC)=C1)C2=C(NC(C3=CC=CC=C3)=O)C=C(OC)C=C2	inactive	±		Calcein AM (A2780/ADR)		±				±				±			inactive	±		Calcein AM (H69AR)		±			0.292	±	0.030	Hoechst 33342 (MDCK II ABCG2)		±				±				±				±			Chem. Med. Chem.	2016	11	22
Dimethoxy-substitued acryloylpphenylcarboxymid derivative 20	O=C(/C=C/C1=CC(OC)=CC(OC)=C1)C2=C(NC(C3=C(OC)C=CC=C3)=O)C=C(OC)C=C2	0.250	±	0.032	Calcein AM (A2780/ADR)		±				±				±			inactive	±		Calcein AM (H69AR)		±			0.595	±	0.062	Hoechst 33342 (MDCK II ABCG2)		±				±				±				±			Chem. Med. Chem.	2016	11	22
Dimethoxy-substitued acryloylpphenylcarboxymid derivative 21	O=C(/C=C/C1=CC(OC)=CC(OC)=C1)C2=C(NC(C3=C(Cl)C=CC=C3)=O)C=C(OC)C=C2	inactive	±		Calcein AM (A2780/ADR)		±				±				±			inactive	±		Calcein AM (H69AR)		±			0.358	±	0.025	Hoechst 33342 (MDCK II ABCG2)		±				±				±				±			Chem. Med. Chem.	2016	11	22
Dimethoxy-substitued acryloylpphenylcarboxymid derivative 22	O=C(/C=C/C1=CC(OC)=CC(OC)=C1)C2=C(NC(C3=CC=CS3)=O)C=C(OC)C=C2	inactive	±		Calcein AM (A2780/ADR)		±				±				±			inactive	±		Calcein AM (H69AR)		±			0.268	±	0.058	Hoechst 33342 (MDCK II ABCG2)		±				±				±				±			Chem. Med. Chem.	2016	11	22
Dimethoxy-substitued acryloylpphenylcarboxymid derivative 23	O=C(/C=C/C1=CC(OC)=CC(OC)=C1)C2=C(NC(C3=C(C=CC=C4)C4=CC=C3)=O)C=C(OC)C=C2	inactive	±		Calcein AM (A2780/ADR)		±				±				±			inactive	±		Calcein AM (H69AR)		±			0.359	±	0.076	Hoechst 33342 (MDCK II ABCG2)		±				±				±				±			Chem. Med. Chem.	2016	11	22
Dimethoxy-substitued acryloylpphenylcarboxymid derivative 24	O=C(/C=C/C1=CC=C(OC)C(OC)=C1)C2=C(NC(C3=CC=CC=C3)=O)C=C(OC)C(OC)=C2	3.51	±	0.44	Calcein AM (A2780/ADR)		±				±				±			inactive	±		Calcein AM (H69AR)		±			0.754	±	0.105	Hoechst 33342 (MDCK II ABCG2)		±				±				±				±			Chem. Med. Chem.	2016	11	22
Dimethoxy-substitued acryloylpphenylcarboxymid derivative 25	O=C(/C=C/C1=CC=C(OC)C(OC)=C1)C2=C(NC(C3=C(OC)C=CC=C3)=O)C=C(OC)C(OC)=C2	1.45	±	0.03	Calcein AM (A2780/ADR)		±				±				±			inactive	±		Calcein AM (H69AR)		±			0.832	±	0.111	Hoechst 33342 (MDCK II ABCG2)		±				±				±				±			Chem. Med. Chem.	2016	11	22
Dimethoxy-substitued acryloylpphenylcarboxylate derivative 27	O=C(/C=C/C1=CC=C(OC)C(OC)=C1)C2=C(OC(C3=CC=CC=C3)=O)C=C(OC)C=C2	inactive	±		Calcein AM (A2780/ADR)		±				±				±			inactive	±		Calcein AM (H69AR)		±			0.879	±	0.125	Hoechst 33342 (MDCK II ABCG2)		±				±				±				±			Chem. Med. Chem.	2016	11	22
Dimethoxy-substitued acryloylpphenylcarboxylate derivative 28	O=C(/C=C/C1=CC=C(OC)C(OC)=C1)C2=C(OC(C3=CC=CS3)=O)C=C(OC)C=C2	inactive	±		Calcein AM (A2780/ADR)		±				±				±			inactive	±		Calcein AM (H69AR)		±			2.08	±	0.35	Hoechst 33342 (MDCK II ABCG2)		±				±				±				±			Chem. Med. Chem.	2016	11	22
Dimethoxy-substitued acryloylpphenylcarboxylate derivative 29	O=C(/C=C/C1=CC=C(OC)C(OC)=C1)C2=C(OC(C3=C(OC)C=CC=C3)=O)C=C(OC)C=C2	2.16	±	0.32	Calcein AM (A2780/ADR)		±				±				±			inactive	±		Calcein AM (H69AR)		±			1.44	±	0.17	Hoechst 33342 (MDCK II ABCG2)		±				±				±				±			Chem. Med. Chem.	2016	11	22
Dimethoxy-substitued acryloylpphenylcarboxylate derivative 30	O=C(/C=C/C1=CC(OC)=CC(OC)=C1)C2=C(OC(C3=CC=CC=C3)=O)C=C(OC)C=C2	inactive	±		Calcein AM (A2780/ADR)		±				±				±			inactive	±		Calcein AM (H69AR)		±			1.09	±	0.20	Hoechst 33342 (MDCK II ABCG2)		±				±				±				±			Chem. Med. Chem.	2016	11	22
Dimethoxy-substitued acryloylpphenylcarboxylate derivative 31	O=C(/C=C/C1=CC(OC)=CC(OC)=C1)C2=C(OC(C3=CC=CS3)=O)C=C(OC)C=C2	inactive	±		Calcein AM (A2780/ADR)		±				±				±			inactive	±		Calcein AM (H69AR)		±			0.865	±	0.169	Hoechst 33342 (MDCK II ABCG2)		±				±				±				±			Chem. Med. Chem.	2016	11	22
Dimethoxy-substitued acryloylpphenylcarboxylate derivative 32	O=C(/C=C/C1=CC(OC)=CC(OC)=C1)C2=C(OC(C3=C(OC)C=CC=C3)=O)C=C(OC)C=C2	2.0	±	0.26	Calcein AM (A2780/ADR)		±				±				±			inactive	±		Calcein AM (H69AR)		±			1.70	±	0.21	Hoechst 33342 (MDCK II ABCG2)		±				±				±				±			Chem. Med. Chem.	2016	11	22
WK-X-34 (Tariquidar analog scaffold 4a)	COC1=C(OC)C=C(CN(CCC2=CC=C(NC(C3=C(NC(C4=CC(OC)=C(OC)C=C4)=O)C=CC=C3)=O)C=C2)CC5)C5=C1	0.417	±	0.1897	99mTc-Sestamibi (A2780/ADR)	0.0821	±	0.0062	Daunorubicin (A2780/ADR)	0.34	±	0.078	Hoechst 33342 (A2780/ADR)	0.352	±	0.098	Calcein AM (A2780/ADR)	inactive	±		5-CFDA (MDCK II ABCC1)	>20	±		Calcein AM (cell line not specified)	0.93	±	0.28	Hoechst 33342 (MCF-7/MX)	26.5	±	4.6	Mitoxantrone (MCF-7/MX)	0.86	±	0.13	Pheophorbide A (MDCK II ABCG2)		±				±			Int. J. Cancer	2006	119	2
Ayanin	COC1=C(C=C(C=C1)C2=C(C(=O)C3=C(C=C(C=C3O2)OC)O)OC)O	9.4	±	1.4	Calcein AM (A2780/ADR)	13	±	5	Rhodamine 123 (MDCK II ABCB1)		±				±			>50	±		Calcein AM (2008/ABCC1)		±			0.46	±	0.04	Hoechst 33342 (MDCK II ABCG2)	0.68	±	0.08	Hoechst 33342 (MCF-7/MX)		±				±				±			Bioorg. Med. Chem.	2011	19	6
Retusin	COC1=C(C=C(C=C1)C2=C(C(=O)C3=C(C=C(C=C3O2)OC)O)OC)OC	12	±	2	Calcein AM (A2780/ADR)	16	±	1	Rhodamine 123 (MDCK II ABCB1)		±				±			>50	±		Calcein AM (2008/ABCC1)		±			0.39	±	0.14	Hoechst 33342 (MDCK II ABCG2)	0.90	±	0.32	Hoechst 33342 (MCF-7/MX)		±				±				±			Bioorg. Med. Chem.	2011	19	6
Tetradroisoquinoline derivative 1	COC1=C(OC)C=C(CN(CCC2=CC=C([N+]([O-])=O)C=C2)CC3)C3=C1	17.78	±	2.38	Calcein AM (MDCK II ABCB1)		±				±				±			inactive	±		Calcein AM (2008/ABCC1)		±			inactive	±		Hoechst 33342 (MDCK II ABCG2)	inactive	±		Pheophorbide A (MDCK II ABCG2)		±				±				±			Chem. Med. Chem.	2008	5	9
Tetradroisoquinoline derivative 2	O=[N+](C(C=C1)=CC=C1CCN2CC3=CC=CC=C3CC2)[O-]	71.61	±	5.84	Calcein AM (MDCK II ABCB1)		±				±				±			inactive	±		Calcein AM (2008/ABCC1)		±			inactive	±		Hoechst 33342 (MDCK II ABCG2)	inactive	±		Pheophorbide A (MDCK II ABCG2)		±				±				±			Chem. Med. Chem.	2008	5	9
Tetradroisoquinoline derivative 3	COC1=C(OC)C=C(CN(CCC2=CC=C(N)C=C2)CC3)C3=C1	229.09	±	42.5	Calcein AM (MDCK II ABCB1)		±				±				±			inactive	±		Calcein AM (2008/ABCC1)		±			inactive	±		Hoechst 33342 (MDCK II ABCG2)	inactive	±		Pheophorbide A (MDCK II ABCG2)		±				±				±			Chem. Med. Chem.	2008	5	9
Tetradroisoquinoline derivative 4	NC(C=C1)=CC=C1CCN2CC3=CC=CC=C3CC2	707.9	±	65.3	Calcein AM (MDCK II ABCB1)		±				±				±			inactive	±		Calcein AM (2008/ABCC1)		±			inactive	±		Hoechst 33342 (MDCK II ABCG2)	inactive	±		Pheophorbide A (MDCK II ABCG2)		±				±				±			Chem. Med. Chem.	2008	5	9
Benzamidobenzamide 5	OCCC1=CC=C(NC(C2=C(NC(C3=CC=CC=C3)=O)C=CC=C2)=O)C=C1	inactive	±		Calcein AM (MDCK II ABCB1)		±				±				±			inactive	±		Calcein AM (2008/ABCC1)		±			7.94	±	1.27	Hoechst 33342 (MDCK II ABCG2)	2.57	±	0.85	Pheophorbide A (MDCK II ABCG2)		±				±				±			Chem. Med. Chem.	2008	5	9
Benzamidobenzamide 6	OCCC1=CC=C(NC(C2=C(NC(C3=CC(C=CC=C4)=C4N=C3)=O)C=CC=C2)=O)C=C1	inactive	±		Calcein AM (MDCK II ABCB1)		±				±				±			inactive	±		Calcein AM (2008/ABCC1)		±			1.96	±	0.30	Hoechst 33342 (MDCK II ABCG2)	0.87	±	0.35	Pheophorbide A (MDCK II ABCG2)		±				±				±			Chem. Med. Chem.	2008	5	9
Benzamidobenzamide 7	OCCC1=CC=C(NC(C2=C(NC(C3=CC=CC=C3[N+]([O-])=O)=O)C=CC=C2)=O)C=C1	inactive	±		Calcein AM (MDCK II ABCB1)		±				±				±			inactive	±		Calcein AM (2008/ABCC1)		±			14.1	±	3.7	Hoechst 33342 (MDCK II ABCG2)	4.79	±	0.35	Pheophorbide A (MDCK II ABCG2)		±				±				±			Chem. Med. Chem.	2008	5	9
Benzamidobenzamide 8	OCCC1=CC=C(NC(C2=C(NC(C3=CC=CC=C3N)=O)C=CC=C2)=O)C=C1	inactive	±		Calcein AM (MDCK II ABCB1)		±				±				±			inactive	±		Calcein AM (2008/ABCC1)		±			11.9	±	1.2	Hoechst 33342 (MDCK II ABCG2)	5.50	±	1.41	Pheophorbide A (MDCK II ABCG2)		±				±				±			Chem. Med. Chem.	2008	5	9
Benzamidobenzamide 9	OCCC1=CC=C(NC(C2=C(NC(C3=CC=C([N+]([O-])=O)C=C3)=O)C=CC=C2)=O)C=C1	inactive	±		Calcein AM (MDCK II ABCB1)		±				±				±			inactive	±		Calcein AM (2008/ABCC1)		±			1.39	±	0.26	Hoechst 33342 (MDCK II ABCG2)	0.59	±	0.24	Pheophorbide A (MDCK II ABCG2)		±				±				±			Chem. Med. Chem.	2008	5	9
Benzamidobenzamide 10	OCCC1=CC=C(NC(C2=C(NC(C3=CC=C(C)C=C3)=O)C=CC=C2)=O)C=C1	inactive	±		Calcein AM (MDCK II ABCB1)		±				±				±			inactive	±		Calcein AM (2008/ABCC1)		±			3.47	±	0.38	Hoechst 33342 (MDCK II ABCG2)	1.05	±	0.40	Pheophorbide A (MDCK II ABCG2)		±				±				±			Chem. Med. Chem.	2008	5	9
Tariquidar analog 11	O=C(C1=C(NC(C2=CC=CC=C2)=O)C=CC=C1)NC(C=C3)=CC=C3CCN4CCC(C=CC=C5)=C5C4	7.33	±	1.08	Calcein AM (MDCK II ABCB1)		±				±				±			25.70	±	7.20	Calcein AM (2008/ABCC1)		±			12.9	±	2.9	Hoechst 33342 (MDCK II ABCG2)	4.27	±	1.51	Pheophorbide A (MDCK II ABCG2)		±				±				±			Chem. Med. Chem.	2008	5	9
Tariquidar analog 12	O=C(C1=C(NC(C2=CC=CC=C2[N+]([O-])=O)=O)C=CC=C1)NC(C=C3)=CC=C3CCN4CCC(C=CC=C5)=C5C4	6.12	±	3.02	Calcein AM (MDCK II ABCB1)		±				±				±			25.85	±	9.80	Calcein AM (2008/ABCC1)		±			6.51	±	0.23	Hoechst 33342 (MDCK II ABCG2)	2.45	±	0.51	Pheophorbide A (MDCK II ABCG2)		±				±				±			Chem. Med. Chem.	2008	5	9
Tariquidar analog 13	O=C(C1=C(NC(C2=CC=C(C)C=C2)=O)C=CC=C1)NC(C=C3)=CC=C3CCN4CCC(C=CC=C5)=C5C4	6.92	±	2.54	Calcein AM (MDCK II ABCB1)		±				±				±			33.88	±	7.89	Calcein AM (2008/ABCC1)		±			5.56	±	0.64	Hoechst 33342 (MDCK II ABCG2)	2.04	±	0.88	Pheophorbide A (MDCK II ABCG2)		±				±				±			Chem. Med. Chem.	2008	5	9
Tariquidar analog 14	O=C(C1=C(NC(C2=CC=C([N+]([O-])=O)C=C2)=O)C=CC=C1)NC(C=C3)=CC=C3CCN4CCC(C=CC=C5)=C5C4	3.63	±	1.52	Calcein AM (MDCK II ABCB1)		±				±				±			20.77	±	8.92	Calcein AM (2008/ABCC1)		±			1.25	±	0.24	Hoechst 33342 (MDCK II ABCG2)	0.63	±	0.29	Pheophorbide A (MDCK II ABCG2)		±				±				±			Chem. Med. Chem.	2008	5	9
XR9577	O=C(C1=C(NC(C2=CC(C=CC=C3)=C3N=C2)=O)C=CC=C1)NC(C=C4)=CC=C4CCN5CCC(C=CC=C6)=C6C5	0.33	±	0.02	Calcein AM (MDCK II ABCB1)		±				±				±			9.82	±	2.26	Calcein AM (2008/ABCC1)		±			0.701	±	0.136	Hoechst 33342 (MDCK II ABCG2)	0.37	±	0.17	Pheophorbide A (MDCK II ABCG2)		±				±				±			Chem. Med. Chem.	2008	5	9
Gefitinib	COC1=C(C=C2C(=C1)N=CN=C2NC3=CC(=C(C=C3)F)Cl)OCCCN4CCOCC4	10.7	±	2.24	Calcein AM (MDCK II ABCB1)		±				±				±			14.5	±	1.67	Calcein AM (2008/ABCC1)		±			3.25	±	0.51	Hoechst 33342 (MDCK II ABCG2)	1.74	±	0.49	Pheophorbide A (MDCK II ABCG2)		±				±				±			Chem. Med. Chem.	2012	7	4
Erlotinib	COCCOC1=C(C=C2C(=C1)C(=NC=N2)NC3=CC=CC(=C3)C#C)OCCOC	19.1	±	7.22	Calcein AM (MDCK II ABCB1)		±				±				±			3.89	±	0.72	Calcein AM (2008/ABCC1)		±			2.46	±	0.51	Hoechst 33342 (MDCK II ABCG2)	1.86	±	0.39	Pheophorbide A (MDCK II ABCG2)		±				±				±			Chem. Med. Chem.	2012	7	4
PD153035	COC1=C(C=C2C(=C1)C(=NC=N2)[NH]C3=CC(=CC=C3)Br)OC	29.5	±	11.9	Calcein AM (MDCK II ABCB1)		±				±				±			inactive	±		Calcein AM (2008/ABCC1)		±			2.50	±	0.42	Hoechst 33342 (MDCK II ABCG2)	1.62	±	0.95	Pheophorbide A (MDCK II ABCG2)		±				±				±			Chem. Med. Chem.	2012	7	4
PD158780	CNC1=NC=C2C(=C1)C(=NC=N2)NC3=CC(=CC=C3)Br	inactive	±		Calcein AM (MDCK II ABCB1)		±				±				±			inactive	±		Calcein AM (2008/ABCC1)		±			0.36	±	0.07	Hoechst 33342 (MDCK II ABCG2)	0.25	±	0.09	Pheophorbide A (MDCK II ABCG2)		±				±				±			Chem. Med. Chem.	2012	7	4
AG1428	COC1=C(OC)C=C2C(C(NC3=CC(Cl)=CC=C3)=NC=N2)=C1	inactive	±		Calcein AM (MDCK II ABCB1)		±				±				±			inactive	±		Calcein AM (2008/ABCC1)		±			5.50	±	0.38	Hoechst 33342 (MDCK II ABCG2)	2.40	±	0.85	Pheophorbide A (MDCK II ABCG2)		±				±				±			Chem. Med. Chem.	2012	7	4
Imatinib	CC1=C(C=C(C=C1)NC(=O)C2=CC=C(C=C2)CN3CCN(CC3)C)NC4=NC=CC(=N4)C5=CN=CC=C5	63.1	±	17.7	Calcein AM (MDCK II ABCB1)		±				±				±			67.6	±	11.0	Calcein AM (2008/ABCC1)		±			9.24	±	3.06	Hoechst 33342 (MDCK II ABCG2)	2.69	±	1.02	Pheophorbide A (MDCK II ABCG2)		±				±				±			Chem. Med. Chem.	2012	7	4
Nilotinib	CC1=C(C=C(C=C1)C(=O)NC2=CC(=CC(=C2)N3C=C(N=C3)C)C(F)(F)F)NC4=NC=CC(=N4)C5=CN=CC=C5	3.02	±	0.56	Calcein AM (MDCK II ABCB1)		±				±				±			53.7	±	11.2	Calcein AM (2008/ABCC1)		±			0.67	±	0.09	Hoechst 33342 (MDCK II ABCG2)	0.26	±	0.10	Pheophorbide A (MDCK II ABCG2)		±				±				±			Chem. Med. Chem.	2012	7	4
Tariquidar analog scaffold 1a (compound 30b)	O=C(NC1=C([N+]([O-])=O)C=CC=C1)NC(C=C2)=CC=C2CCN3CC4=CC=CC=C4CC3	0.77	±	0.15	Calcein AM (A2780/ADR)		±				±				±			inactive	±		Calcein AM (cell line not specified)		±			6.76	±	0.44	Hoechst 33342 (MCF-7/MX)	8.71	±	2.37	Pheophorbide A (MDCK II ABCG2)		±				±				±			Bioorg. Med. Chem. Lett.	2010	20	1
Tariquidar analog scaffold 1b (compound 30a)	O=C(NC1=C([N+]([O-])=O)C=CC=C1)NC(C=C2)=CC=C2CCN3CC4=CC(OC)=C(OC)C=C4CC3	0.33	±	0.07	Calcein AM (A2780/ADR)		±				±				±			inactive	±		Calcein AM (cell line not specified)		±			10.2	±	5.9	Hoechst 33342 (MCF-7/MX)	9.08	±	3.29	Pheophorbide A (MDCK II ABCG2)		±				±				±			Bioorg. Med. Chem. Lett.	2010	20	1
Tariquidar analog scaffold 1c (compound 32)	O=C(NC1=CC=C([N+]([O-])=O)C=C1)NC(C=C2)=CC=C2CCN3CC4=CC(OC)=C(OC)C=C4CC3	1.5	±	0.2	Calcein AM (A2780/ADR)		±				±				±			inactive	±		Calcein AM (cell line not specified)		±			3.89	±	2.26	Hoechst 33342 (MCF-7/MX)	2.61	±	1.41	Pheophorbide A (MDCK II ABCG2)		±				±				±			Bioorg. Med. Chem. Lett.	2010	20	1
Tariquidar analog scaffold 1d (compound 33b)	O=C(NC1=C(N)C=CC=C1)NC2=CC=C(C=C2)CCN3CC4=CC=CC=C4CC3	19	±	8	Calcein AM (A2780/ADR)		±				±				±			inactive	±		Calcein AM (cell line not specified)		±			102	±	18	Hoechst 33342 (MCF-7/MX)	74.1	±	13.9	Pheophorbide A (MDCK II ABCG2)		±				±				±			Bioorg. Med. Chem. Lett.	2010	20	1
Tariquidar analog scaffold 1e (compound 33a)	O=C(NC1=C(N)C=CC=C1)NC(C=C2)=CC=C2CCN3CC4=CC(OC)=C(OC)C=C4CC3	21	±	3	Calcein AM (A2780/ADR)		±				±				±			inactive	±		Calcein AM (cell line not specified)		±			66.1	±	9.4	Hoechst 33342 (MCF-7/MX)	58.4	±	13.6	Pheophorbide A (MDCK II ABCG2)		±				±				±			Bioorg. Med. Chem. Lett.	2010	20	1
Tariquidar analog scaffold 1f (compound 35)	O=C(NC1=CC=C(N)C=C1)NC(C=C2)=CC=C2CCN3CC4=CC(OC)=C(OC)C=C4CC3	31	±	17	Calcein AM (A2780/ADR)		±				±				±			inactive	±		Calcein AM (cell line not specified)		±			74.1	±	12.1	Hoechst 33342 (MCF-7/MX)	46.4	±	12.9	Pheophorbide A (MDCK II ABCG2)		±				±				±			Bioorg. Med. Chem. Lett.	2010	20	1
Tariquidar analog scaffold 2a (compound 5 b; WK-X-15; compound 8)	O=C(C1=CC=CC=C1[N+]([O-])=O)NC(C=C2)=CC=C2CCN3CC4=CC=CC=C4CC3	14	±	3	Calcein AM (A2780/ADR)	13.5	±	0.41	Hoechst 33342 (A2780/ADR)	12.48	±	2.1	Calcein AM (A2780/ADR)		±			inactive	±		Calcein AM (cell line not specified)		±			51.3	±	5.1	Hoechst 33342 (MCF-7/MX)	80.18	±	11.00	Hoechst 33342 (MCF-7/MX)	45.7	±	21.9	Pheophorbide A (MDCK II ABCG2)		±				±			Bioorg. Med. Chem. Lett.	2010	20	1
Tariquidar analog scaffold 2b (compound 5a; WK-X-14; compound 7)	O=C(NC1=CC=C(CCN2CC3=CC(OC)=C(C=C3CC2)OC)C=C1)C4=C([N+]([O-])=O)C=CC=C4	5.4	±	0.7	Calcein AM (A2780/ADR)	5.5	±	0.25	Hoechst 33342 (A2780/ADR)	4.84	±	0.74	Calcein AM (A2780/ADR)		±			inactive	±		Calcein AM (cell line not specified)		±			77.6	±	8.7	Hoechst 33342 (MCF-7/MX)	112.53	±	25.95	Hoechst 33342 (MCF-7/MX)	40.0	±	11.1	Pheophorbide A (MDCK II ABCG2)		±				±			Bioorg. Med. Chem. Lett.	2010	20	1
Tariquidar analog scaffold 2c (compound 7a; WK-X-30; compound 11)	O=C(NC1=CC=C(CCN2CC3=CC(OC)=C(OC)C=C3CC2)C=C1)C4=CC=C([N+]([O-])=O)C=C4	1.4	±	0.5	Calcein AM (A2780/ADR)	1.29	±	0.13	Hoechst 33342 (A2780/ADR)	1.12	±	0.24	Calcein AM (A2780/ADR)		±			inactive	±		Calcein AM (cell line not specified)		±			6.92	±	1.62	Hoechst 33342 (MCF-7/MX)	7.87	±	2.19	Hoechst 33342 (MCF-7/MX)	4.38	±	1.70	Pheophorbide A (MDCK II ABCG2)		±				±			Bioorg. Med. Chem. Lett.	2010	20	1
Tariquidar analog scaffold 2d (compound 6b; WK-X-17; compound 10)	O=C(NC1=CC=C(CCN2CC3=CC=CC=C3CC2)C=C1)C4=C(N)C=CC=C4	9.9	±	4.7	Calcein AM (A2780/ADR)	9.57	±	0.58	Hoechst 33342 (A2780/ADR)	9.97	±	3.76	Calcein AM (A2780/ADR)		±			inactive	±		Calcein AM (cell line not specified)		±			17.8	±	1.45	Hoechst 33342 (MCF-7/MX)	78.79	±	28.36	Hoechst 33342 (MCF-7/MX)	20.9	±	10.4	Pheophorbide A (MDCK II ABCG2)		±				±			Bioorg. Med. Chem. Lett.	2010	20	1
Tariquidar analog scaffold 2e (compound 6a; WK-X-16; compound 9)	O=C(NC1=CC=C(CCN2CC3=CC(OC)=C(C=C3CC2)OC)C=C1)C4=C(N)C=CC=C4	8.5	±	1.6	Calcein AM (A2780/ADR)	11.99	±	4.52	Hoechst 33342 (A2780/ADR)	9.17	±	0.98	Calcein AM (A2780/ADR)		±			inactive	±		Calcein AM (cell line not specified)		±			32.4	±	1.3	Hoechst 33342 (MCF-7/MX)	88.35	±	24.36	Hoechst 33342 (MCF-7/MX)	20.7	±	11.1	Pheophorbide A (MDCK II ABCG2)		±				±			Bioorg. Med. Chem. Lett.	2010	20	1
Tariquidar analog scaffold 2f (compound 8a; WK-X-33; compound 13)	O=C(C1=CC=C(N)C=C1)NC(C=C2)=CC=C2CCN3CC4=CC(OC)=C(OC)C=C4CC3	4.4	±	2.8	Calcein AM (A2780/ADR)	7.15	±	0.98	Hoechst 33342 (A2780/ADR)	4.25	±	1.25	Calcein AM (A2780/ADR)		±			inactive	±		Calcein AM (cell line not specified)		±			219	±	45	Hoechst 33342 (MCF-7/MX)	271.93	±	71.33	Hoechst 33342 (MCF-7/MX)	98.2	±	11.2	Pheophorbide A (MDCK II ABCG2)		±				±			Bioorg. Med. Chem. Lett.	2010	20	1
MC18	COC1=C(CCC/C2=C\CCN3CC(C=C(OC)C(OC)=C4)=C4CC3)C2=CC=C1	1.64	±		Calcein AM (MDCK ABCB1)	1.50	±	0.20	Calcein AM (MDCK ABCB1)		±				±			5.1	±		Calcein AM (MDCK ABCC1)	2.8	±		Calcein AM (MDCK II ABCC1)	1.56	±		Calcein AM (MDCK BCRP)	90	±		Calcein AM (MDCK II ABCG2)		±				±				±			Eur. J. Pharmacol.	2008	601	1-3
2-Aryloxazole derivative 6a	C1(C2=NC(CN3CCN(C4CCCCC4)CC3)=CO2)=CC=CC=C1	32.3	±	5.0	Calcein AM (MDCK ABCB1)		±				±				±			inactive	±		Calcein AM (MDCK ABCC1)		±			0.56	±	0.02	Calcein AM (MDCK BCRP)		±				±				±				±			Chem. Med. Chem.	2009	4	2
2-Arylthiazole derivative 7a	C1(C2=NC(CN3CCN(C4CCCCC4)CC3)=CS2)=CC=CC=C1	14.9	±	3.0	Calcein AM (MDCK ABCB1)		±				±				±			inactive	±		Calcein AM (MDCK ABCC1)		±			55	±	3.0	Calcein AM (MDCK BCRP)		±				±				±				±			Chem. Med. Chem.	2009	4	2
2-Aryloxazole derivative 8a	COC1=CC(CC2)=C(C=C1OC)CN2CC3=COC(C4=CC=CC=C4)=N3	3.74	±	2.1	Calcein AM (MDCK ABCB1)		±				±				±			15.0	±	1.0	Calcein AM (MDCK ABCC1)		±			0.31	±	0.02	Calcein AM (MDCK BCRP)		±				±				±				±			Chem. Med. Chem.	2009	4	2
2-Arylthiazole derivative 9a	COC1=CC(CC2)=C(C=C1OC)CN2CC3=CSC(C4=CC=CC=C4)=N3	3.62	±	3.0	Calcein AM (MDCK ABCB1)		±				±				±			11.7	±	0.4	Calcein AM (MDCK ABCC1)		±			1.2	±	0.4	Calcein AM (MDCK BCRP)		±				±				±				±			Chem. Med. Chem.	2009	4	2
2-Aryloxazole derivative 6b	BrC1=CC(C2=NC(CN3CCN(C4CCCCC4)CC3)=CO2)=CC=C1	7.13	±	0.5	Calcein AM (MDCK ABCB1)		±				±				±			inactive	±		Calcein AM (MDCK ABCC1)		±			25	±	2.8	Calcein AM (MDCK BCRP)		±				±				±				±			Chem. Med. Chem.	2009	4	2
2-Aryloxazole derivative 8b	COC1=CC(CC2)=C(C=C1OC)CN2CC3=COC(C4=CC=CC(Br)=C4)=N3	10.9	±	0.5	Calcein AM (MDCK ABCB1)		±				±				±			15	±	2.4	Calcein AM (MDCK ABCC1)		±			0.34	±	0.05	Calcein AM (MDCK BCRP)		±				±				±				±			Chem. Med. Chem.	2009	4	2
2-Arylthiazole derivative 9b	COC1=CC(CC2)=C(C=C1OC)CN2CC3=CSC(C4=CC=CC(Br)=C4)=N3	3.66	±	0.5	Calcein AM (MDCK ABCB1)		±				±				±			32.7	±	2.4	Calcein AM (MDCK ABCC1)		±			2.3	±	0.8	Calcein AM (MDCK BCRP)		±				±				±				±			Chem. Med. Chem.	2009	4	2
2-Aryloxazole derivative 6c	BrC1=CC=C(C2=NC(CN3CCN(C4CCCCC4)CC3)=CO2)C=C1	3.14	±	0.5	Calcein AM (MDCK ABCB1)		±				±				±			inactive	±		Calcein AM (MDCK ABCC1)		±			30	±	2.1	Calcein AM (MDCK BCRP)		±				±				±				±			Chem. Med. Chem.	2009	4	2
2-Aryloxazole derivative 8c	COC1=CC(CC2)=C(C=C1OC)CN2CC3=COC(C4=CC=C(Br)C=C4)=N3	15.9	±	4.8	Calcein AM (MDCK ABCB1)		±				±				±			inactive	±		Calcein AM (MDCK ABCC1)		±			7.0	±	0.65	Calcein AM (MDCK BCRP)		±				±				±				±			Chem. Med. Chem.	2009	4	2
2-Aryloxazole derivative 6d	ClC1=CC(C2=NC(CN3CCN(C4CCCCC4)CC3)=CO2)=CC=C1	8.49	±	5.0	Calcein AM (MDCK ABCB1)		±				±				±			inactive	±		Calcein AM (MDCK ABCC1)		±			15	±	1.1	Calcein AM (MDCK BCRP)		±				±				±				±			Chem. Med. Chem.	2009	4	2
2-Aryloxazole derivative 8d	COC1=CC(CC2)=C(C=C1OC)CN2CC3=COC(C4=CC=CC(Cl)=C4)=N3	8.37	±	2.2	Calcein AM (MDCK ABCB1)		±				±				±			75.6	±	5.0	Calcein AM (MDCK ABCC1)		±			0.24	±	0.07	Calcein AM (MDCK BCRP)		±				±				±				±			Chem. Med. Chem.	2009	4	2
2-Aryloxazole derivative 6e	ClC1=CC=C(C2=NC(CN3CCN(C4CCCCC4)CC3)=CO2)C=C1	5.66	±	2.0	Calcein AM (MDCK ABCB1)		±				±				±			inactive	±		Calcein AM (MDCK ABCC1)		±			73	±	3.0	Calcein AM (MDCK BCRP)		±				±				±				±			Chem. Med. Chem.	2009	4	2
2-Aryloxazole derivative 8e	COC1=CC(CC2)=C(C=C1OC)CN2CC3=COC(C4=CC=C(Cl)C=C4)=N3	20	±	3.5	Calcein AM (MDCK ABCB1)		±				±				±			46.7	±	2.5	Calcein AM (MDCK ABCC1)		±			3.9	±	0.6	Calcein AM (MDCK BCRP)		±				±				±				±			Chem. Med. Chem.	2009	4	2
2-Aryloxazole derivative 8f	COC1=CC(CC2)=C(C=C1OC)CN2CC3=COC(C4=CC=CC=C4O)=N3	32.8	±	3.2	Calcein AM (MDCK ABCB1)		±				±				±			70	±	2.5	Calcein AM (MDCK ABCC1)		±			15	±	1.2	Calcein AM (MDCK BCRP)		±				±				±				±			Chem. Med. Chem.	2009	4	2
2-Aryloxazole derivative 8g	COC1=CC(CC2)=C(C=C1OC)CN2CC3=COC(C4=CC=CC(O)=C4)=N3	16.7	±	3.5	Calcein AM (MDCK ABCB1)		±				±				±			inactive	±		Calcein AM (MDCK ABCC1)		±			2.5	±	0.6	Calcein AM (MDCK BCRP)		±				±				±				±			Chem. Med. Chem.	2009	4	2
2-Aryloxazole derivative 8h	COC1=CC(CC2)=C(C=C1OC)CN2CC3=COC(C4=CC=C(O)C=C4)=N3	12.7	±	4.0	Calcein AM (MDCK ABCB1)		±				±				±			86	±	6.5	Calcein AM (MDCK ABCC1)		±			90	±	4.2	Calcein AM (MDCK BCRP)		±				±				±				±			Chem. Med. Chem.	2009	4	2
2-Aryloxazole derivative 8i	COC1=CC(CC2)=C(C=C1OC)CN2CC3=COC(C4=CC=CC=C4OC)=N3	7.5	±	0.5	Calcein AM (MDCK ABCB1)		±				±				±			0.84	±	0.02	Calcein AM (MDCK ABCC1)		±			52	±	2.5	Calcein AM (MDCK BCRP)		±				±				±				±			Chem. Med. Chem.	2009	4	2
2-Aryloxazole derivative 6j	COC1=CC(C2=NC(CN3CCN(C4CCCCC4)CC3)=CO2)=CC=C1	11.8	±	0.2	Calcein AM (MDCK ABCB1)		±				±				±			inactive	±		Calcein AM (MDCK ABCC1)		±			22	±	1.5	Calcein AM (MDCK BCRP)		±				±				±				±			Chem. Med. Chem.	2009	4	2
2-Aryloxazole derivative 8j	COC1=CC(CC2)=C(C=C1OC)CN2CC3=COC(C4=CC=CC(OC)=C4)=N3	6.53	±	2.5	Calcein AM (MDCK ABCB1)		±				±				±			95.3	±	7.5	Calcein AM (MDCK ABCC1)		±			0.46	±	0.07	Calcein AM (MDCK BCRP)		±				±				±				±			Chem. Med. Chem.	2009	4	2
2-Aryloxazole derivative 6k	COC1=CC=C(C2=NC(CN3CCN(C4CCCCC4)CC3)=CO2)C=C1	8.79	±	2.0	Calcein AM (MDCK ABCB1)		±				±				±			inactive	±		Calcein AM (MDCK ABCC1)		±			25	±	3.0	Calcein AM (MDCK BCRP)		±				±				±				±			Chem. Med. Chem.	2009	4	2
2-Aryloxazole derivative 8k	COC1=CC(CC2)=C(C=C1OC)CN2CC3=COC(C4=CC=C(OC)C=C4)=N3	3.50	±	2.0	Calcein AM (MDCK ABCB1)		±				±				±			0.90	±	0.06	Calcein AM (MDCK ABCC1)		±			75	±	1.5	Calcein AM (MDCK BCRP)		±				±				±				±			Chem. Med. Chem.	2009	4	2
2-Arylthiazole derivative 9k	COC1=CC(CC2)=C(C=C1OC)CN2CC3=CSC(C4=CC=C(OC)C=C4)=N3	1.94	±	0.8	Calcein AM (MDCK ABCB1)		±				±				±			2.7	±	0.3	Calcein AM (MDCK ABCC1)		±			30	±	4.0	Calcein AM (MDCK BCRP)		±				±				±				±			Chem. Med. Chem.	2009	4	2
2-Aryloxazole derivative 6l	COC1=CC=C(OC)C=C1C2=NC(CN3CCN(C4CCCCC4)CC3)=CO2	4.39	±	0.80	Calcein AM (MDCK ABCB1)		±				±				±			inactive	±		Calcein AM (MDCK ABCC1)		±			12.7	±	2.1	Calcein AM (MDCK BCRP)		±				±				±				±			Chem. Med. Chem.	2009	4	2
2-Aryloxazole derivative 8l	COC1=CC(CC2)=C(C=C1OC)CN2CC3=COC(C4=CC(OC)=CC=C4OC)=N3	3.10	±	0.5	Calcein AM (MDCK ABCB1)		±				±				±			53	±	1.5	Calcein AM (MDCK ABCC1)		±			2.0	±	0.8	Calcein AM (MDCK BCRP)		±				±				±				±			Chem. Med. Chem.	2009	4	2
2-Aryloxazole derivative 6m	O=[N+](C1=CC(C2=NC(CN3CCN(C4CCCCC4)CC3)=CO2)=CC=C1)[O-]	7.83	±	4.0	Calcein AM (MDCK ABCB1)		±				±				±			inactive	±		Calcein AM (MDCK ABCC1)		±			29	±	1.2	Calcein AM (MDCK BCRP)		±				±				±				±			Chem. Med. Chem.	2009	4	2
2-Aryloxazole derivative 8m	COC1=CC(CC2)=C(C=C1OC)CN2CC3=COC(C4=CC=CC([N+]([O-])=O)=C4)=N3	3.37	±	0.7	Calcein AM (MDCK ABCB1)		±				±				±			12.6	±	0.6	Calcein AM (MDCK ABCC1)		±			12	±	1.2	Calcein AM (MDCK BCRP)		±				±				±				±			Chem. Med. Chem.	2009	4	2
2-Aryloxazole derivative 8n	COC1=CC(CC2)=C(C=C1OC)CN2CC3=COC(C4=CC=C([N+]([O-])=O)C=C4)=N3	39.2	±	4.5	Calcein AM (MDCK ABCB1)		±				±				±			86	±	3.0	Calcein AM (MDCK ABCC1)		±			5.4	±	0.40	Calcein AM (MDCK BCRP)		±				±				±				±			Chem. Med. Chem.	2009	4	2
2-Aryloxazole derivative 8p	COC1=CC(CC2)=C(C=C1OC)CN2CC3=COC(C4=CC=C(SC)C=C4)=N3	2.9	±	0.4	Calcein AM (MDCK ABCB1)		±				±				±			1.7	±	0.5	Calcein AM (MDCK ABCC1)		±			17	±	0.8	Calcein AM (MDCK BCRP)		±				±				±				±			Chem. Med. Chem.	2009	4	2
PB28	COC1=CC=CC2=C1CCCC2CCCN3CCN(C4CCCCC4)CC3	3.0	±	0.25	Calcein AM (MDCK ABCB1)		±				±				±			inactive	±		Calcein AM (MDCK ABCC1)		±			20	±		Calcein AM (MDCK BCRP)		±				±				±				±			Chem. Med. Chem.	2009	4	2
MC70	OC1=CC=C(C2=CC=C(CN3CCC(C=C(OC)C(OC)=C4)=C4C3)C=C2)C=C1	0.69	±	0.05	Calcein AM (MDCK ABCB1)		±				±				±			9.3	±		Calcein AM (MDCK ABCC1)		±			73	±		Calcein AM (MDCK BCRP)		±				±				±				±			Chem. Med. Chem.	2009	4	2
Tetradroisoquinolinoquinoline derivative 3a	COC1=CC(C2)=C(C=C1OC)CCN2CCCOC3=NC4=CC=CC=C4C=C3	6.1	±	1.2	Calcein AM (MDCK ABCB1)		±				±				±			inactive	±		Calcein AM (MDCK ABCC1)		±			inactive	±		Calcein AM (MDCK BCRP)		±				±				±				±			Bioorg. Med. Chem. Lett.	2013	23	13
Tetradroisoquinolinoquinoline derivative 3b	COC1=CC(C2)=C(C=C1OC)CCN2CCCCOC3=NC4=CC=CC=C4C=C3	4.3	±	0.9	Calcein AM (MDCK ABCB1)		±				±				±			inactive	±		Calcein AM (MDCK ABCC1)		±			inactive	±		Calcein AM (MDCK BCRP)		±				±				±				±			Bioorg. Med. Chem. Lett.	2013	23	13
Tetradroisoquinolinoquinoline derivative 3c	COC1=CC(C2)=C(C=C1OC)CCN2CCCCCOC3=NC4=CC=CC=C4C=C3	1.2	±	0.3	Calcein AM (MDCK ABCB1)		±				±				±			inactive	±		Calcein AM (MDCK ABCC1)		±			inactive	±		Calcein AM (MDCK BCRP)		±				±				±				±			Bioorg. Med. Chem. Lett.	2013	23	13
Tetradroisoquinolinoquinoline derivative 5	COC1=CC(C2)=C(C=C1OC)CCN2CCCOC3=CC=NC4=CC=CC=C43	40	±	8	Calcein AM (MDCK ABCB1)		±				±				±			inactive	±		Calcein AM (MDCK ABCC1)		±			inactive	±		Calcein AM (MDCK BCRP)		±				±				±				±			Bioorg. Med. Chem. Lett.	2013	23	13
Tetradroisoquinolinoquinoline derivative 8	COC1=CC(C2)=C(C=C1OC)CCN2C(COC3=NC4=CC=CC=C4C=C3)=O	67	±	12	Calcein AM (MDCK ABCB1)		±				±				±			inactive	±		Calcein AM (MDCK ABCC1)		±			inactive	±		Calcein AM (MDCK BCRP)		±				±				±				±			Bioorg. Med. Chem. Lett.	2013	23	13
Tetradroisoquinolinoquinoline derivative 9	COC1=CC(C2)=C(C=C1OC)CCN2CCOC3=NC4=CC=CC=C4C=C3	1.3	±	0.3	Calcein AM (MDCK ABCB1)		±				±				±			inactive	±		Calcein AM (MDCK ABCC1)		±			inactive	±		Calcein AM (MDCK BCRP)		±				±				±				±			Bioorg. Med. Chem. Lett.	2013	23	13
Flourine-18-labelled tetrahydroisoquinoline derivative 1a	COC1=CC(CN(CC2=COC(C3=CC=C(F)C=C3)=N2)CC4)=C4C=C1OC	2.1	±		Calcein AM (MDCK ABCB1)		±				±				±			inactive	±		Calcein AM (MDCK ABCC1)		±			15	±		Calcein AM (MDCK BCRP)		±				±				±				±			Mol. Pharmaceutics	2015	12
Flourine-18-labelled tetrahydroisoquinoline derivative 2	COC1=CC(CN(CC2=CC=C(C3=CC=C(OCCF)C=C3)C=C2)CC4)=C4C=C1OC	0.54	±		Calcein AM (MDCK ABCB1)		±				±				±			inactive	±		Calcein AM (MDCK ABCC1)		±			inactive	±		Calcein AM (MDCK BCRP)		±				±				±				±			Mol. Pharmaceutics	2015	12
Flourine-18-labelled tetrahydroisoquinoline derivative 3	COC1=CC(CCN(CCCC2C(C=CC=C3OCCF)=C3CCC2)C4)=C4C=C1OC	0.35	±		Calcein AM (MDCK ABCB1)		±				±				±			inactive	±		Calcein AM (MDCK ABCC1)		±			inactive	±		Calcein AM (MDCK BCRP)		±				±				±				±			Mol. Pharmaceutics	2015	12
Phenethyltetrahydroisoquinoline derivative 1	COC1=CC(CCN(CCC2=CC=C(NC(/C=C/C3=CC(OC)=C(OC)C(OC)=C3)=O)C=C2)C4)=C4C=C1OC	0.78	±	0.12	Calcein AM (MDCK ABCB1)		±				±				±			inactive	±		Calcein AM (MDCK ABCC1)		±			inactive	±		Hoechst 33342 (MDCK ABCG2)		±				±				±				±			Chem. Med. Chem.	2017	12	16
Phenethyltetrahydroisoquinoline derivative 2	COC1=CC(CCN(CCC2=CC=C(NC(C3=CC(OC)=C(OC)C(OC)=C3)=O)C=C2)C4)=C4C=C1OC	1.04	±	0.20	Calcein AM (MDCK ABCB1)		±				±				±			inactive	±		Calcein AM (MDCK ABCC1)		±			inactive	±		Hoechst 33342 (MDCK ABCG2)		±				±				±				±			Chem. Med. Chem.	2017	12	16
Phenethyltetrahydroisoquinoline derivative 3	COC1=CC(CCN(CCC2=CC=C(NC(C3=C(C=CC=C4)C4=CC5=C3C=CC=C5)=O)C=C2)C6)=C6C=C1OC	0.66	±	0.13	Calcein AM (MDCK ABCB1)		±				±				±			inactive	±		Calcein AM (MDCK ABCC1)		±			inactive	±		Hoechst 33342 (MDCK ABCG2)		±				±				±				±			Chem. Med. Chem.	2017	12	16
Phenethyltetrahydroisoquinoline derivative 4	COC1=CC(CCN(CCC2=CC=C(NC(C(C3=CC=C(OC)C=C3)C4=CC=C(OC)C=C4)=O)C=C2)C5)=C5C=C1OC	0.30	±	0.06	Calcein AM (MDCK ABCB1)		±				±				±			inactive	±		Calcein AM (MDCK ABCC1)		±			inactive	±		Hoechst 33342 (MDCK ABCG2)		±				±				±				±			Chem. Med. Chem.	2017	12	16
Phenethyltetrahydroisoquinoline derivative 5	COC1=CC(CCN(CCC2=CC=C(NC(C(C3=C4C=CC=C3)C5=C4C=CC=C5)=O)C=C2)C6)=C6C=C1OC	0.70	±	0.11	Calcein AM (MDCK ABCB1)		±				±				±			inactive	±		Calcein AM (MDCK ABCC1)		±			inactive	±		Hoechst 33342 (MDCK ABCG2)		±				±				±				±			Chem. Med. Chem.	2017	12	16
Phenethyltetrahydroisoquinoline derivative 6	COC1=CC(CCN(CCC2=CC=C(NC(C#CC3=CC(OC)=C(OC)C(OC)=C3)=O)C=C2)C4)=C4C=C1OC	0.70	±	0.14	Calcein AM (MDCK ABCB1)		±				±				±			inactive	±		Calcein AM (MDCK ABCC1)		±			inactive	±		Hoechst 33342 (MDCK ABCG2)		±				±				±				±			Chem. Med. Chem.	2017	12	16
Phenethyltetrahydroisoquinoline derivative 7	COC1=CC(CCN(CCC2=CC=C(OC(/C=C/C3=CC(OC)=C(OC)C(OC)=C3)=O)C=C2)C4)=C4C=C1OC	1.40	±	0.20	Calcein AM (MDCK ABCB1)		±				±				±			inactive	±		Calcein AM (MDCK ABCC1)		±			inactive	±		Hoechst 33342 (MDCK ABCG2)		±				±				±				±			Chem. Med. Chem.	2017	12	16
Phenethyltetrahydroisoquinoline derivative 8	COC1=CC(CCN(CCC2=CC=C(OC(C3=CC(OC)=C(OC)C(OC)=C3)=O)C=C2)C4)=C4C=C1OC	0.93	±	0.18	Calcein AM (MDCK ABCB1)		±				±				±			inactive	±		Calcein AM (MDCK ABCC1)		±			17	±	2.3	Hoechst 33342 (MDCK ABCG2)		±				±				±				±			Chem. Med. Chem.	2017	12	16
Phenethyltetrahydroisoquinoline derivative 9	COC1=CC(CCN(CCC2=CC=C(OC(C3=C(C=CC=C4)C4=CC5=C3C=CC=C5)=O)C=C2)C6)=C6C=C1OC	1.23	±	0.24	Calcein AM (MDCK ABCB1)		±				±				±			inactive	±		Calcein AM (MDCK ABCC1)		±			5.9	±	1.10	Hoechst 33342 (MDCK ABCG2)		±				±				±				±			Chem. Med. Chem.	2017	12	16
Phenethyltetrahydroisoquinoline derivative 10	COC1=CC(CCN(CCC2=CC=C(OC(C(C3=CC=C(OC)C=C3)C4=CC=C(OC)C=C4)=O)C=C2)C5)=C5C=C1OC	0.33	±	0.07	Calcein AM (MDCK ABCB1)		±				±				±			inactive	±		Calcein AM (MDCK ABCC1)		±			inactive	±		Hoechst 33342 (MDCK ABCG2)		±				±				±				±			Chem. Med. Chem.	2017	12	16
Phenethyltetrahydroisoquinoline derivative 11	COC1=CC(CCN(CCC2=CC=C(OC(C3C(C=CC=C4)=C4C5=C3C=CC=C5)=O)C=C2)C6)=C6C=C1OC	10	±	1.80	Calcein AM (MDCK ABCB1)		±				±				±			inactive	±		Calcein AM (MDCK ABCC1)		±			inactive	±		Hoechst 33342 (MDCK ABCG2)		±				±				±				±			Chem. Med. Chem.	2017	12	16
Phenethyltetrahydroisoquinoline derivative 12	COC1=CC(CCN(CCC2=CC=C(OC(C#CC3=CC(OC)=C(OC)C(OC)=C3)=O)C=C2)C4)=C4C=C1OC	2	±	0.40	Calcein AM (MDCK ABCB1)		±				±				±			inactive	±		Calcein AM (MDCK ABCC1)		±			10	±	1.5	Hoechst 33342 (MDCK ABCG2)		±				±				±				±			Chem. Med. Chem.	2017	12	16
Phenethyltetrahydroisoquinoline derivative 13	COC1=CC(CCN(CCC2=CC=C(NC/C=C/C3=CC(OC)=C(OC)C(OC)=C3)C=C2)C4)=C4C=C1OC	0.68	±	0.13	Calcein AM (MDCK ABCB1)		±				±				±			inactive	±		Calcein AM (MDCK ABCC1)		±			inactive	±		Hoechst 33342 (MDCK ABCG2)		±				±				±				±			Chem. Med. Chem.	2017	12	16
Phenethyltetrahydroisoquinoline derivative 14	COC1=CC(CCN(CCC2=CC=C(NCC3=CC(OC)=C(OC)C(OC)=C3)C=C2)C4)=C4C=C1OC	0.73	±	0.15	Calcein AM (MDCK ABCB1)		±				±				±			inactive	±		Calcein AM (MDCK ABCC1)		±			inactive	±		Hoechst 33342 (MDCK ABCG2)		±				±				±				±			Chem. Med. Chem.	2017	12	16
Phenethyltetrahydroisoquinoline derivative 15	COC1=CC(CCN(CCC2=CC=C(NCC3=C(C=CC=C4)C4=CC5=C3C=CC=C5)C=C2)C6)=C6C=C1OC	1.01	±	0.20	Calcein AM (MDCK ABCB1)		±				±				±			inactive	±		Calcein AM (MDCK ABCC1)		±			inactive	±		Hoechst 33342 (MDCK ABCG2)		±				±				±				±			Chem. Med. Chem.	2017	12	16
Phenethyltetrahydroisoquinoline derivative 16	COC1=CC(CCN(CCC2=CC=C(NCC(C3=CC=C(OC)C=C3)C4=CC=C(OC)C=C4)C=C2)C5)=C5C=C1OC	0.57	±	0.11	Calcein AM (MDCK ABCB1)		±				±				±			inactive	±		Calcein AM (MDCK ABCC1)		±			inactive	±		Hoechst 33342 (MDCK ABCG2)		±				±				±				±			Chem. Med. Chem.	2017	12	16
Biphenyltetraisoquinoline derivative 5a	COC1=C(OC)C=C(CN(CC2=C(OC)C=C(C3=CC=C(O)C=C3)C=C2)CC4)C4=C1	1.60	±	0.27	Calcein AM (MDCK ABCB1)		±				±				±			inactive	±		Calcein AM (MDCK ABCC1)		±			inactive	±		Hoechst 33342 (MDCK ABCG2)		±				±				±				±			Med. Chem. Comm.	2018	9	5
Biphenyltetraisoquinoline derivative 5b	COC1=C(OC)C=C(CN(CC2=C(F)C=C(C3=CC=C(O)C=C3)C=C2)CC4)C4=C1	4.73	±	0.90	Calcein AM (MDCK ABCB1)		±				±				±			inactive	±		Calcein AM (MDCK ABCC1)		±			inactive	±		Hoechst 33342 (MDCK ABCG2)		±				±				±				±			Med. Chem. Comm.	2018	9	5
Biphenyltetraisoquinoline derivative 5c	COC1=C(C=C2CN(CCC2=C1)CC3=C([N+]([O-])=O)C=C(C=C3)C4=CC=C(C=C4)O)OC	8.4	±	1.58	Calcein AM (MDCK ABCB1)		±				±				±			inactive	±		Calcein AM (MDCK ABCC1)		±			inactive	±		Hoechst 33342 (MDCK ABCG2)		±				±				±				±			Med. Chem. Comm.	2018	9	5
Biphenyltetraisoquinoline derivative 5d	COC1=C(OC)C=C(CN(CC2=CC(OC)=C(C3=CC=C(O)C=C3)C=C2)CC4)C4=C1	1.51	±	0.30	Calcein AM (MDCK ABCB1)		±				±				±			38	±	7.6	Calcein AM (MDCK ABCC1)		±			inactive	±		Hoechst 33342 (MDCK ABCG2)		±				±				±				±			Med. Chem. Comm.	2018	9	5
Biphenyltetraisoquinoline derivative 5e	COC1=C(OC)C=C(CN(CC2=CC(F)=C(C3=CC=C(O)C=C3)C=C2)CC4)C4=C1	6.2	±	1.24	Calcein AM (MDCK ABCB1)		±				±				±			inactive	±		Calcein AM (MDCK ABCC1)		±			inactive	±		Hoechst 33342 (MDCK ABCG2)		±				±				±				±			Med. Chem. Comm.	2018	9	5
Biphenyltetraisoquinoline derivative 5f	COC1=C(OC)C=C(CN(CC2=CC([N+]([O-])=O)=C(C3=CC=C(O)C=C3)C=C2)CC4)C4=C1	15.2	±	3.00	Calcein AM (MDCK ABCB1)		±				±				±			inactive	±		Calcein AM (MDCK ABCC1)		±			inactive	±		Hoechst 33342 (MDCK ABCG2)		±				±				±				±			Med. Chem. Comm.	2018	9	5
Biphenyltetraisoquinoline derivative 12a	COC1=C(OC)C=C(CN(CC2=CC=C(C3=CC(OC)=C(O)C=C3)C=C2)CC4)C4=C1	2.0	±	0.40	Calcein AM (MDCK ABCB1)		±				±				±			inactive	±		Calcein AM (MDCK ABCC1)		±			inactive	±		Hoechst 33342 (MDCK ABCG2)		±				±				±				±			Med. Chem. Comm.	2018	9	5
Biphenyltetraisoquinoline derivative 12b	COC1=C(OC)C=C(CN(CC2=CC=C(C3=CC(F)=C(O)C=C3)C=C2)CC4)C4=C1	2.8	±	0.56	Calcein AM (MDCK ABCB1)		±				±				±			inactive	±		Calcein AM (MDCK ABCC1)		±			inactive	±		Hoechst 33342 (MDCK ABCG2)		±				±				±				±			Med. Chem. Comm.	2018	9	5
Biphenyltetraisoquinoline derivative 12c	COC1=C(OC)C=C(CN(CC2=CC=C(C3=CC([N+]([O-])=O)=C(O)C=C3)C=C2)CC4)C4=C1	12.7	±	2.50	Calcein AM (MDCK ABCB1)		±				±				±			28.9	±		Calcein AM (MDCK ABCC1)		±			inactive	±		Hoechst 33342 (MDCK ABCG2)		±				±				±				±			Med. Chem. Comm.	2018	9	5
Biphenyltetraisoquinoline derivative 17a	COC1=C(OC)C=C(CN(CC2=CC=C(C3=CC(N)=C(O)C=C3)C=C2)CC4)C4=C1	6.9	±	1.32	Calcein AM (MDCK ABCB1)		±				±				±			inactive	±		Calcein AM (MDCK ABCC1)		±			inactive	±		Hoechst 33342 (MDCK ABCG2)		±				±				±				±			Med. Chem. Comm.	2018	9	5
Biphenyltetraisoquinoline derivative 12d	COC1=C(OC)C=C(CN(CC2=CC=C(C3=C(OC)C=C(O)C=C3)C=C2)CC4)C4=C1	1.86	±	0.37	Calcein AM (MDCK ABCB1)		±				±				±			62	±		Calcein AM (MDCK ABCC1)		±			inactive	±		Hoechst 33342 (MDCK ABCG2)		±				±				±				±			Med. Chem. Comm.	2018	9	5
Biphenyltetraisoquinoline derivative 12e	COC1=C(OC)C=C(CN(CC2=CC=C(C3=C(F)C=C(O)C=C3)C=C2)CC4)C4=C1	2.17	±	0.43	Calcein AM (MDCK ABCB1)		±				±				±			inactive	±		Calcein AM (MDCK ABCC1)		±			inactive	±		Hoechst 33342 (MDCK ABCG2)		±				±				±				±			Med. Chem. Comm.	2018	9	5
Biphenyltetraisoquinoline derivative 16	COC1=C(OC)C=C(CN(CC2=CC=C(C3=C([N+]([O-])=O)C=C(O)C=C3)C=C2)CC4)C4=C1	2.54	±	0.48	Calcein AM (MDCK ABCB1)		±				±				±			inactive	±		Calcein AM (MDCK ABCC1)		±			inactive	±		Hoechst 33342 (MDCK ABCG2)		±				±				±				±			Med. Chem. Comm.	2018	9	5
Biphenyltetraisoquinoline derivative 17b	COC1=C(OC)C=C(CN(CC2=CC=C(C3=C(N)C=C(O)C=C3)C=C2)CC4)C4=C1	5.4	±	1.00	Calcein AM (MDCK ABCB1)		±				±				±			inactive	±		Calcein AM (MDCK ABCC1)		±			inactive	±		Hoechst 33342 (MDCK ABCG2)		±				±				±				±			Med. Chem. Comm.	2018	9	5
Hispidulin	COC1=C(C=C2C(=C1O)C(=O)C=C(O2)C3=CC=C(C=C3)O)O	inactive	±		Mitoxantrone (HEK293/ABCB1)		±				±				±			inactive	±		Calcein AM (HEK293/ABCC1)		±			~20	±		Mitoxantrone (HEK293/ABCG2)		±				±				±				±			Mol. Cell Biochem.	2015	409
ZINC91690409	C(N1CCC(CC1)c1nnc(Cn2ccnc2)n1C1CC1)c1ccccn1	inactive	±		Calcein AM (A2780/ADR)		±				±				±			inactive	±		Calcein AM (H69AR)		±			inactive	±		Pheophorbide A (MDCK II ABCG2)		±				±				±				±			J. Med. Chem.	2019	62	9
ZINC12242582	CC(=O)N[C@H]1[C@H](OCc2ccccn2)C2(CCN(CC2)C(=O)c2ccc3[nH]cnc3c2)c2ccccc12	inactive	±		Calcein AM (A2780/ADR)		±				±				±			inactive	±		Calcein AM (H69AR)		±			inactive	±		Pheophorbide A (MDCK II ABCG2)		±				±				±				±			J. Med. Chem.	2019	62	9
ZINC82121286	N#Cc1ccccc1CN1CCC(Cc2nncn2-c2ccccc2)CC1	inactive	±		Calcein AM (A2780/ADR)		±				±				±			inactive	±		Calcein AM (H69AR)		±			inactive	±		Pheophorbide A (MDCK II ABCG2)		±				±				±				±			J. Med. Chem.	2019	62	9
ZINC23736071	O=C(N1CCN(Cc2cccs2)CC1)c1cc(nc2ccccc12)-c1cccnc1	inactive	±		Calcein AM (A2780/ADR)		±				±				±			39.3	±	6.3	Calcein AM (H69AR)		±			inactive	±		Pheophorbide A (MDCK II ABCG2)		±				±				±				±			J. Med. Chem.	2019	62	9
ZINC32748277	Fc1ccc(cc1)-c1nnc(SCC(=O)N2CCN(Cc3ccc4OCCc4c3)CC2)o1	inactive	±		Calcein AM (A2780/ADR)		±				±				±			inactive	±		Calcein AM (H69AR)		±			inactive	±		Pheophorbide A (MDCK II ABCG2)		±				±				±				±			J. Med. Chem.	2019	62	9
ZINC14855607	CC1CCc2c(C1)sc1nc(nc(N3CCN(CC3)C(C(N)=O)c3ccccc3)c21)-c1cccnc1	1.73	±	0.31	Calcein AM (A2780/ADR)		±				±				±			5.04	±	1.18	Calcein AM (H69AR)		±			2.38	±	0.47	Pheophorbide A (MDCK II ABCG2)		±				±				±				±			J. Med. Chem.	2019	62	9
ZINC23735541	O=C(N1CCN(Cc2cccs2)CC1)c1cn(Cc2ccccc2)nc1-c1cccnc1	inactive	±		Calcein AM (A2780/ADR)		±				±				±			inactive	±		Calcein AM (H69AR)		±			inactive	±		Pheophorbide A (MDCK II ABCG2)		±				±				±				±			J. Med. Chem.	2019	62	9
ZINC23796964	O=C(N1CCN(Cc2ccc(cc2)C#N)CC1)c1cn(Cc2ccccc2)nc1-c1cccnc1	inactive	±		Calcein AM (A2780/ADR)		±				±				±			inactive	±		Calcein AM (H69AR)		±			inactive	±		Pheophorbide A (MDCK II ABCG2)		±				±				±				±			J. Med. Chem.	2019	62	9
ZINC12751170	O=C(C1CCN(CC1)C(=O)c1ccc(cc1)-n1cccn1)c1ccc2OCCOc2c1	inactive	±		Calcein AM (A2780/ADR)		±				±				±			inactive	±		Calcein AM (H69AR)		±			10.4	±	0.85	Pheophorbide A (MDCK II ABCG2)		±				±				±				±			J. Med. Chem.	2019	62	9
ZINC43203317	C[C@]1(CCCN1c1nc(Nc2cc([nH]n2)C2CC2)c2cccn2n1)C(=O)Nc1ccc(F)nc1	inactive	±		Calcein AM (A2780/ADR)		±				±				±			36.3	±	6.7	Calcein AM (H69AR)		±			inactive	±		Pheophorbide A (MDCK II ABCG2)		±				±				±				±			J. Med. Chem.	2019	62	9
ZINC23983772	Cc1ccccc1-n1c(SCC(=O)N2CCN(Cc3ccccc3)CC2)nnc1-c1cccnc1	inactive	±		Calcein AM (A2780/ADR)		±				±				±			inactive	±		Calcein AM (H69AR)		±			inactive	±		Pheophorbide A (MDCK II ABCG2)		±				±				±				±			J. Med. Chem.	2019	62	9
ZINC22358635	Cc1ccccc1-n1nnnc1SCC(=O)N1CCN(Cc2ccccc2)CC1	inactive	±		Calcein AM (A2780/ADR)		±				±				±			inactive	±		Calcein AM (H69AR)		±			inactive	±		Pheophorbide A (MDCK II ABCG2)		±				±				±				±			J. Med. Chem.	2019	62	9
ZINC13330664	Fc1ccccc1N1CCN(Cc2csc(n2)-c2ccc3OCOc3c2)CC1	15.4	±	1.9	Calcein AM (A2780/ADR)		±				±				±			inactive	±		Calcein AM (H69AR)		±			11.2	±	0.4	Pheophorbide A (MDCK II ABCG2)		±				±				±				±			J. Med. Chem.	2019	62	9
ZINC09410743	Cc1cc(C)c2c(n1)sc1c(ncnc21)N1CCN(Cc2ccccc2Cl)CC1	2.81	±	0.17	Calcein AM (A2780/ADR)		±				±				±			inactive	±		Calcein AM (H69AR)		±			8.68	±	0.52	Pheophorbide A (MDCK II ABCG2)		±				±				±				±			J. Med. Chem.	2019	62	9
ZINC09764259	CCCc1cc(N2CCN(CCOc3cccc4ccccc34)CC2)n2nc3nc(C)cc(C)c3c2n1	inactive	±		Calcein AM (A2780/ADR)		±				±				±			inactive	±		Calcein AM (H69AR)		±			inactive	±		Pheophorbide A (MDCK II ABCG2)		±				±				±				±			J. Med. Chem.	2019	62	9
ZINC02195896	Cc1ccc(cc1)S(=O)(=O)C(C#N)c1nc2ccccc2nc1N1CCN(Cc2ccccc2)CC1	inactive	±		Calcein AM (A2780/ADR)		±				±				±			inactive	±		Calcein AM (H69AR)		±			inactive	±		Pheophorbide A (MDCK II ABCG2)		±				±				±				±			J. Med. Chem.	2019	62	9
ZINC70638115	Cc1nc2cc(NC(=O)C3CCCN(C3)c3cc(ncn3)-n3cccn3)ccc2s1	4.83	±	0.66	Calcein AM (A2780/ADR)		±				±				±			22.7	±	4.0	Calcein AM (H69AR)		±			1.39	±	0.21	Pheophorbide A (MDCK II ABCG2)		±				±				±				±			J. Med. Chem.	2019	62	9
Quinazoline analog 5	O=[N+]([O-])C1=CC=CC(NC2=NC(C3=CC=CS3)=NC4=CC=CC=C42)=C1	inactive	±		Calcein AM (A2780/ADR)		±				±				±			inactive	±		Calcein AM (H69AR)		±			0.300	±	0.047	Hoechst 33342 (MDCK II ABCG2)		±				±				±				±			Eur. J. Med. Chem.	2019	161
Quinazoline analog 6	O=[N+]([O-])C(C=C1)=CC=C1NC2=NC(C3=CC=CS3)=NC4=CC=CC=C42	inactive	±		Calcein AM (A2780/ADR)		±				±				±			inactive	±		Calcein AM (H69AR)		±			0.335	±	0.042	Hoechst 33342 (MDCK II ABCG2)		±				±				±				±			Eur. J. Med. Chem.	2019	161
Quinazoline analog 7	N#CC1=CC=CC(NC2=NC(C3=CC=CS3)=NC4=CC=CC=C42)=C1	inactive	±		Calcein AM (A2780/ADR)		±				±				±			inactive	±		Calcein AM (H69AR)		±			0.178	±	0.019	Hoechst 33342 (MDCK II ABCG2)		±				±				±				±			Eur. J. Med. Chem.	2019	161
Quinazoline analog 8	COC(C=C1)=C(OC)C=C1NC2=NC(C3=CC=CS3)=NC4=CC=CC=C42	1.88	±	0.71	Calcein AM (A2780/ADR)		±				±				±			9.68	±	0.26	Calcein AM (H69AR)		±			0.202	±	0.021	Hoechst 33342 (MDCK II ABCG2)		±				±				±				±			Eur. J. Med. Chem.	2019	161
Quinazoline analog 9	FC1=CC=CC(NC2=NC(C3=CC=CS3)=NC4=CC=CC=C42)=C1	inactive	±		Calcein AM (A2780/ADR)		±				±				±			inactive	±		Calcein AM (H69AR)		±			0.953	±	0.176	Hoechst 33342 (MDCK II ABCG2)		±				±				±				±			Eur. J. Med. Chem.	2019	161
Quinazoline analog 10	O=C(C)NC1=CC=CC(NC2=NC(C3=CC=CS3)=NC4=CC=CC=C42)=C1	14.7	±	4.42	Calcein AM (A2780/ADR)		±				±				±			inactive	±		Calcein AM (H69AR)		±			0.360	±	0.020	Hoechst 33342 (MDCK II ABCG2)		±				±				±				±			Eur. J. Med. Chem.	2019	161
Quinazoline analog 11	N#CC1=CC=CC(NC2=NC(C3=CC=CN3)=NC4=CC=CC=C42)=C1	18.8	±	0.87	Calcein AM (A2780/ADR)		±				±				±			85.1	±	7.9	Calcein AM (H69AR)		±			0.156	±	0.010	Hoechst 33342 (MDCK II ABCG2)		±				±				±				±			Eur. J. Med. Chem.	2019	161
Quinazoline analog 12	COC(C=C1)=CC=C1NC2=NC(C3=CC=CN3)=NC4=CC=CC=C42	8.03	±	0.96	Calcein AM (A2780/ADR)		±				±				±			inactive	±		Calcein AM (H69AR)		±			2.570	±	0.160	Hoechst 33342 (MDCK II ABCG2)		±				±				±				±			Eur. J. Med. Chem.	2019	161
Quinazoline analog 13	COC(C=C1)=C(OC)C=C1NC2=NC(C3=CC=CN3)=NC4=CC=CC=C42	1.81	±	0.21	Calcein AM (A2780/ADR)		±				±				±			17.3	±	1.9	Calcein AM (H69AR)		±			0.652	±	0.137	Hoechst 33342 (MDCK II ABCG2)		±				±				±				±			Eur. J. Med. Chem.	2019	161
Quinazoline analog 17	O=[N+]([O-])C1=CC=C(OC2=NC(C3=CC=CC=C3)=NC4=CC=CC=C42)C=C1	inactive	±		Calcein AM (A2780/ADR)		±				±				±			inactive	±		Calcein AM (H69AR)		±			inactive	±		Hoechst 33342 (MDCK II ABCG2)		±				±				±				±			Eur. J. Med. Chem.	2019	161
Quinazoline analog 18	BrC1=CC=CC(OC2=NC(C3=CC=CC=C3)=NC4=CC=CC=C42)=C1	inactive	±		Calcein AM (A2780/ADR)		±				±				±			inactive	±		Calcein AM (H69AR)		±			3.860	±	0.960	Hoechst 33342 (MDCK II ABCG2)		±				±				±				±			Eur. J. Med. Chem.	2019	161
Dasatinib	CC1=C(C(=CC=C1)Cl)NC(=O)C2=CN=C(S2)NC3=NC(=NC(=C3)N4CCN(CC4)CCO)C	inactive	±		Rhodamine 123 (HEK293/ABCB1)	inactive	±		BODIPY-Prazosin (HEK293/ABCB1)		±				±			inactive	±		Calcein AM (HEK293/ABCC1)		±			inactive	±		Pheophorbide A (HEK293/ABCG2)	~10	±		BODIPY-Prazosin (HEK293/ABCG2)		±				±				±			Drug. Metab. Dispos.	2010	38	8
Vismodegib (GDC-0449; HhAntag691)	CS(=O)(=O)C1=CC(=C(C=C1)C(=O)NC2=CC(=C(C=C2)Cl)C3=CC=CC=N3)Cl	3.0	±		Calcein AM (MDCK II ABCB1)		±				±				±			>10	±		Calcein AM (MDCK II ABCC1)		±			~1.4	±		FLuc (HEK293/ABCG2)		±				±				±				±			Neoplasia	2009	11	1
Sunitinib (Sutent; SU11248)	CCN(CC)CCNC(=O)C1=C(NC(=C1C)/C=C\2/C3=C(C=CC(=C3)F)NC2=O)C	1-10	±		Rhodamine 123 (HEK293/ABCB1)		±				±				±			inactive	±		Calcein AM (HEK293/ABCC1)		±			1-10	±		Pheophorbide A (HEK293/ABCG2)		±				±				±				±			Drug. Metab. Dispos.	2009	37	2
Tariquidar (XR9576)	COC1=C(C=C2CN(CCC2=C1)CCC3=CC=C(C=C3)NC(=O)C4=CC(=C(C=C4NC(=O)C5=CC6=CC=CC=C6N=C5)OC)OC)OC	<1	±		Calcein AM (KB-8-5-11)	0.356	±	0.003	Calcein AM (KB-V1)		±				±			inactive	±		Calcein AM (MCF7/VP16)	inactive	±		Calcein AM (MDCK II ABCC1)	<1	±		Mitoxantrone (H460/MX20)	6.223	±	0.707	Hoechst 33342 (MCF-7/Topo)		±				±				±			ACS Chem. Neurosc.	2011	2
Dihydrodibenzoazepine derivative 4i	COC1=CC2=C(C3=C(OCO4)C4=C(OC)C=C3CN(CCC5=CC(OCO6)=C6C=C5)C2)C7=C1OCO7	<1	±		Rhodamine 123 (K562/A02)	<1	±		Doxorubicin (K562/A02)		±				±			inactive	±		Doxorubicin (HEK293/ABCC1)		±			<1	±		Mitoxantrone (HEK293/ABCG2)		±				±				±				±			Eur. J. Med. Chem.	2012	51
Lapatinib	CS(=O)(=O)CCNCC1=CC=C(O1)C2=CC3=C(C=C2)N=CN=C3NC4=CC(=C(C=C4)OCC5=CC(=CC=C5)F)Cl	<1	±		Doxorubicin (MCF7/ADR)		±				±				±			1-10	±		Rhodamine 123 (C-A120)	<1	±		Doxorubicin (C-A120)	~1	±		Mitoxantrone (HEK293/ABCG2)		±				±				±				±			Cancer Res.	2008	68	19
Crenolanib	CC1(COC1)COC2=CC3=C(C=C2)N(C=N3)C4=NC5=C(C=CC=C5N6CCC(CC6)N)C=C4	1-10	±		DiOC2 (HL60/VCR)	1-10	±		DiOC2 (K562/ABCB1)		±				±			~1	±		Rhodamine 123 (HL60/ADR)		±			1-10	±		Pheophorbide A (8226/MR20)	1-10	±		Pheophorbide A (K562/ABCG2)		±				±				±			Invest. New Drugs	2015	33	2
Dinaciclib	CCC1=C2N=C(C=C(N2N=C1)NCC3=C[N+](=CC=C3)[O-])N4CCCC[C@H]4CCO	inactive	±		Daunorubicin (MDCK II ABCB1)		±				±				±			~10	±		Daunorubicin (MDCK II ABCC1)		±			>10	±		Mitoxantrone (MDCK II ABCG2)		±				±				±				±			Biochem. Pharmacol.	2015	98	3
Tyrphostin RG14620	C1=CC(=CN=C1)/C(=C/C2=CC(=CC(=C2)Cl)Cl)/C#N	>20	±		Calcein AM (HEK293/ABCB1)		±				±				±			>20	±		Calcein AM (HEK293/ABCC1)		±			>10	±		Pheophorbide A (HEK293/R482, S1-M1-80, H460/MX20)		±				±				±				±			Cancer Lett.	2017	409
Ribociclib	CN(C)C(=O)C1=CC2=CN=C(N=C2N1C3CCCC3)NC4=NC=C(C=C4)N5CCNCC5	6.84	±		Hoechst 33342 (MDCK II ABCB1)		±				±				±			inactive	±		Daunorubicin (MDCK II ABCC1)		±			11.1	±		Hoechst 33342 (MDCK II ABCG2)		±				±				±				±			Biochem. Pharmacol.	2018	154
Ko143	CC(C)C[C@H]1C2=C(C[C@@H]3N1C(=O)[C@@H](NC3=O)CCC(=O)OC(C)(C)C)C4=C(N2)C=C(C=C4)OC	inactive	±		Rhodamine 123 (HEK293/ABCB1)	>25.52	±		Calcein AM (KB-V1)		±				±			~10	±		Calcein AM (HEK293/ABCC1)	6.650	±	2.856	Calcein AM (MDCK II ABCC1)	<1	±		Mitoxantrone (HEK293/ABCG2)	0.092	±	0.009	Hoechst 33342 (MCF-7/Topo)		±				±				±			J. Pharmacol. Exp. Ther.	2015	354
Chalcone derivative 20	O=C(/C=C/C1=CC(OC)=C(C(OC)=C1)OC)C2=CC(O)=CC=C2	inactive	±		Calcein AM (A2780/ADR)		±				±				±			inactive	±		Calcein AM (H69AR)		±			4.28	±	0.45	Pheophorbide A (MDCK II ABCG2)		±				±				±				±			Eur. J. Med. Chem.	2019	164
Chalcone derivative 21	OC1=CC=C(C(/C=C/C2=CC(OC)=C(C(OC)=C2)OC)=O)C=C1OC	inactive	±		Calcein AM (A2780/ADR)		±				±				±			inactive	±		Calcein AM (H69AR)		±			1.97	±	0.18	Pheophorbide A (MDCK II ABCG2)		±				±				±				±			Eur. J. Med. Chem.	2019	164
Chalcone derivative 22	OC1=CC=C(C(/C=C/C2=C(C=CC=C2F)F)=O)C=C1	inactive	±		Calcein AM (A2780/ADR)		±				±				±			inactive	±		Calcein AM (H69AR)		±			7.22	±	0.79	Pheophorbide A (MDCK II ABCG2)		±				±				±				±			Eur. J. Med. Chem.	2019	164
Chalcone derivative 23	OC1=CC=C(C(/C=C/C2=CC=CC=C2C(F)(F)F)=O)C=C1	inactive	±		Calcein AM (A2780/ADR)		±				±				±			inactive	±		Calcein AM (H69AR)		±			4.91	±	0.43	Pheophorbide A (MDCK II ABCG2)		±				±				±				±			Eur. J. Med. Chem.	2019	164
Chalcone derivative 24	OC1=CC=C(C(/C=C/C2=CC=C(C=C2)OCC)=O)C=C1	inactive	±		Calcein AM (A2780/ADR)		±				±				±			inactive	±		Calcein AM (H69AR)		±			6.44	±	0.66	Pheophorbide A (MDCK II ABCG2)		±				±				±				±			Eur. J. Med. Chem.	2019	164
Chalcone derivative 25	OC1=CC=C(C(/C=C/C2=CC=C(C=C2)OCCC)=O)C=C1	inactive	±		Calcein AM (A2780/ADR)		±				±				±			inactive	±		Calcein AM (H69AR)		±			4.74	±	0.43	Pheophorbide A (MDCK II ABCG2)		±				±				±				±			Eur. J. Med. Chem.	2019	164
Chalcone derivative 26	OC1=CC=C(C(/C=C/C2=CC=C(C=C2)OCCCC)=O)C=C1	inactive	±		Calcein AM (A2780/ADR)		±				±				±			inactive	±		Calcein AM (H69AR)		±			7.29	±	0.60	Pheophorbide A (MDCK II ABCG2)		±				±				±				±			Eur. J. Med. Chem.	2019	164
Chalcone derivative 27	OC1=CC=C(C(/C=C/C2=CC=C(C=C2)OCC3=CC=CC=C3)=O)C=C1	inactive	±		Calcein AM (A2780/ADR)		±				±				±			inactive	±		Calcein AM (H69AR)		±			9.21	±	1.06	Pheophorbide A (MDCK II ABCG2)		±				±				±				±			Eur. J. Med. Chem.	2019	164
Chalcone derivative 28	OC1=CC=C(C(/C=C/C2=CC=C(C=C2)OCC3=CC=C(C=C3)Cl)=O)C=C1	inactive	±		Calcein AM (A2780/ADR)		±				±				±			inactive	±		Calcein AM (H69AR)		±			20	±	1.4	Pheophorbide A (MDCK II ABCG2)		±				±				±				±			Eur. J. Med. Chem.	2019	164
Chalcone derivative 29	OC1=CC=C(C(/C=C/C2=CC=C(C=C2)OCC3=CC=C(C=C3Cl)Cl)=O)C=C1	inactive	±		Calcein AM (A2780/ADR)		±				±				±			inactive	±		Calcein AM (H69AR)		±			inactive	±		Pheophorbide A (MDCK II ABCG2)		±				±				±				±			Eur. J. Med. Chem.	2019	164
Chalcone derivative 30	OC1=CC=C(C(/C=C/C2=CC=CO2)=O)C=C1	inactive	±		Calcein AM (A2780/ADR)		±				±				±			inactive	±		Calcein AM (H69AR)		±			inactive	±		Pheophorbide A (MDCK II ABCG2)		±				±				±				±			Eur. J. Med. Chem.	2019	164
Chalcone derivative 31	OC1=CC=C(C(/C=C/C2=CC=CS2)=O)C=C1	inactive	±		Calcein AM (A2780/ADR)		±				±				±			inactive	±		Calcein AM (H69AR)		±			18.2	±	3.3	Pheophorbide A (MDCK II ABCG2)		±				±				±				±			Eur. J. Med. Chem.	2019	164
Chalcone derivative 32	OC1=CC=CC=C1C(/C=C/C2=CC=CO2)=O	inactive	±		Calcein AM (A2780/ADR)		±				±				±			inactive	±		Calcein AM (H69AR)		±			16.2	±	1.6	Pheophorbide A (MDCK II ABCG2)		±				±				±				±			Eur. J. Med. Chem.	2019	164
Chalcone derivative 33	OC1=CC=CC=C1C(/C=C/C2=CC=CS2)=O	inactive	±		Calcein AM (A2780/ADR)		±				±				±			inactive	±		Calcein AM (H69AR)		±			10.5	±	0.3	Pheophorbide A (MDCK II ABCG2)		±				±				±				±			Eur. J. Med. Chem.	2019	164
Chalcone derivative 55	O=C(NC1=CC2=C(C(OC2)=O)C=C1)COC3=CC=CC(C(/C=C/C4=CC=CC=C4)=O)=C3	inactive	±		Calcein AM (A2780/ADR)		±				±				±			inactive	±		Calcein AM (H69AR)		±			6.08	±	0.64	Pheophorbide A (MDCK II ABCG2)		±				±				±				±			Eur. J. Med. Chem.	2019	164
Chalcone derivative 56	O=C(NC1=CC2=C(C(OC2)=O)C=C1)COC3=CC=CC(C(/C=C/C4=CC=C(OC)C(OC)=C4)=O)=C3	inactive	±		Calcein AM (A2780/ADR)		±				±				±			inactive	±		Calcein AM (H69AR)		±			12	±	0.6	Pheophorbide A (MDCK II ABCG2)		±				±				±				±			Eur. J. Med. Chem.	2019	164
Chalcone derivative 57	O=C(NC1=CC2=C(C(OC2)=O)C=C1)COC3=CC=CC(C(/C=C/C4=CC(OC)=C(OC)C(OC)=C4)=O)=C3	11.7	±	1.3	Calcein AM (A2780/ADR)		±				±				±			inactive	±		Calcein AM (H69AR)		±			9.93	±	1.00	Pheophorbide A (MDCK II ABCG2)		±				±				±				±			Eur. J. Med. Chem.	2019	164
Chalcone derivative 58	O=C(NC1=CC2=C(C(OC2)=O)C=C1)COC3=CC=C(C(/C=C/C4=CC=CC=C4)=O)C=C3	inactive	±		Calcein AM (A2780/ADR)		±				±				±			inactive	±		Calcein AM (H69AR)		±			inactive	±		Pheophorbide A (MDCK II ABCG2)		±				±				±				±			Eur. J. Med. Chem.	2019	164
Chalcone derivative 59	O=C(NC1=CC2=C(C(OC2)=O)C=C1)COC3=CC=C(C(/C=C/C4=CC=CC(OC)=C4)=O)C=C3	inactive	±		Calcein AM (A2780/ADR)		±				±				±			inactive	±		Calcein AM (H69AR)		±			inactive	±		Pheophorbide A (MDCK II ABCG2)		±				±				±				±			Eur. J. Med. Chem.	2019	164
Chalcone derivative 60	O=C(C1=CC=C(OCC(NC(C=C2)=CC3=C2C(OC3)=O)=O)C=C1)/C=C/C4=CC=C(OC)C=C4	inactive	±		Calcein AM (A2780/ADR)		±				±				±			inactive	±		Calcein AM (H69AR)		±			inactive	±		Pheophorbide A (MDCK II ABCG2)		±				±				±				±			Eur. J. Med. Chem.	2019	164
Chalcone derivative 61	O=C1OCC2=C1C=CC(NC(COC3=CC=C(C(/C=C/C4=CC=C(OC)C(OC)=C4)=O)C=C3)=O)=C2	inactive	±		Calcein AM (A2780/ADR)		±				±				±			inactive	±		Calcein AM (H69AR)		±			6.63	±	0.67	Pheophorbide A (MDCK II ABCG2)		±				±				±				±			Eur. J. Med. Chem.	2019	164
Chalcone derivative 62	O=C(NC1=CC2=C(C(OC2)=O)C=C1)COC3=CC=C(C(/C=C/C4=CC(OC)=C(OC)C(OC)=C4)=O)C=C3	inactive	±		Calcein AM (A2780/ADR)		±				±				±			inactive	±		Calcein AM (H69AR)		±			8.44	±	0.67	Pheophorbide A (MDCK II ABCG2)		±				±				±				±			Eur. J. Med. Chem.	2019	164
Chalcone derivative 63	O=C(NC1=CC2=C(C(OC2)=O)C=C1)COC3=CC=C(C(/C=C/C4=CC(OC)=C(OC)C(OC)=C4)=O)C=C3OC	inactive	±		Calcein AM (A2780/ADR)		±				±				±			inactive	±		Calcein AM (H69AR)		±			11.4	±	0.6	Pheophorbide A (MDCK II ABCG2)		±				±				±				±			Eur. J. Med. Chem.	2019	164
Chalcone derivative 64	O=C(NC1=CC2=C(C(OC2)=O)C=C1)COC3=CC=C(C(/C=C/C4=CC=C([N+]([O-])=O)C=C4)=O)C=C3	inactive	±		Calcein AM (A2780/ADR)		±				±				±			inactive	±		Calcein AM (H69AR)		±			inactive	±		Pheophorbide A (MDCK II ABCG2)		±				±				±				±			Eur. J. Med. Chem.	2019	164
Chalcone derivative 65	O=C(NC1=CC2=C(C(OC2)=O)C=C1)COC3=CC=C(C(/C=C/C4=C(F)C=CC=C4F)=O)C=C3	inactive	±		Calcein AM (A2780/ADR)		±				±				±			inactive	±		Calcein AM (H69AR)		±			10.9	±	0.9	Pheophorbide A (MDCK II ABCG2)		±				±				±				±			Eur. J. Med. Chem.	2019	164
Chalcone derivative 66	O=C1OCC2=C1C=CC(NC(COC3=CC=C(C(/C=C/C4=CC=CC=C4Cl)=O)C=C3)=O)=C2	inactive	±		Calcein AM (A2780/ADR)		±				±				±			inactive	±		Calcein AM (H69AR)		±			inactive	±		Pheophorbide A (MDCK II ABCG2)		±				±				±				±			Eur. J. Med. Chem.	2019	164
Chalcone derivative 67	O=C(OC1)C2=C1C=C(NC(COC3=CC=C(C(/C=C/C4=CC=C(OCC)C=C4)=O)C=C3)=O)C=C2	inactive	±		Calcein AM (A2780/ADR)		±				±				±			inactive	±		Calcein AM (H69AR)		±			20.1	±	2.0	Pheophorbide A (MDCK II ABCG2)		±				±				±				±			Eur. J. Med. Chem.	2019	164
Chalcone derivative 68	O=C(OC1)C2=C1C=C(NC(COC3=CC=C(C(/C=C/C4=CC=C(OCCC)C=C4)=O)C=C3)=O)C=C2	inactive	±		Calcein AM (A2780/ADR)		±				±				±			inactive	±		Calcein AM (H69AR)		±			inactive	±		Pheophorbide A (MDCK II ABCG2)		±				±				±				±			Eur. J. Med. Chem.	2019	164
Chalcone derivative 69	O=C(OC1)C2=C1C=C(NC(COC3=CC=C(C(/C=C/C4=CC=C(OCCCC)C=C4)=O)C=C3)=O)C=C2	inactive	±		Calcein AM (A2780/ADR)		±				±				±			inactive	±		Calcein AM (H69AR)		±			inactive	±		Pheophorbide A (MDCK II ABCG2)		±				±				±				±			Eur. J. Med. Chem.	2019	164
Chalcone derivative 70	O=C(OC1)C2=C1C=C(NC(COC3=CC=C(C(/C=C/C4=CC=C(OCC5=CC=CC=C5)C=C4)=O)C=C3)=O)C=C2	inactive	±		Calcein AM (A2780/ADR)		±				±				±			inactive	±		Calcein AM (H69AR)		±			inactive	±		Pheophorbide A (MDCK II ABCG2)		±				±				±				±			Eur. J. Med. Chem.	2019	164
Chalcone derivative 71	O=C(OC1)C2=C1C=C(NC(COC3=CC=C(C(/C=C/C4=CC=C(OCC5=CC=C(Cl)C=C5)C=C4)=O)C=C3)=O)C=C2	inactive	±		Calcein AM (A2780/ADR)		±				±				±			inactive	±		Calcein AM (H69AR)		±			inactive	±		Pheophorbide A (MDCK II ABCG2)		±				±				±				±			Eur. J. Med. Chem.	2019	164
Chalcone derivative 72	O=C(OC1)C2=C1C=C(NC(COC3=CC=C(C(/C=C/C4=CC=C(OCC5=C(Cl)C=C(Cl)C=C5)C=C4)=O)C=C3)=O)C=C2	inactive	±		Calcein AM (A2780/ADR)		±				±				±			inactive	±		Calcein AM (H69AR)		±			inactive	±		Pheophorbide A (MDCK II ABCG2)		±				±				±				±			Eur. J. Med. Chem.	2019	164
Chalcone derivative 73	O=C(NC1=CC2=C(C(OC2)=O)C=C1)COC3=CC=C(C(/C=C/C4=CC=CO4)=O)C=C3	inactive	±		Calcein AM (A2780/ADR)		±				±				±			inactive	±		Calcein AM (H69AR)		±			inactive	±		Pheophorbide A (MDCK II ABCG2)		±				±				±				±			Eur. J. Med. Chem.	2019	164
Chalcone derivative 74	O=C1OCC2=C1C=CC(NC(COC3=CC=C(C(/C=C/C4=CC=CS4)=O)C=C3)=O)=C2	inactive	±		Calcein AM (A2780/ADR)		±				±				±			inactive	±		Calcein AM (H69AR)		±			inactive	±		Pheophorbide A (MDCK II ABCG2)		±				±				±				±			Eur. J. Med. Chem.	2019	164
Chalcone derivative 75	O=C1OCC2=C1C=CC(NC(COC3=CC=C(/C=C/C(C4=CC=C(F)C=C4)=O)C=C3)=O)=C2	inactive	±		Calcein AM (A2780/ADR)		±				±				±			inactive	±		Calcein AM (H69AR)		±			inactive	±		Pheophorbide A (MDCK II ABCG2)		±				±				±				±			Eur. J. Med. Chem.	2019	164
Chalcone derivative 76	O=C(COC1=CC=C(C(/C=C/C2=CC=C(OC)C=C2)=O)C=C1)NCC3=CC4=C(OCO4)C=C3	inactive	±		Calcein AM (A2780/ADR)		±				±				±			inactive	±		Calcein AM (H69AR)		±			10	±	0.8	Pheophorbide A (MDCK II ABCG2)		±				±				±				±			Eur. J. Med. Chem.	2019	164
Chalcone derivative 77	O=C(COC1=CC=C(C(/C=C/C2=CC(OC)=C(OC)C(OC)=C2)=O)C=C1)NCC3=CC4=C(OCO4)C=C3	inactive	±		Calcein AM (A2780/ADR)		±				±				±			inactive	±		Calcein AM (H69AR)		±			6.89	±	0.65	Pheophorbide A (MDCK II ABCG2)		±				±				±				±			Eur. J. Med. Chem.	2019	164
Chalcone derivative 78	O=C(COC1=CC=C(C(/C=C/C2=C(F)C=CC=C2F)=O)C=C1)NCC3=CC4=C(OCO4)C=C3	inactive	±		Calcein AM (A2780/ADR)		±				±				±			inactive	±		Calcein AM (H69AR)		±			inactive	±		Pheophorbide A (MDCK II ABCG2)		±				±				±				±			Eur. J. Med. Chem.	2019	164
Chalcone derivative 79	O=C(COC1=CC=C(C(/C=C/C2=CC=C(OCC)C=C2)=O)C=C1)NCC3=CC4=C(OCO4)C=C3	inactive	±		Calcein AM (A2780/ADR)		±				±				±			inactive	±		Calcein AM (H69AR)		±			inactive	±		Pheophorbide A (MDCK II ABCG2)		±				±				±				±			Eur. J. Med. Chem.	2019	164
Chalcone derivative 80	O=C(COC1=CC=C(C(/C=C/C2=CC=CC(OC)=C2)=O)C=C1)NC3=CC(OC)=C(OC)C=C3	inactive	±		Calcein AM (A2780/ADR)		±				±				±			inactive	±		Calcein AM (H69AR)		±			3.58	±	0.17	Pheophorbide A (MDCK II ABCG2)		±				±				±				±			Eur. J. Med. Chem.	2019	164
Chalcone derivative 81	O=C(COC1=CC(C(/C=C/C2=CC=C(OC)C(OC)=C2)=O)=CC=C1)NC3=CC(OC)=C(OC)C=C3	inactive	±		Calcein AM (A2780/ADR)		±				±				±			inactive	±		Calcein AM (H69AR)		±			6.33	±	0.19	Pheophorbide A (MDCK II ABCG2)		±				±				±				±			Eur. J. Med. Chem.	2019	164
Chalcone derivative 82	COC1=C(OC)C=C(NC(COC2=CC=C(C(/C=C/C3=CC(OC)=C(OC)C(OC)=C3)=O)C=C2)=O)C=C1	inactive	±		Calcein AM (A2780/ADR)		±				±				±			12.5	±	1.1	Calcein AM (H69AR)		±			3.37	±	0.47	Pheophorbide A (MDCK II ABCG2)		±				±				±				±			Eur. J. Med. Chem.	2019	164
Chalcone derivative 83	O=C(COC1=CC=C(C(/C=C/C2=C(F)C=CC=C2F)=O)C=C1)NC3=CC(OC)=C(OC)C=C3	inactive	±		Calcein AM (A2780/ADR)		±				±				±			inactive	±		Calcein AM (H69AR)		±			6.11	±	0.49	Pheophorbide A (MDCK II ABCG2)		±				±				±				±			Eur. J. Med. Chem.	2019	164
Chalcone derivative 84	O=C(COC1=CC=C(C(/C=C/C2=CC=C(Cl)C=C2)=O)C=C1)NC3=CC(OC)=C(OC)C=C3	inactive	±		Calcein AM (A2780/ADR)		±				±				±			inactive	±		Calcein AM (H69AR)		±			6.95	±	0.58	Pheophorbide A (MDCK II ABCG2)		±				±				±				±			Eur. J. Med. Chem.	2019	164
Chalcone derivative 85	O=C(COC1=CC=C(C(/C=C/C2=CC=CO2)=O)C=C1)NC3=CC(OC)=C(OC)C=C3	inactive	±		Calcein AM (A2780/ADR)		±				±				±			inactive	±		Calcein AM (H69AR)		±			5.4	±	0.47	Pheophorbide A (MDCK II ABCG2)		±				±				±				±			Eur. J. Med. Chem.	2019	164
Flavone derivative 94	O=C(NC1=CC2=C(C(OC2)=O)C=C1)COC3=C(C4=CC=CC=C4)OC5=C(C=CC=C5)C3=O	inactive	±		Calcein AM (A2780/ADR)		±				±				±			inactive	±		Calcein AM (H69AR)		±			13.1	±	1.0	Pheophorbide A (MDCK II ABCG2)		±				±				±				±			Eur. J. Med. Chem.	2019	164
Flavone derivative 95	O=C(NC1=CC2=C(C(OC2)=O)C=C1)COC3=C(C4=CC=C(C)C=C4)OC5=C(C=CC=C5)C3=O	inactive	±		Calcein AM (A2780/ADR)		±				±				±			inactive	±		Calcein AM (H69AR)		±			inactive	±		Pheophorbide A (MDCK II ABCG2)		±				±				±				±			Eur. J. Med. Chem.	2019	164
Flavone derivative 96	O=C(NC1=CC2=C(C(OC2)=O)C=C1)COC3=C(C4=CC=C(OC)C=C4)OC5=C(C=CC=C5)C3=O	inactive	±		Calcein AM (A2780/ADR)		±				±				±			inactive	±		Calcein AM (H69AR)		±			inactive	±		Pheophorbide A (MDCK II ABCG2)		±				±				±				±			Eur. J. Med. Chem.	2019	164
Flavone derivative 97	O=C(NC1=CC2=C(C(OC2)=O)C=C1)COC3=C(C4=CC=C(OC)C(OC)=C4)OC5=C(C=CC=C5)C3=O	inactive	±		Calcein AM (A2780/ADR)		±				±				±			inactive	±		Calcein AM (H69AR)		±			inactive	±		Pheophorbide A (MDCK II ABCG2)		±				±				±				±			Eur. J. Med. Chem.	2019	164
Flavone derivative 98	O=C(NC1=CC2=C(C(OC2)=O)C=C1)COC3=C(C4=CC(OC)=C(OC)C(OC)=C4)OC5=C(C=CC=C5)C3=O	inactive	±		Calcein AM (A2780/ADR)		±				±				±			inactive	±		Calcein AM (H69AR)		±			9	±	1.25	Pheophorbide A (MDCK II ABCG2)		±				±				±				±			Eur. J. Med. Chem.	2019	164
Flavone derivative 99	O=C(NC1=CC2=C(C(OC2)=O)C=C1)COC3=C(C4=CC=CC=C4Cl)OC5=C(C=CC=C5)C3=O	5.01	±	0.37	Calcein AM (A2780/ADR)		±				±				±			inactive	±		Calcein AM (H69AR)		±			2.9	±	0.26	Pheophorbide A (MDCK II ABCG2)		±				±				±				±			Eur. J. Med. Chem.	2019	164
Flavone derivative 100	O=C(NC1=CC2=C(C(OC2)=O)C=C1)COC3=C(C4=CC=CO4)OC5=C(C=CC=C5)C3=O	inactive	±		Calcein AM (A2780/ADR)		±				±				±			inactive	±		Calcein AM (H69AR)		±			inactive	±		Pheophorbide A (MDCK II ABCG2)		±				±				±				±			Eur. J. Med. Chem.	2019	164
Flavone derivative 101	O=C(NC1=CC2=C(C(OC2)=O)C=C1)COC3=C(C4=CC=CS4)OC5=C(C=CC=C5)C3=O	inactive	±		Calcein AM (A2780/ADR)		±				±				±			inactive	±		Calcein AM (H69AR)		±			inactive	±		Pheophorbide A (MDCK II ABCG2)		±				±				±				±			Eur. J. Med. Chem.	2019	164
Flavone derivative 102	O=C1C2=CC=CC=C2OC(OCC(NC3=CC=C(Br)C=C3)=O)=C1C4=CC=C(OC)C=C4	inactive	±		Calcein AM (A2780/ADR)		±				±				±			inactive	±		Calcein AM (H69AR)		±			inactive	±		Pheophorbide A (MDCK II ABCG2)		±				±				±				±			Eur. J. Med. Chem.	2019	164
Flavone derivative 103	O=C1C2=CC=CC=C2OC(OCC(NC3=CC=C(Br)C=C3)=O)=C1C4=CC=C(C)C=C4	inactive	±		Calcein AM (A2780/ADR)		±				±				±			inactive	±		Calcein AM (H69AR)		±			inactive	±		Pheophorbide A (MDCK II ABCG2)		±				±				±				±			Eur. J. Med. Chem.	2019	164
Flavone derivative 104	O=C1C2=CC=CC=C2OC(OCC(NC3=C(C=CC=C4)C4=CC=C3)=O)=C1C5=CC=C(C)C=C5	1.89	±	0.11	Calcein AM (A2780/ADR)		±				±				±			inactive	±		Calcein AM (H69AR)		±			inactive	±		Pheophorbide A (MDCK II ABCG2)		±				±				±				±			Eur. J. Med. Chem.	2019	164
Flavone derivative 105	O=C1C2=CC=CC=C2OC(OCC(NC3=C(C=CC=C4)C4=CC=C3)=O)=C1C5=CC=C(OC)C=C5	1.41	±	0.06	Calcein AM (A2780/ADR)		±				±				±			inactive	±		Calcein AM (H69AR)		±			5.09	±	0.65	Pheophorbide A (MDCK II ABCG2)		±				±				±				±			Eur. J. Med. Chem.	2019	164
Flavone derivative 106	O=C1C2=CC=CC=C2OC(OCC(NC3=C(C=CC=C4)C4=CC=C3)=O)=C1C5=CC(OC)=C(OC)C=C5	5.43	±	0.64	Calcein AM (A2780/ADR)		±				±				±			inactive	±		Calcein AM (H69AR)		±			3.75	±	0.65	Pheophorbide A (MDCK II ABCG2)		±				±				±				±			Eur. J. Med. Chem.	2019	164
Flavone derivative 107	O=C1C2=CC=CC=C2OC(OCC(NC3=C(C=CC=C4)C4=CC=C3)=O)=C1C5=CC(OC)=C(OC)C(OC)=C5	inactive	±		Calcein AM (A2780/ADR)		±				±				±			inactive	±		Calcein AM (H69AR)		±			10.5	±	0.5	Pheophorbide A (MDCK II ABCG2)		±				±				±				±			Eur. J. Med. Chem.	2019	164
5-Oxo-hexahydroquinoline C1	CC1=C(C(OCCC2=CC=CC=N2)=O)C(C3=CC([N+]([O-])=O)=CC=C3)C4=C(CCCC4=O)N1	>10	±		Rhodamine 123 (MES-SA/DX5)		±				±				±			>10	±		Calcein AM (Flp-In™ HEK293/ABCC1)		±			>10	±		Mitoxantrone efflux (HEK293/ABCG2)		±				±				±				±			Toxicol. Appl. Pharmacol.	2019	362
5-Oxo-hexahydroquinoline C2	CC1=C(C(OCCC2=CC=CC=N2)=O)C(C3=CC=C(OC)C=C3)C4=C(CCCC4=O)N1	>10	±		Rhodamine 123 (MES-SA/DX5)		±				±				±			>10	±		Calcein AM (Flp-In™ HEK293/ABCC1)		±			>10	±		Mitoxantrone efflux (HEK293/ABCG2)		±				±				±				±			Toxicol. Appl. Pharmacol.	2019	362
5-Oxo-hexahydroquinoline C3	CC1=C(C(OCCC2=CC=CC=N2)=O)C(C3=CC=C(Cl)C=C3)C4=C(CCCC4=O)N1	>10	±		Rhodamine 123 (MES-SA/DX5)		±				±				±			>10	±		Calcein AM (Flp-In™ HEK293/ABCC1)		±			>10	±		Mitoxantrone efflux (HEK293/ABCG2)		±				±				±				±			Toxicol. Appl. Pharmacol.	2019	362
5-Oxo-hexahydroquinoline C4	CC1=C(C(OCCC2=CC=CC=N2)=O)C(C3=C(Cl)C=C(Cl)C=C3)C4=C(CCCC4=O)N1	>10	±		Rhodamine 123 (MES-SA/DX5)		±				±				±			>10	±		Calcein AM (Flp-In™ HEK293/ABCC1)		±			>10	±		Mitoxantrone efflux (HEK293/ABCG2)		±				±				±				±			Toxicol. Appl. Pharmacol.	2019	362
5-Oxo-hexahydroquinoline C5	CC1=C(C(OCCC2=CC=CC=N2)=O)C(C3=C(Cl)C(Cl)=CC=C3)C4=C(CCCC4=O)N1	>10	±		Rhodamine 123 (MES-SA/DX5)		±				±				±			>10	±		Calcein AM (Flp-In™ HEK293/ABCC1)		±			>10	±		Mitoxantrone efflux (HEK293/ABCG2)		±				±				±				±			Toxicol. Appl. Pharmacol.	2019	362
5-Oxo-hexahydroquinoline C6	CC1=C(C(OCCC2=CC=CC=N2)=O)C(C3=CC=CC=C3)C4=C(CCCC4=O)N1	<10	±		Rhodamine 123 (MES-SA/DX5)		±				±				±			>10	±		Calcein AM (Flp-In™ HEK293/ABCC1)		±			>10	±		Mitoxantrone efflux (HEK293/ABCG2)		±				±				±				±			Toxicol. Appl. Pharmacol.	2019	362
5-Oxo-hexahydroquinoline D1	CC1=C(C(OCCCC2=CC=CC=N2)=O)C(C3=CC([N+]([O-])=O)=CC=C3)C4=C(CCCC4=O)N1	>10	±		Rhodamine 123 (MES-SA/DX5)		±				±				±			>10	±		Calcein AM (Flp-In™ HEK293/ABCC1)		±			>10	±		Mitoxantrone efflux (HEK293/ABCG2)		±				±				±				±			Toxicol. Appl. Pharmacol.	2019	362
5-Oxo-hexahydroquinoline D2	CC1=C(C(OCCCC2=CC=CC=N2)=O)C(C3=CC=C([N+]([O-])=O)C=C3)C4=C(CCCC4=O)N1	<10	±		Rhodamine 123 (MES-SA/DX5)		±				±				±			>10	±		Calcein AM (Flp-In™ HEK293/ABCC1)		±			>10	±		Mitoxantrone efflux (HEK293/ABCG2)		±				±				±				±			Toxicol. Appl. Pharmacol.	2019	362
5-Oxo-hexahydroquinoline D3	CC1=C(C(OCCCC2=CC=CC=N2)=O)C(C3=CC=C(Cl)C=C3)C4=C(CCCC4=O)N1	<10	±		Rhodamine 123 (MES-SA/DX5)		±				±				±			>10	±		Calcein AM (Flp-In™ HEK293/ABCC1)		±			<10	±		Mitoxantrone efflux (HEK293/ABCG2)		±				±				±				±			Toxicol. Appl. Pharmacol.	2019	362
5-Oxo-hexahydroquinoline D4	CC1=C(C(OCCCC2=CC=CC=N2)=O)C(C3=CC(F)=CC=C3)C4=C(CCCC4=O)N1	>10	±		Rhodamine 123 (MES-SA/DX5)		±				±				±			>10	±		Calcein AM (Flp-In™ HEK293/ABCC1)		±			>10	±		Mitoxantrone efflux (HEK293/ABCG2)		±				±				±				±			Toxicol. Appl. Pharmacol.	2019	362
5-Oxo-hexahydroquinoline D5	CC1=C(C(OCCCC2=CC=CC=N2)=O)C(C3=C(Cl)C(Cl)=CC=C3)C4=C(CCCC4=O)N1	<10	±		Rhodamine 123 (MES-SA/DX5)		±				±				±			<10	±		Calcein AM (Flp-In™ HEK293/ABCC1)		±			>10	±		Mitoxantrone efflux (HEK293/ABCG2)		±				±				±				±			Toxicol. Appl. Pharmacol.	2019	362
5-Oxo-hexahydroquinoline D6	CC1=C(C(OCCCC2=CC=CC=N2)=O)C(C3=CC(Cl)=CC=C3)C4=C(CCCC4=O)N1	<10	±		Rhodamine 123 (MES-SA/DX5)		±				±				±			<10	±		Calcein AM (Flp-In™ HEK293/ABCC1)		±			>10	±		Mitoxantrone efflux (HEK293/ABCG2)		±				±				±				±			Toxicol. Appl. Pharmacol.	2019	362
Brivanib	C[C@@H](O)COC1=CN(N=CN=C2OC3=C(F)C(C=C(C)N4)=C4C=C3)C2=C1C	18.4	±		Hoechst33342 (MDCK II MDR1)	44.1	±		Daunorubicin (MDCK II ABCB1)		±				±			>50	±		Calcein AM (MDCK II ABCC1)	25.3	±		Daunorubicin (MDCK II ABCC1)	6.98	±		Hoechst 33342 (MDCK II ABCG2)	9.61	±		Mitoxantrone (MDCK II ABCG2)		±				±				±			Mol. Pharm.	2019	16	11
Tariquidar-Chalcone 16 a	O=C(/C=C/C1=CC=C(OCCN2CC(C=C(OC)C(OC)=C3)=C3CC2)C=C1)C4=CC=CC(NC(C5=CC=C(C=CC=C6)C6=N5)=O)=C4	>10	±		Calcein AM (KB-V1)		±				±				±			>10	±		Calcein AM (MDCK II ABCC1)		±			4.08	±	0.29	Hoechst 33342 (MFC-7/Topo)		±				±				±				±			ACS Med. Chem. Lett.	2018	9	8
Tariquidar-Chalcone 16 b	O=C(/C=C/C1=CC=C(OCCN2CC(C=C(OCCOC)C(OC)=C3)=C3CC2)C=C1)C4=CC=CC(NC(C5=CC=C(C=CC=C6)C6=N5)=O)=C4	>10	±		Calcein AM (KB-V1)		±				±				±			>10	±		Calcein AM (MDCK II ABCC1)		±			2.13	±	0.47	Hoechst 33342 (MFC-7/Topo)		±				±				±				±			ACS Med. Chem. Lett.	2018	9	8
Tariquidar-Chalcone 16 c	O=C(/C=C/C1=CC=C(OCCN2CC(C=C(OCCOCCOCCOC)C(OC)=C3)=C3CC2)C=C1)C4=CC=CC(NC(C5=CC=C(C=CC=C6)C6=N5)=O)=C4	>10	±		Calcein AM (KB-V1)		±				±				±			>10	±		Calcein AM (MDCK II ABCC1)		±			2.83	±	0.30	Hoechst 33342 (MFC-7/Topo)		±				±				±				±			ACS Med. Chem. Lett.	2018	9	8
Tariquidar-Chalcone 16 d	O=C(C1=CC=C(C)C(NC(C2=CC=C3C=CC=CC3=N2)=O)=C1)/C=C/C4=CC=C(C=C4)OCCN5CC6=C(CC5)C=C(OC)C(OC)=C6	>10	±		Calcein AM (KB-V1)		±				±				±			>10	±		Calcein AM (MDCK II ABCC1)		±			0.88	±	0.02	Hoechst 33342 (MFC-7/Topo)		±				±				±				±			ACS Med. Chem. Lett.	2018	9	8
Tariquidar-Chalcone 16 e	O=C(C1=CC=C(C)C(NC(C2=CC=C3C=CC=CC3=N2)=O)=C1)/C=C/C4=CC=C(C=C4)OCCN5CC6=C(CC5)C=C(OC)C(OCCCOC)=C6	>10	±		Calcein AM (KB-V1)		±				±				±			>10	±		Calcein AM (MDCK II ABCC1)		±			1.55	±	0.36	Hoechst 33342 (MFC-7/Topo)		±				±				±				±			ACS Med. Chem. Lett.	2018	9	8
Tariquidar-Chalcone 16 f	O=C(C1=CC=C(C)C(NC(C2=CC=C3C=CC=CC3=N2)=O)=C1)/C=C/C4=CC=C(C=C4)OCCN5CC6=C(CC5)C=C(OC)C(OCCOCCOCCOC)=C6	>10	±		Calcein AM (KB-V1)		±				±				±			>10	±		Calcein AM (MDCK II ABCC1)		±			2.72	±	0.54	Hoechst 33342 (MFC-7/Topo)		±				±				±				±			ACS Med. Chem. Lett.	2018	9	8
Tariquidar-Keton 17 a	O=C(C1=CC=CC(NC(C2=CC=C3C=CC=CC3=N2)=O)=C1)CN4CC(C=C(OC)C(OC)=C5)=C5CC4	>10	±		Calcein AM (KB-V1)		±				±				±			>10	±		Calcein AM (MDCK II ABCC1)		±			6.73	±	1.02	Hoechst 33342 (MFC-7/Topo)		±				±				±				±			ACS Med. Chem. Lett.	2018	9	8
Tariquidar-Keton 17 b	O=C(C1=CC=CC(NC(C2=CC=C3C=CC=CC3=N2)=O)=C1)CN4CC(C=C(OCCOC)C(OC)=C5)=C5CC4	>10	±		Calcein AM (KB-V1)		±				±				±			>10	±		Calcein AM (MDCK II ABCC1)		±			14.39	±	11.8	Hoechst 33342 (MFC-7/Topo)		±				±				±				±			ACS Med. Chem. Lett.	2018	9	8
Tariquidar-Keton 17 c	O=C(C1=CC=CC(NC(C2=CC=C3C=CC=CC3=N2)=O)=C1)CN4CC(C=C(OCCOCCOCCOC)C(OC)=C5)=C5CC4	>10	±		Calcein AM (KB-V1)		±				±				±			>10	±		Calcein AM (MDCK II ABCC1)		±			1.13	±	0.27	Hoechst 33342 (MFC-7/Topo)		±				±				±				±			ACS Med. Chem. Lett.	2018	9	8
Tariquidar-Keton 17 d	O=C(C1=CC=C(C)C(NC(C2=CC=C3C=CC=CC3=N2)=O)=C1)CN4CC(C=C(OC)C(OC)=C5)=C5CC4	>10	±		Calcein AM (KB-V1)		±				±				±			>10	±		Calcein AM (MDCK II ABCC1)		±			8.76	±	1.59	Hoechst 33342 (MFC-7/Topo)		±				±				±				±			ACS Med. Chem. Lett.	2018	9	8
Tariquidar-Keton 17 e	O=C(C1=CC=C(C)C(NC(C2=CC=C3C=CC=CC3=N2)=O)=C1)CN4CC(C=C(OCCCOC)C(OC)=C5)=C5CC4	>10	±		Calcein AM (KB-V1)		±				±				±			>10	±		Calcein AM (MDCK II ABCC1)		±			23.24	±	4.36	Hoechst 33342 (MFC-7/Topo)		±				±				±				±			ACS Med. Chem. Lett.	2018	9	8
Tariquidar-Keton 17 f	O=C(C1=CC=C(C)C(NC(C2=CC=C3C=CC=CC3=N2)=O)=C1)CN4CC(C=C(OCCOCCOCCOC)C(OC)=C5)=C5CC4	>10	±		Calcein AM (KB-V1)		±				±				±			>10	±		Calcein AM (MDCK II ABCC1)		±			6.65	±	1.27	Hoechst 33342 (MFC-7/Topo)		±				±				±				±			ACS Med. Chem. Lett.	2018	9	8
ZD1839	COC1=CC2=C(C=C1OCCCN3CCOCC3)C(NC4=CC(Cl)=C(F)C=C4)=NC=N2	4-5	±		Calcein AM (HL60/ABCB1)		±				±				±			4-5	±		Calcein AM (HL60-MRP1)		±			0.4	±		Hoechst 33352 (PLB/ABCG2)		±				±				±				±			Mol. Pharmacol.	2004	65	6
Machu4	CC1(C)[C@H]2[C@@H](OC(C3=CC=CC=C3)=O)[C@]4(O1)[C@H](C)CC(OC(C5=CN=CC=C5)=O)[C@@H](OC(C)=O)[C@]4(COC(C)=O)C(OC(C6=CC=CC=C6)=O)C2	0.24	±	0.01	Daunorubicin (NIH-3T3/ABCB1)		±				±				±			inactive	±		Calcein AM (cell line not specified)		±			inactive	±		Rhodamine 123 (MDA-MB-231)		±				±				±				±			Cancer Res.	2004	64	19
Mama12	CC1(C)[C@H]2[C@@H](OC(C3=CC=CC=C3)=O)[C@]4(O1)[C@@](C)(O)CC(OC(C5=CN=CC=C5)=O)[C@@H](OC(C)=O)[C@]4(COC(C)=O)C(OC(C6=CC=CC=C6)=O)C2	0.33	±	0.01	Daunorubicin (NIH-3T3/ABCB1)		±				±				±			inactive	±		Calcein AM (cell line not specified)		±			inactive	±		Rhodamine 123 (MDA-MB-231)		±				±				±				±			Cancer Res.	2004	64	19
Tetrahydrocurcumin	O=C(CC(CCC1=CC=C(O)C(OC)=C1)=O)CCC2=CC(OC)=C(O)C=C2	>10	±		Calcein AM, rhodamine 123 (KB-V1)		±				±				±			>10	±		Calcein AM (HEK203/ABCC1)		±			>10	±		Mitoxantrone, pheophorbide A (MCF-7/FLV1000)		±				±				±				±			Mol. Cell. Biochem.	2007	296	1-2
Cyclosporine A	CC[C@H]1C(=O)N(CC(=O)N([C@H](C(=O)N[C@H](C(=O)N([C@H](C(=O)N[C@H](C(=O)N[C@@H](C(=O)N([C@H](C(=O)N([C@H](C(=O)N([C@H](C(=O)N([C@H](C(=O)N1)[C@@H]([C@H](C)C/C=C/C)O)C)C(C)C)C)CC(C)C)C)CC(C)C)C)C)C)CC(C)C)C)C(C)C)CC(C)C)C)C	<1	±		Mitoxantrone uptake (HL-60/VCR)	3.0	±		JC1 duplex assay (Jurkat/DNR)	7.7	±		Calcein duplex (CCRF/ADR5000)		±			1-10	±		Mitoxantrone uptake (HL-60/ADR)	15.5	±		Calcein duplex (SupT1/Vin)	1-10	±		Mitoxantrone uptake (8226/MR20)	>25	±		JC1 duplex (IgMXP3)		±				±				±			Cancer Chemother. Pharmacol.	2007	60	2
Sirolimus	C[C@@H]1CC[C@H]2C[C@@H](/C(=C/C=C/C=C/[C@H](C[C@H](C(=O)[C@@H]([C@@H](/C(=C/[C@H](C(=O)C[C@H](OC(=O)[C@@H]3CCCCN3C(=O)C(=O)[C@@]1(O2)O)[C@H](C)C[C@@H]4CC[C@H]([C@@H](C4)OC)O)C)/C)O)OC)C)C)/C)OC	<1	±		Mitoxantrone uptake (HL-60/VCR)		±				±				±			1-10	±		Mitoxantrone uptake (HL-60/ADR)		±			1-10	±		Mitoxantrone uptake (8226/MR20)		±				±				±				±			Cancer Chemother. Pharmacol.	2007	60	2
Tacrolimus	C[C@@H]1C[C@@H]([C@@H]2[C@H](C[C@H]([C@@](O2)(C(=O)C(=O)N3CCCC[C@H]3C(=O)O[C@@H]([C@@H]([C@H](CC(=O)[C@@H](/C=C(/C1)\C)CC=C)O)C)/C(=C/[C@@H]4CC[C@H]([C@@H](C4)OC)O)/C)O)C)OC)OC	<1	±		Mitoxantrone uptake (HL-60/VCR)		±				±				±			1-10	±		Mitoxantrone uptake (HL-60/ADR)		±			>10	±		Mitoxantrone uptake (8226/MR20)		±				±				±				±			Cancer Chemother. Pharmacol.	2007	60	2
Acacetin	COC1=CC=C(C=C1)C2=CC(=O)C3=C(C=C(C=C3O2)O)O	>25	±		JC1 duplex assay (Jurkat/DNR)	>25	±		Calcein duplex (CCRF/ADR5000)		±				±			3.2	±		Calcein duplex (SupT1-Vin)		±			>25	±		JC1 duplex (IgMXP3)		±				±				±				±			Assay Drug Dev. Technol.	2008	6	2
Astemizole	COC1=CC=C(C=C1)CCN2CCC(CC2)NC3=NC4=CC=CC=C4N3CC5=CC=C(C=C5)F	>25	±		JC1 duplex assay (Jurkat/DNR)	19.2	±		Calcein duplex (CCRF/ADR5000)		±				±			>25	±		Calcein duplex (SupT1-Vin)		±			>25	±		JC1 duplex (IgMXP3)		±				±				±				±			Assay Drug Dev. Technol.	2008	6	2
Avermectin B1a	CC[C@H](C)[C@@H]1[C@H](C=C[C@@]2(O1)C[C@@H]3C[C@H](O2)C/C=C(/[C@H]([C@H](/C=C/C=C/4\CO[C@H]5[C@@]4([C@@H](C=C([C@H]5O)C)C(=O)O3)O)C)O[C@H]6C[C@@H]([C@H]([C@@H](O6)C)O[C@H]7C[C@@H]([C@H]([C@@H](O7)C)O)OC)OC)\C)C	>25	±		JC1 duplex assay (Jurkat/DNR)	2.2	±		Calcein duplex (CCRF/ADR5000)		±				±			>25	±		Calcein duplex (SupT1-Vin)		±			>25	±		JC1 duplex (IgMXP3)		±				±				±				±			Assay Drug Dev. Technol.	2008	6	2
Benzbromarone	CCC1=C(C2=CC=CC=C2O1)C(=O)C3=CC(=C(C(=C3)Br)O)Br	11.1	±		JC1 duplex assay (Jurkat/DNR)	>25	±		Calcein duplex (CCRF/ADR5000)		±				±			>25	±		Calcein duplex (SupT1-Vin)		±			14.6	±		JC1 duplex (IgMXP3)		±				±				±				±			Assay Drug Dev. Technol.	2008	6	2
Clotrimazole	C1=CC=C(C=C1)C(C2=CC=CC=C2)(C3=CC=CC=C3Cl)N4C=CN=C4	5.7	±		JC1 duplex assay (Jurkat/DNR)	24.2	±		Calcein duplex (CCRF/ADR5000)		±				±			3.3	±		Calcein duplex (SupT1-Vin)		±			>25	±		JC1 duplex (IgMXP3)		±				±				±				±			Assay Drug Dev. Technol.	2008	6	2
Dicumarol	C1=CC=C2C(=C1)C(=C(C(=O)O2)CC3=C(C4=CC=CC=C4OC3=O)O)O	>25	±		JC1 duplex assay (Jurkat/DNR)	>25	±		Calcein duplex (CCRF/ADR5000)		±				±			>25	±		Calcein duplex (SupT1-Vin)		±			>25	±		JC1 duplex (IgMXP3)		±				±				±				±			Assay Drug Dev. Technol.	2008	6	2
Dipyridamol	C1CCN(CC1)C2=NC(=NC3=C2N=C(N=C3N4CCCCC4)N(CCO)CCO)N(CCO)CCO	>25	±		JC1 duplex assay (Jurkat/DNR)	>25	±		Calcein duplex (CCRF/ADR5000)		±				±			4.3	±		Calcein duplex (SupT1-Vin)		±			>25	±		JC1 duplex (IgMXP3)		±				±				±				±			Assay Drug Dev. Technol.	2008	6	2
Ethaverine	CCOC1=C(C=C(C=C1)CC2=NC=CC3=CC(=C(C=C32)OCC)OCC)OCC	>25	±		JC1 duplex assay (Jurkat/DNR)	2.9	±		Calcein duplex (CCRF/ADR5000)		±				±			>25	±		Calcein duplex (SupT1-Vin)		±			>25	±		JC1 duplex (IgMXP3)		±				±				±				±			Assay Drug Dev. Technol.	2008	6	2
Hexestrol	CC[C@H](C1=CC=C(C=C1)O)[C@@H](CC)C2=CC=C(C=C2)O	9.6	±		JC1 duplex assay (Jurkat/DNR)	>25	±		Calcein duplex (CCRF/ADR5000)		±				±			>25	±		Calcein duplex (SupT1-Vin)		±			11.0	±		JC1 duplex (IgMXP3)		±				±				±				±			Assay Drug Dev. Technol.	2008	6	2
Ivermectin	CC[C@H](C)[C@@H]1[C@H](CC[C@@]2(O1)C[C@@H]3C[C@H](O2)C/C=C(/[C@H]([C@H](/C=C/C=C/4\CO[C@H]5[C@@]4([C@@H](C=C([C@H]5O)C)C(=O)O3)O)C)O[C@H]6C[C@@H]([C@H]([C@@H](O6)C)O[C@H]7C[C@@H]([C@H]([C@@H](O7)C)O)OC)OC)\C)C	1.3	±		JC1 duplex assay (Jurkat/DNR)	15.8	±		Calcein duplex (CCRF/ADR5000)		±				±			>25	±		Calcein duplex (SupT1-Vin)		±			>25	±		JC1 duplex (IgMXP3)		±				±				±				±			Assay Drug Dev. Technol.	2008	6	2
Lasalocid	CC[C@H]([C@@H]1[C@H](C[C@@](O1)(CC)[C@H]2CC[C@@]([C@@H](O2)C)(CC)O)C)C(=O)[C@@H](C)[C@H]([C@H](C)CCC3=C(C(=C(C=C3)C)O)C(=O)O)O	6.3	±		JC1 duplex assay (Jurkat/DNR)	>25	±		Calcein duplex (CCRF/ADR5000)		±				±			>25	±		Calcein duplex (SupT1-Vin)		±			6.2	±		JC1 duplex (IgMXP3)		±				±				±				±			Assay Drug Dev. Technol.	2008	6	2
Loxapine	CN1CCN(CC1)C2=NC3=CC=CC=C3OC4=C2C=C(C=C4)Cl	>25	±		JC1 duplex assay (Jurkat/DNR)	>25	±		Calcein duplex (CCRF/ADR5000)		±				±			3.3	±		Calcein duplex (SupT1-Vin)		±			>25	±		JC1 duplex (IgMXP3)		±				±				±				±			Assay Drug Dev. Technol.	2008	6	2
Metergoline	CN1C[C@@H](C[C@H]2[C@H]1CC3=CN(C4=CC=CC2=C34)C)CNC(=O)OCC5=CC=CC=C5	11.9	±		JC1 duplex assay (Jurkat/DNR)	5.0	±		Calcein duplex (CCRF/ADR5000)		±				±			24.1	±		Calcein duplex (SupT1-Vin)		±			>25	±		JC1 duplex (IgMXP3)		±				±				±				±			Assay Drug Dev. Technol.	2008	6	2
Mifepristone	CC#C[C@@]1(CC[C@@H]2[C@@]1(C[C@@H](C3=C4CCC(=O)C=C4CC[C@@H]23)C5=CC=C(C=C5)N(C)C)C)O	14.0	±		JC1 duplex assay (Jurkat/DNR)	>25	±		Calcein duplex (CCRF/ADR5000)		±				±			>25	±		Calcein duplex (SupT1-Vin)		±			>25	±		JC1 duplex (IgMXP3)		±				±				±				±			Assay Drug Dev. Technol.	2008	6	2
Mometasone	C[C@@H]1C[C@H]2[C@@H]3CCC4=CC(=O)C=C[C@@]4([C@]3([C@H](C[C@@]2([C@]1(C(=O)CCl)O)C)O)Cl)C	1.2	±		JC1 duplex assay (Jurkat/DNR)	7.0	±		Calcein duplex (CCRF/ADR5000)		±				±			>25	±		Calcein duplex (SupT1-Vin)		±			>25	±		JC1 duplex (IgMXP3)		±				±				±				±			Assay Drug Dev. Technol.	2008	6	2
Nicardipine	CC1=C(C(C(=C(N1)C)C(=O)OCCN(C)CC2=CC=CC=C2)C3=CC(=CC=C3)[N+](=O)[O-])C(=O)OC	3.5	±		JC1 duplex assay (Jurkat/DNR)	4.3	±		Calcein duplex (CCRF/ADR5000)		±				±			10.9	±		Calcein duplex (SupT1-Vin)		±			1.5	±		JC1 duplex (IgMXP3)		±				±				±				±			Assay Drug Dev. Technol.	2008	6	2
Nicergoline	CN1C[C@@H](C[C@]2([C@H]1CC3=CN(C4=CC=CC2=C34)C)OC)COC(=O)C5=CC(=CN=C5)Br	23.2	±		JC1 duplex assay (Jurkat/DNR)	10.8	±		Calcein duplex (CCRF/ADR5000)		±				±			23.8	±		Calcein duplex (SupT1-Vin)		±			>25	±		JC1 duplex (IgMXP3)		±				±				±				±			Assay Drug Dev. Technol.	2008	6	2
Niclosamide	C1=CC(=C(C=C1[N+](=O)[O-])Cl)NC(=O)C2=C(C=CC(=C2)Cl)O	1.3	±		JC1 duplex assay (Jurkat/DNR)	>25	±		Calcein duplex (CCRF/ADR5000)		±				±			>25	±		Calcein duplex (SupT1-Vin)		±			2.0	±		JC1 duplex (IgMXP3)		±				±				±				±			Assay Drug Dev. Technol.	2008	6	2
Pimozide	C1CN(CCC1N2C3=CC=CC=C3NC2=O)CCCC(C4=CC=C(C=C4)F)C5=CC=C(C=C5)F	>25	±		JC1 duplex assay (Jurkat/DNR)	>25	±		Calcein duplex (CCRF/ADR5000)		±				±			1.0	±		Calcein duplex (SupT1-Vin)		±			>25	±		JC1 duplex (IgMXP3)		±				±				±				±			Assay Drug Dev. Technol.	2008	6	2
Piperlongumine	COC1=CC(=CC(=C1OC)OC)/C=C/C(=O)N2CCC=CC2=O	>25	±		JC1 duplex assay (Jurkat/DNR)	>25	±		Calcein duplex (CCRF/ADR5000)		±				±			1.6	±		Calcein duplex (SupT1-Vin)		±			>25	±		JC1 duplex (IgMXP3)		±				±				±				±			Assay Drug Dev. Technol.	2008	6	2
Reserpine	CO[C@H]1[C@@H](C[C@@H]2CN3CCC4=C([C@H]3C[C@@H]2[C@@H]1C(=O)OC)NC5=C4C=CC(=C5)OC)OC(=O)C6=CC(=C(C(=C6)OC)OC)OC	>25	±		JC1 duplex assay (Jurkat/DNR)	13.6	±		Calcein duplex (CCRF/ADR5000)		±				±			16.2	±		Calcein duplex (SupT1-Vin)		±			>25	±		JC1 duplex (IgMXP3)		±				±				±				±			Assay Drug Dev. Technol.	2008	6	2
Cannabidiol	CCCCCC1=CC(=C(C(=C1)O)[C@@H]2C=C(CC[C@H]2C(=C)C)C)O	8.44	±	0.58	Rhodamine 123 (Caco-2)		±				±				±			128.3	±		Fluo 3 (2008/ABCC1)	30.9	±		[3H]vincristine (2008/ABCC1)	>10	±		Mitoxantrone (MEF3.8/ABCG21 A2)		±				±				±				±			J. Pharmacol. Exp. Ther.	2006	317	2
Verapamil	CC(C)C(CCCN(C)CCC1=CC(=C(C=C1)OC)OC)(C#N)C2=CC(=C(C=C2)OC)OC	0.50	±	0.1	Calcein AM (MDCK ABCB1)	18.9	±		JC1 duplex assay (Jurkat/DNR)	>25	±		Calcein duplex (CCRF/ADR5000)		±			6.8	±	3.0	Calcein AM (MDCK ABCC1)	7.2	±		Calcein duplex (SupT1-Vin)	0.9	±	0.20	Hoechst 33342 (MDCK ABCG2)	>25	±		JC1 duplex (IgMXP3)		±				±							Eur. J. Med. Chem.	2019	182
Curcumin I	O=C(CC(/C=C/C1=CC=C(O)C(OC)=C1)=O)/C=C/C2=CC(OC)=C(O)C=C2	>10	±		Calcein AM, Rhodamine 123, BODIPY-FL-vinblastine (KB-V1)	50.5	±	4.7	Rhodamine 123 (MDCK II ABCB1)		±				±			10-12.5	±		Calcein AM, fluo4 AM (HEK293/ABCC1)	16.1	±	0.8	Calcein AM (MDCK II ABCC1)	1.77	±	0.17	Mitoxantrone (HEK293/R482)	1.73	±	0.31	Pheophorbide A (MCF-7/AdVp3000)	1.79	±	0.13	Mitoxantrone (HEK203/R482)	1.63	±	0.23	Pheophorbide A (MCF-7/AdVp3000)	32.0	±	4.2	Mitoxantrone (MDCK II ABCG2)	Biochem. Pharmacol.	2004	68	10
Curcumin II	O=C(CC(/C=C/C1=CC=C(O)C=C1)=O)/C=C/C2=CC(OC)=C(O)C=C2	>10	±		Calcein AM, Rhodamine 123, BODIPY-FL-vinblastine (KB-V1)		±				±				±			10-12.5	±		Calcein AM, fluo4 AM (HEK293/ABCC1)		±			5.50	±	0.43	Mitoxantrone (HEK293/R482)	6.23	±	0.30	Pheophorbide A (MCF-7/AdVp3000)	4.56	±	0.22	Mitoxantrone (HEK203/R482)	6.13	±	0.76	Pheophorbide A (MCF-7/AdVp3000)		±			Biochem. Pharmacol.	2004	68	10
Curcumin III	O=C(CC(/C=C/C1=CC=C(O)C=C1)=O)/C=C/C2=CC=C(O)C=C2	>10	±		Calcein AM, Rhodamine 123, BODIPY-FL-vinblastine (KB-V1)		±				±				±			20-25	±		Calcein AM, fluo4 AM (HEK293/ABCC1)		±			8.82	±	0.82	Mitoxantrone (HEK293/R482)	9.32	±	0.62	Pheophorbide A (MCF-7/AdVp3000)	11.15	±	1.31	Mitoxantrone (HEK203/R482)	9.95	±	0.73	Pheophorbide A (MCF-7/AdVp3000)		±			Biochem. Pharmacol.	2004	68	10
PZ-39	O=C(NC1=CC=C(Cl)C=C1)CSC(S2)=NC(C2=C3)=CC=C3NC4=NC(N5CCOCC5)=NC(N6CCOCC6)=N4	inactive	±		Doxorubicin (MCF-7/ABCB1)		±				±				±			inactive	±		Doxorubicin (HEK293/ABCC1)		±			<1	±		Mitoxantrone (MCF-7/AdVp3000)		±				±				±				±			PLoS One	2009	4	5
Apatinib	C1CCC(C1)(C#N)C2=CC=C(C=C2)NC(=O)C3=C(N=CC=C3)NCC4=CC=NC=C4	1-10	±		Doxorubicin, rhodamine 123 (KB-V200)		±				±				±			1-10	±		Doxorubicin, rhodamine 123 (MCF-7/ADR)		±			1-10	±		Doxorubicin, rhodamine 123 (S1-M1-80)		±				±				±				±			Cancer Res.	2010	70	20
Stilbene derivative 1	COC(C=C1)=CC=C1/C=C/C2=CC=CC=C2	inactive	±		Mitoxantrone (HEK293/ABCB1)		±				±				±			inactive	±		Calcein AM (HEK203/ABCC1)		±			inactive	±		Mitoxantrone (HEK293/ABCG2)		±				±				±				±			ACS Chem. Biol.	2012	7	2
Stilbene derivative 2	COC1=CC(OC)=CC(/C=C/C2=CC=CC=C2)=C1	inactive	±		Mitoxantrone (HEK293/ABCB1)		±				±				±			inactive	±		Calcein AM (HEK203/ABCC1)		±			inactive	±		Mitoxantrone (HEK293/ABCG2)		±				±				±				±			ACS Chem. Biol.	2012	7	2
Stilbene derivative 3	COC1=CC=CC(/C=C/C2=CC=C(OC)C=C2)=C1OC	inactive	±		Mitoxantrone (HEK293/ABCB1)		±				±				±			inactive	±		Calcein AM (HEK203/ABCC1)		±			inactive	±		Mitoxantrone (HEK293/ABCG2)		±				±				±				±			ACS Chem. Biol.	2012	7	2
Stilbene derivative 4	COC1=CC(OC)=CC(/C=C/C2=CC=C(OC)C=C2)=C1	inactive	±		Mitoxantrone (HEK293/ABCB1)		±				±				±			inactive	±		Calcein AM (HEK203/ABCC1)		±			inactive	±		Mitoxantrone (HEK293/ABCG2)		±				±				±				±			ACS Chem. Biol.	2012	7	2
Stilbene derivative 5	COC1=C(OC)C=CC(/C=C/C2=CC=C(OC)C=C2)=C1	inactive	±		Mitoxantrone (HEK293/ABCB1)		±				±				±			inactive	±		Calcein AM (HEK203/ABCC1)		±			1-10	±		Mitoxantrone (HEK293/ABCG2)		±				±				±				±			ACS Chem. Biol.	2012	7	2
Stilbene derivative 6	COC1=CC(OC)=CC(/C=C/C2=CC=C(OC)C=C2)=C1OC	inactive	±		Mitoxantrone (HEK293/ABCB1)		±				±				±			inactive	±		Calcein AM (HEK203/ABCC1)		±			inactive	±		Mitoxantrone (HEK293/ABCG2)		±				±				±				±			ACS Chem. Biol.	2012	7	2
Stilbene derivative 7	COC1=C(OC)C(OC)=CC(/C=C/C2=CC=C(OC)C=C2)=C1	inactive	±		Mitoxantrone (HEK293/ABCB1)		±				±				±			inactive	±		Calcein AM (HEK203/ABCC1)		±			1-10	±		Mitoxantrone (HEK293/ABCG2)		±				±				±				±			ACS Chem. Biol.	2012	7	2
Stilbene derivative 8	COC1=CC(OC)=CC(/C=C/C2=CC(OC)=CC(OC)=C2)=C1	inactive	±		Mitoxantrone (HEK293/ABCB1)		±				±				±			inactive	±		Calcein AM (HEK203/ABCC1)		±			0.47	±	0.08	Mitoxantrone (HEK293/ABCG2)		±				±				±				±			ACS Chem. Biol.	2012	7	2
Stilbene derivative 9	COC1=CC(OC)=CC(/C=C/C2=CC=C(OC)C(OC)=C2)=C1	inactive	±		Mitoxantrone (HEK293/ABCB1)		±				±				±			inactive	±		Calcein AM (HEK203/ABCC1)		±			0.16	±	0.04	Mitoxantrone (HEK293/ABCG2)		±				±				±				±			ACS Chem. Biol.	2012	7	2
Stilbene derivative 10	COC1=C(OC)C(OC)=CC(/C=C/C2=CC(OC)=CC(OC)=C2)=C1	inactive	±		Mitoxantrone (HEK293/ABCB1)		±				±				±			inactive	±		Calcein AM (HEK203/ABCC1)		±			0.29	±	0.09	Mitoxantrone (HEK293/ABCG2)		±				±				±				±			ACS Chem. Biol.	2012	7	2
Stilbene derivative 11	COC1=CC(OC)=CC(/C=C/C2=CC(OC)=CC(OC)=C2)=C1OC	inactive	±		Mitoxantrone (HEK293/ABCB1)		±				±				±			inactive	±		Calcein AM (HEK203/ABCC1)		±			inactive	±		Mitoxantrone (HEK293/ABCG2)		±				±				±				±			ACS Chem. Biol.	2012	7	2
Ponatinib (AP24534)	CC1=C(C=C(C=C1)C(=O)NC2=CC(=C(C=C2)CN3CCN(CC3)C)C(F)(F)F)C#CC4=CN=C5N4N=CC=C5	<1	±		DiOC2(3) (HL60/VCR, K562/ABCB1, 8226/Dox6)		±				±				±			inactive	±		Rhodamine 123 (HL60/ADR)		±			<1	±		Pheophorbide A (8226/MR20, K562/ABCG2, MCF-7/AdvVp)		±				±				±				±			Mol. Cancer Therap.	2012	11	9
Vemurafenib (PLX4032)	CCCS(=O)(=O)NC1=C(C(=C(C=C1)F)C(=O)C2=CNC3=C2C=C(C=N3)C4=CC=C(C=C4)Cl)F	>50	±		Calcein AM (HEK293/ABCB1, KB-V1)		±				±				±			inactive	±		Calcein AM (HEK293/ABCC1, CORL-23/R)		±			1.24	±		Mitoxantrone (MCF-7/FLV1000)	4.91	±		Mitoxantrone (MCF-7/AdVp3000)	2.60	±		Mitoxantrone (S1-M1-80)		±				±			Biochem. Pharmacol.	2013	85	3
BI 2536	CC[C@@H]1C(=O)N(C2=CN=C(N=C2N1C3CCCC3)NC4=C(C=C(C=C4)C(=O)NC5CCN(CC5)C)OC)C	5.81	±	3.76	Calcein AM (HEK293/ABCB1, KB-V1)		±				±				±			inactive	±		Calcein AM (HEK293/ABCC1)		±			44.92	±	12.62	Pheophorbide A (MCF-7-FL1000, S1-M1-80, HEK293/R482)		±				±				±				±			Biochem. Pharmacol.	2013	86	7
Jadomycin DNV	CCC[C@@H]1C(=O)OC2N1C3=C(C4=C2C=C(C=C4O)C)C(=O)C5=C(C3=O)C(=CC=C5)O[C@H]6C[C@H]([C@H]([C@@H](O6)C)O)O	inactive	±		Rhodamine 123 (HEK293/ABCB1)		±				±				±			~50	±		Doxorubicin (HEK293/ABCC1)		±			~50	±		Hoechst 33342 (HEK203/ABCG2)		±				±				±				±			Anticancer Drugs	2014	25	3
Jadomycin B	CC[C@H](C)[C@H]1C(=O)O[C@@H]2N1C3=C(C4=C2C=C(C=C4O)C)C(=O)C5=C(C3=O)C(=CC=C5)O[C@H]6C[C@H]([C@H]([C@@H](O6)C)O)O	inactive	±		Rhodamine 123 (HEK293/ABCB1)		±				±				±			inactive	±		Doxorubicin (HEK293/ABCC1)		±			inactive	±		Hoechst 33342 (HEK203/ABCG2)		±				±				±				±			Anticancer Drugs	2014	25	3
Jadomycin L	O=C(O[C@@H]1N2C3=C(C(C4=C(C(O[C@H]5C[C@@H](O)[C@@H](O)[C@H](C)O5)=CC=C4)C3=O)=O)C6=C1C=C(C)C=C6O)[C@@H]2CC(C)C	inactive	±		Rhodamine 123 (HEK293/ABCB1)		±				±				±			inactive	±		Doxorubicin (HEK293/ABCC1)		±			inactive	±		Hoechst 33342 (HEK203/ABCG2)		±				±				±				±			Anticancer Drugs	2014	25	3
AT-7519	C1CNCCC1NC(=O)C2=C(C=NN2)NC(=O)C3=C(C=CC=C3Cl)Cl	inactive	±		Daunorubicin (MDCK II ABCB1)		±				±				±			inactive	±		Daunorubicin (MDCK II ABCC1)		±			inactive	±		Mitoxantrone (MDCK II ABCG2)		±				±				±				±			Cancer Chemother. Pharmacol.	2015	76	1
Flavopiridol	CN1CC[C@H]([C@H](C1)O)C2=C(C=C(C3=C2OC(=CC3=O)C4=CC=CC=C4Cl)O)O	16.9	±		Hoechst 33342 (MDCK II ABCB1)		±				±				±			1-10	±		Daunorubicin (MDCK II ABCC1)		±			1-10	±		Mitoxantrone (MDCK II ABCG2)		±				±				±				±			PLoS One	2013	8	12
SNS-032	CC(C)(C)C1=CN=C(O1)CSC2=CN=C(S2)NC(=O)C3CCNCC3	14.6	±		Hoechst 33342 (MDCK II ABCB1)		±				±				±			inactive	±		Daunorubicin (MDCK II ABCC1)		±			inactive	±		Mitoxantrone (MDCK II ABCG2)		±				±				±				±			PLoS One	2013	8	12
Ceritinib	CC1=CC(=C(C=C1C2CCNCC2)OC(C)C)NC3=NC=C(C(=N3)NC4=CC=CC=C4S(=O)(=O)C(C)C)Cl	<1	±		Doxorubicin, rhodamine (KB-V200)		±				±				±			1-10	±		Doxorubicin, rhodamine 123 (MCF-7/ADR)		±			<1	±		Doxorubicin, rhodamine 123 (S1-M1-80)		±				±				±				±			Oncotarget	2015	6	42
Flavonoid derivative 31	O=C(C=C(N1CCN(CC2=CC=C([N+]([O-])=O)C=C2)CC1)O3)C4=C3C=CC=C4OC	inactive	±		Calcein AM (KB-V1)		±				±				±			7.3	±	2	Calcein AM (MDCK II ABCC1)		±			inactive	±		Hoechst 33342 (MCF-7/Topo)		±				±				±				±			Eur. J. Med. Chem.	2016	109
Flavonoid derivative 32	O=C(C=C(N1CCN(CC2=CC=C([N+]([O-])=O)C=C2)CC1)O3)C4=C3C=C(OC)C=C4OC	inactive	±		Calcein AM (KB-V1)		±				±				±			13.2	±	2.5	Calcein AM (MDCK II ABCC1)		±			87.8	±	6.7	Hoechst 33342 (MCF-7/Topo)		±				±				±				±			Eur. J. Med. Chem.	2016	109
Flavonoid derivative 33	O=C(C=C(N1CCN(CCC2=CC=C([N+]([O-])=O)C=C2)CC1)O3)C4=C3C=C(OC)C=C4OC	33.0	±	4.6	Calcein AM (KB-V1)		±				±				±			10.9	±	1.8	Calcein AM (MDCK II ABCC1)		±			36.9	±	6.7	Hoechst 33342 (MCF-7/Topo)		±				±				±				±			Eur. J. Med. Chem.	2016	109
Flavonoid derivative 34	O=C(C=C(N1CCN(CC2=CC=CC=C2)CC1)O3)C4=C3C=C(OC)C=C4OC	inactive	±		Calcein AM (KB-V1)		±				±				±			>100	±		Calcein AM (MDCK II ABCC1)		±			inactive	±		Hoechst 33342 (MCF-7/Topo)		±				±				±				±			Eur. J. Med. Chem.	2016	109
Flavonoid derivative 35	O=C(C=C(N1CCN(CC2=CC=C(F)C(F)=C2)CC1)O3)C4=C3C=C(OC)C=C4OC	58.5	±	6	Calcein AM (KB-V1)		±				±				±			38.0	±	16	Calcein AM (MDCK II ABCC1)		±			66.6	±	11.3	Hoechst 33342 (MCF-7/Topo)		±				±				±				±			Eur. J. Med. Chem.	2016	109
Flavonoid derivative 36	O=C(C=C(N1CCN(CCC2=CC=CC=C2)CC1)O3)C4=C3C=C(OC)C=C4OC	inactive	±		Calcein AM (KB-V1)		±				±				±			6.8	±	4.2	Calcein AM (MDCK II ABCC1)		±			>100	±		Hoechst 33342 (MCF-7/Topo)		±				±				±				±			Eur. J. Med. Chem.	2016	109
Flavonoid derivative 37	O=C(C=C(N1CCN(CC2=CC=C(OC)C=C2)CC1)O3)C4=C3C=C(OC)C=C4OC	inactive	±		Calcein AM (KB-V1)		±				±				±			>100	±		Calcein AM (MDCK II ABCC1)		±			>100	±		Hoechst 33342 (MCF-7/Topo)		±				±				±				±			Eur. J. Med. Chem.	2016	109
Flavonoid derivative 38	O=C(C=C(N1CCN(C2=CC=C([N+]([O-])=O)C=C2)CC1)O3)C4=C3C=C(OC)C=C4OC	inactive	±		Calcein AM (KB-V1)		±				±				±			12.1	±	2.2	Calcein AM (MDCK II ABCC1)		±			12.2	±	2.6	Hoechst 33342 (MCF-7/Topo)		±				±				±				±			Eur. J. Med. Chem.	2016	109
Flavonoid derivative 39	O=C(C=C(N1CCN(CC2=CC=CC([N+]([O-])=O)=C2)CC1)O3)C4=C3C=C(OC)C=C4OC	32.8	±	3.9	Calcein AM (KB-V1)		±				±				±			18.8	±	7.6	Calcein AM (MDCK II ABCC1)		±			38.2	±	6.4	Hoechst 33342 (MCF-7/Topo)		±				±				±				±			Eur. J. Med. Chem.	2016	109
Flavonoid derivative 40	O=C(C=C(N1CCN(CC2=CC=C(C(OC)=O)C=C2)CC1)O3)C4=C3C=C(OC)C=C4OC	>100	±		Calcein AM (KB-V1)		±				±				±			58.3	±	10.3	Calcein AM (MDCK II ABCC1)		±			>100	±		Hoechst 33342 (MCF-7/Topo)		±				±				±				±			Eur. J. Med. Chem.	2016	109
Flavonoid derivative 41	O=C(C=C(N1CCN(CC2=CC=C(C#N)C=C2)CC1)O3)C4=C3C=C(OC)C=C4OC	>100	±		Calcein AM (KB-V1)		±				±				±			26.7	±	3.5	Calcein AM (MDCK II ABCC1)		±			99.7	±	8.6	Hoechst 33342 (MCF-7/Topo)		±				±				±				±			Eur. J. Med. Chem.	2016	109
Flavonoid derivative 42	O=C(C=C(N1CCN(CC2=CC=CC=C2[N+]([O-])=O)CC1)O3)C4=C3C=C(OC)C=C4OC	>100	±		Calcein AM (KB-V1)		±				±				±			8.3	±	1.1	Calcein AM (MDCK II ABCC1)		±			37.6	±	4.7	Hoechst 33342 (MCF-7/Topo)		±				±				±				±			Eur. J. Med. Chem.	2016	109
Flavonoid derivative 43	O=C(C=C(N1CCN(CC2=CC=C(S(=O)(C)=O)C=C2)CC1)O3)C4=C3C=C(OC)C=C4OC	inactive	±		Calcein AM (KB-V1)		±				±				±			>100	±		Calcein AM (MDCK II ABCC1)		±			inactive	±		Hoechst 33342 (MCF-7/Topo)		±				±				±				±			Eur. J. Med. Chem.	2016	109
Flavonoid derivative 44	O=C(C=C(N1CCN(CC2=CC=C(C(F)(F)F)C=C2)CC1)O3)C4=C3C=C(OC)C=C4OC	31.3	±	3.8	Calcein AM (KB-V1)		±				±				±			19.8	±	2.6	Calcein AM (MDCK II ABCC1)		±			>100	±		Hoechst 33342 (MCF-7/Topo)		±				±				±				±			Eur. J. Med. Chem.	2016	109
Flavonoid derivative 45	O=C(C=C(N1CCN(CC2=CC=C(SC(F)(F)F)C=C2)CC1)O3)C4=C3C=C(OC)C=C4OC	36.6	±	3.2	Calcein AM (KB-V1)		±				±				±			20.8	±	11.2	Calcein AM (MDCK II ABCC1)		±			>100	±		Hoechst 33342 (MCF-7/Topo)		±				±				±				±			Eur. J. Med. Chem.	2016	109
Flavonoid derivative 46	O=C(C=C(N1CCN(CC2=CC=C(S(C(F)(F)F)(=O)=O)C=C2)CC1)O3)C4=C3C=C(OC)C=C4OC	>100	±		Calcein AM (KB-V1)		±				±				±			22.7	±	5.8	Calcein AM (MDCK II ABCC1)		±			>100	±		Hoechst 33342 (MCF-7/Topo)		±				±				±				±			Eur. J. Med. Chem.	2016	109
Flavonoid derivative 47	O=C(C=C(N1CCN(CC2=CC=C(N)C=C2)CC1)O3)C4=C3C=C(OC)C=C4OC	inactive	±		Calcein AM (KB-V1)		±				±				±			>100	±		Calcein AM (MDCK II ABCC1)		±			inactive	±		Hoechst 33342 (MCF-7/Topo)		±				±				±				±			Eur. J. Med. Chem.	2016	109
Flavonoid derivative 48	O=C(C=C(N1CCN(CC2=CC=C(NC(C)=O)C=C2)CC1)O3)C4=C3C=C(OC)C=C4OC	inactive	±		Calcein AM (KB-V1)		±				±				±			>100	±		Calcein AM (MDCK II ABCC1)		±			inactive	±		Hoechst 33342 (MCF-7/Topo)		±				±				±				±			Eur. J. Med. Chem.	2016	109
Flavonoid derivative 49	O=C(C=C(N1CCN(C)CC1)O2)C3=C2C=C(OC)C=C3OC	inactive	±		Calcein AM (KB-V1)		±				±				±			inactive	±		Calcein AM (MDCK II ABCC1)		±			inactive	±		Hoechst 33342 (MCF-7/Topo)		±				±				±				±			Eur. J. Med. Chem.	2016	109
Flavonoid derivative 50	O=C(C=C(N1CCN(C(C2=CC=C([N+]([O-])=O)C=C2)=O)CC1)O3)C4=C3C=C(OC)C=C4OC	inactive	±		Calcein AM (KB-V1)		±				±				±			30.1	±	7.2	Calcein AM (MDCK II ABCC1)		±			inactive	±		Hoechst 33342 (MCF-7/Topo)		±				±				±				±			Eur. J. Med. Chem.	2016	109
Flavonoid derivative 51	O=C(C=C(N1CCN(CN2ON=C3C2C=CC=C3)CC1)O4)C5=C4C=C(OC)C=C5OC	inactive	±		Calcein AM (KB-V1)		±				±				±			11.3	±	1.8	Calcein AM (MDCK II ABCC1)		±			inactive	±		Hoechst 33342 (MCF-7/Topo)		±				±				±				±			Eur. J. Med. Chem.	2016	109
Flavonoid derivative 52	O=C1C=C(OC2=C1C(OC)=CC(OC)=C2)NCCC3=CC(OC)=C(C=C3)OC	inactive	±		Calcein AM (KB-V1)		±				±				±			>100	±		Calcein AM (MDCK II ABCC1)		±			>100	±		Hoechst 33342 (MCF-7/Topo)		±				±				±				±			Eur. J. Med. Chem.	2016	109
Flavonoid derivative 53	O=C1C=C(OC2=C1C(OC)=CC(OC)=C2)NCCCN3CCOCC3	inactive	±		Calcein AM (KB-V1)		±				±				±			53.3	±	17.8	Calcein AM (MDCK II ABCC1)		±			inactive	±		Hoechst 33342 (MCF-7/Topo)		±				±				±				±			Eur. J. Med. Chem.	2016	109
MK571	CN(C)C(=O)CCSC(C1=CC=CC(=C1)C=CC2=NC3=C(C=CC(=C3)Cl)C=C2)SCCC(=O)O	inactive	±		Calcein AM (KB-V1)		±				±				±			>30	±		Calcein AM (MDCK II ABCC1)		±			inactive	±		Hoechst 33342 (MCF-7/Topo)		±				±				±				±			Eur. J. Med. Chem.	2016	109
Flavonoid derivative 62	O=C1C=C(C(N2CCN(CCC3=CC=C([N+]([O-])=O)C=C3)CC2)=O)OC4=C1C(OC)=CC(OC)=C4	83.9	±	11.7	Calcein AM (KB-V1)		±				±				±			18.5	±	3.4	Calcein AM (MDCK II ABCC1)		±			>100	±		Hoechst 33342 (MCF-7/Topo)		±				±				±				±			Eur. J. Med. Chem.	2016	109
Flavonoid derivative 63	O=C1C=C(C(N2CCN(CC3=CC=C([N+]([O-])=O)C=C3)CC2)=O)OC4=C1C(OC)=CC(OC)=C4	58.2	±	3.3	Calcein AM (KB-V1)		±				±				±			5.5	±	0.4	Calcein AM (MDCK II ABCC1)		±			>100	±		Hoechst 33342 (MCF-7/Topo)		±				±				±				±			Eur. J. Med. Chem.	2016	109
Flavonoid derivative 64	O=C1C=C(C(N2CCN(CC3=C([N+]([O-])=O)C=CC=C3)CC2)=O)OC4=C1C(O)=CC(OC)=C4	inactive	±		Calcein AM (KB-V1)		±				±				±			8.3	±	1.1	Calcein AM (MDCK II ABCC1)		±			34.9	±	2.5	Hoechst 33342 (MCF-7/Topo)		±				±				±				±			Eur. J. Med. Chem.	2016	109
Flavonoid derivative 65	O=C1C=C(C(N2CCN(CC3=CC=C([N+]([O-])=O)C=C3)CC2)=O)OC4=C1C(O)=CC(OC)=C4	inactive	±		Calcein AM (KB-V1)		±				±				±			1.8	±	0.3	Calcein AM (MDCK II ABCC1)		±			12	±	1.2	Hoechst 33342 (MCF-7/Topo)		±				±				±				±			Eur. J. Med. Chem.	2016	109
Flavonoid derivative 66	O=C1C=C(OC2=C1C(OCC3=CC=CC=C3)=CC=C2)C(N4CCN(CC4)CC5=CC=CC=C5)=O	15.8	±	1.4	Calcein AM (KB-V1)		±				±				±			>200	±		Calcein AM (MDCK II ABCC1)		±			16.3	±	4.7	Hoechst 33342 (MCF-7/Topo)		±				±				±				±			Eur. J. Med. Chem.	2016	109
Flavonoid derivative 67	O=C1C=C(C(NCCC2=CC(OC)=C(OC)C=C2)=O)OC3=C1C(OCC4=CC=CC=C4)=CC=C3	inactive	±		Calcein AM (KB-V1)		±				±				±			inactive	±		Calcein AM (MDCK II ABCC1)		±			1.8	±	0.3	Hoechst 33342 (MCF-7/Topo)		±				±				±				±			Eur. J. Med. Chem.	2016	109
Beta-carotene	CC1=C(C(CCC1)(C)C)/C=C/C(=C/C=C/C(=C/C=C/C=C(/C=C/C=C(/C=C/C2=C(CCCC2(C)C)C)\C)\C)/C)/C	>10	±		Calcein AM (ABCB1/Flp-In™)		±				±				±			inactive	±		Calcein AM (ABCC1/Flp-In™)		±			inactive	±		Mitoxantrone (ABCG2/Flp-In™)		±				±				±				±			Phytomedicine	2016	23	3
Sulindac sulfide	CC1=C(C2=C(C1=CC3=CC=C(C=C3)SC)C=CC(=C2)F)CC(=O)O	inactive	±		JC1 (Jurkat/DNR)		±				±				±			5.6	±		Calcein AM (SupT1/VCR)		±			inactive	±		JC1 (IgMXP3)		±				±				±				±			J. Biomed. Res.	2016	30	2
Homoverrucosanoid derivative 35	C[C@@]12C[C@H](OC(C3=CC=C(Br)C=C3)=O)[C@@]4(C)[C@H](CCC4)[C@H]1C=C(C)CC[C@@H]2OCOCC5=CC=CC=C5	inactive	±		Calcein AM (A2780/ADR)		±				±				±			inactive	±		Calcein AM (H69AR)		±			inactive	±		Hoechst 33342 (MDCK II ABCG2)		±				±				±				±			J. Org. Chem.	2017	82	19
Homoverrucosanoid derivative 36	C[C@@]12C[C@H](OC(C3=CC=C(Br)C=C3)=O)[C@@]4(C)[C@H](CCC4)[C@H]1C=C(C)CC[C@@H]2O	inactive	±		Calcein AM (A2780/ADR)		±				±				±			inactive	±		Calcein AM (H69AR)		±			2.91	±	0.24	Hoechst 33342 (MDCK II ABCG2)		±				±				±				±			J. Org. Chem.	2017	82	19
Homoverrucosanoid derivative 37	C[C@@]12C[C@H](OC(C3=CC=C(Br)C=C3)=O)[C@@]4(C)[C@H](CCC4)[C@H]1C[C@@]5(C)CC[C@@H]2O5	inactive	±		Calcein AM (A2780/ADR)		±				±				±			inactive	±		Calcein AM (H69AR)		±			25.8	±	3.9	Hoechst 33342 (MDCK II ABCG2)		±				±				±				±			J. Org. Chem.	2017	82	19
Homoverrucosanoid derivative 38	C[C@@]12C[C@H](OC(C3=CC=C(Br)C=C3)=O)[C@@]4(C)[C@H](CCC4)[C@@H]1C[C@@]5(C)CC[C@@H]2O5	17.9	±	4.6	Calcein AM (A2780/ADR)		±				±				±			inactive	±		Calcein AM (H69AR)		±			inactive	±		Hoechst 33342 (MDCK II ABCG2)		±				±				±				±			J. Org. Chem.	2017	82	19
Homoverrucosanoid derivative 39	C[C@@]12C[C@H](OC(C3=CC=C(C=CC=C4)C4=C3)=O)[C@@]5(C)[C@H](CCC5)[C@H]1C=C(C)CC[C@@H]2O	inactive	±		Calcein AM (A2780/ADR)		±				±				±			inactive	±		Calcein AM (H69AR)		±			5.07	±	1.13	Hoechst 33342 (MDCK II ABCG2)		±				±				±				±			J. Org. Chem.	2017	82	19
Homoverrucosanoid derivative 40	C[C@@]12C[C@H](OC(C3=CC=C(N=CC=C4)C4=C3)=O)[C@@]5(C)[C@H](CCC5)[C@H]1C=C(C)CC[C@@H]2O	1.39	±	0.16	Calcein AM (A2780/ADR)		±				±				±			inactive	±		Calcein AM (H69AR)		±			1.56	±	0.16	Hoechst 33342 (MDCK II ABCG2)		±				±				±				±			J. Org. Chem.	2017	82	19
Homoverrucosanoid derivative 41	C[C@@]12C[C@H](OC(C3=CC=C(OC)C=C3)=O)[C@@]4(C)[C@H](CCC4)[C@H]1C=C(C)CC[C@@H]2O	6.23	±	1.19	Calcein AM (A2780/ADR)		±				±				±			inactive	±		Calcein AM (H69AR)		±			2.47	±	0.22	Hoechst 33342 (MDCK II ABCG2)		±				±				±				±			J. Org. Chem.	2017	82	19
Homoverrucosanoid derivative 42	C[C@@]12C[C@H](OC(C3=CC=C(N=CC=C4)C4=C3)=O)[C@@]5(C)[C@H](CCC5)[C@H]1C=C(C)CC[C@@H]2OC(C6=CC(C=CC=N7)=C7C=C6)=O	6.00	±	1.77	Calcein AM (A2780/ADR)		±				±				±			inactive	±		Calcein AM (H69AR)		±			inactive	±		Hoechst 33342 (MDCK II ABCG2)		±				±				±				±			J. Org. Chem.	2017	82	19
Homoverrucosanoid derivative 43	C[C@@]12C[C@H](OC(C3=CC=C(N=CC=C4)C4=C3)=O)[C@@]5(C)[C@H](CCC5)[C@H]1C[C@@]6(C)CC[C@@H]2O6	2.02	±	0.47	Calcein AM (A2780/ADR)		±				±				±			13.2	±	4.5	Calcein AM (H69AR)		±			3.34	±	0.33	Hoechst 33342 (MDCK II ABCG2)		±				±				±				±			J. Org. Chem.	2017	82	19
Homoverrucosanoid derivative 45	O=C(C1=CC=C(N=CC=C2)C2=C1)OC3CCCCC3	27.8	±	6.6	Calcein AM (A2780/ADR)		±				±				±			inactive	±		Calcein AM (H69AR)		±			16.1	±	1.7	Hoechst 33342 (MDCK II ABCG2)		±				±				±				±			J. Org. Chem.	2017	82	19
Homoverrucosanoid derivative 46	O=C(C1=CC=C(Br)C=C1)O[C@@H]2[C@@]3(C)[C@H](CCC3)[C@@H]4[C@@](C(CCC(C)=C4)=O)(C)C2	inactive	±		Calcein AM (A2780/ADR)		±				±				±			inactive	±		Calcein AM (H69AR)		±			7.11	±	1.24	Hoechst 33342 (MDCK II ABCG2)		±				±				±				±			J. Org. Chem.	2017	82	19
Homoverrucosanoid derivative 47	O=C(C1=CC=C(Br)C=C1)O[C@@H]2[C@@]3(C)[C@H](CCC3)[C@@H]4[C@@](C(C=CC(C)=C4)=O)(C)C2	inactive	±		Calcein AM (A2780/ADR)		±				±				±			inactive	±		Calcein AM (H69AR)		±			10.1	±	3.8	Hoechst 33342 (MDCK II ABCG2)		±				±				±				±			J. Org. Chem.	2017	82	19
Homoverrucosanoid derivative 48	O=C(C1=CC=C(Br)C=C1)O[C@@H]2[C@@]3(C)[C@H](CCC3)[C@@H]4[C@@]([C@H](O)C=CC(C)=C4)(C)C2	inactive	±		Calcein AM (A2780/ADR)		±				±				±			inactive	±		Calcein AM (H69AR)		±			23.1	±	6.8	Hoechst 33342 (MDCK II ABCG2)		±				±				±				±			J. Org. Chem.	2017	82	19
Homoverrucosanoid derivative 49	O=C(CCC)O[C@@H]1[C@@]2(C)[C@H](CCC2)[C@@H]3[C@@]([C@H](O[Si](C)(C(C)(C)C)C)[C@@H]([O])[C@@H]([O])C(C)=C3)(C)C1	inactive	±		Calcein AM (A2780/ADR)		±				±				±			inactive	±		Calcein AM (H69AR)		±			27.2	±	0.8	Hoechst 33342 (MDCK II ABCG2)		±				±				±				±			J. Org. Chem.	2017	82	19
Homoverrucosanoid derivative 50	O=C(CCC)O[C@@H]1[C@@]2(C)[C@H](CCC2)[C@@H]3[C@@]([C@H](OC(CCC)=O)[C@@H](O)[C@@H](OC(C)=O)C(C)=C3)(C)C1	8.52	±	0.71	Calcein AM (A2780/ADR)		±				±				±			inactive	±		Calcein AM (H69AR)		±			16.4	±	1.3	Hoechst 33342 (MDCK II ABCG2)		±				±				±				±			J. Org. Chem.	2017	82	19
Homoverrucosanoid derivative 2	O=C(CCC)O[C@@H]1[C@@]2(C)[C@H](CCC2)[C@@H]3[C@@]([C@H](O)[C@@H](OC(CCC)=O)[C@@H](OC(C)=O)C(C)=C3)(C)C1	7.10	±	1.73	Calcein AM (A2780/ADR)		±				±				±			inactive	±		Calcein AM (H69AR)		±			8.1	±	2.12	Hoechst 33342 (MDCK II ABCG2)		±				±				±				±			J. Org. Chem.	2017	82	19
Dregamine derivative 5	[H][C@]1(C/C2=N\N=C\C3=CC=C(C)C=C3)[C@@]([H])(CC)CN(C)C([C@]1(C(OC)=O)[H])CC4=C2NC5=CC=CC=C54	<20	±		Rhodamine 123 (NIH-3T3/ABCB1)		±				±				±			>20	±		Calcein AM (HEK293/ABCC1)		±			>20	±		Mitoxantrone (HEK293/ABCG2)		±				±				±				±			Bioorg. Med. Chem.	2018	26	2
Dregamine derivative 7	[H][C@]1(C/C2=N\N=C\C=C\C3=CC=CC=C3)[C@@]([H])(CC)CN(C)C([C@]1(C(OC)=O)[H])CC4=C2NC5=CC=CC=C54	>20	±		Rhodamine 123 (NIH-3T3/ABCB1)		±				±				±			>20	±		Calcein AM (HEK293/ABCC1)		±			>20	±		Mitoxantrone (HEK293/ABCG2)		±				±				±				±			Bioorg. Med. Chem.	2018	26	2
Dregamine derivative 9	[H][C@]1(C/C2=N\N=C\C3=CC=CC(Cl)=C3)[C@@]([H])(CC)CN(C)C([C@]1(C(OC)=O)[H])CC4=C2NC5=CC=CC=C54	>20	±		Rhodamine 123 (NIH-3T3/ABCB1)		±				±				±			>20	±		Calcein AM (HEK293/ABCC1)		±			>20	±		Mitoxantrone (HEK293/ABCG2)		±				±				±				±			Bioorg. Med. Chem.	2018	26	2
Dregamine derivative 11	[H][C@]1(C/C2=N\N=C\C3=CC=CC(Br)=C3)[C@@]([H])(CC)CN(C)C([C@]1(C(OC)=O)[H])CC4=C2NC5=CC=CC=C54	>20	±		Rhodamine 123 (NIH-3T3/ABCB1)		±				±				±			>20	±		Calcein AM (HEK293/ABCC1)		±			>20	±		Mitoxantrone (HEK293/ABCG2)		±				±				±				±			Bioorg. Med. Chem.	2018	26	2
Dregamine derivative 13	[H][C@]1(C/C2=N\N=C\C3=C([N+]([O-])=O)C=CC=C3)[C@@]([H])(CC)CN(C)C([C@]1(C(OC)=O)[H])CC4=C2NC5=CC=CC=C54	<20	±		Rhodamine 123 (NIH-3T3/ABCB1)		±				±				±			>20	±		Calcein AM (HEK293/ABCC1)		±			>20	±		Mitoxantrone (HEK293/ABCG2)		±				±				±				±			Bioorg. Med. Chem.	2018	26	2
Dregamine derivative 15	[H][C@]1(C/C2=N\N=C\C3=CC=C([N+]([O-])=O)C=C3)[C@@]([H])(CC)CN(C)C([C@]1(C(OC)=O)[H])CC4=C2NC5=CC=CC=C54	>20	±		Rhodamine 123 (NIH-3T3/ABCB1)		±				±				±			>20	±		Calcein AM (HEK293/ABCC1)		±			>20	±		Mitoxantrone (HEK293/ABCG2)		±				±				±				±			Bioorg. Med. Chem.	2018	26	2
Dregamine derivative 17	[H][C@]1(C/C2=N\N=C\C3=CC=C(O)C(OC)=C3)[C@@]([H])(CC)CN(C)C([C@]1(C(OC)=O)[H])CC4=C2NC5=CC=CC=C54	>20	±		Rhodamine 123 (NIH-3T3/ABCB1)		±				±				±			<20	±		Calcein AM (HEK293/ABCC1)		±			>20	±		Mitoxantrone (HEK293/ABCG2)		±				±				±				±			Bioorg. Med. Chem.	2018	26	2
Dregamine derivative 19	[H][C@]1(C/C2=N\N=C\C3=CC=CN3)[C@@]([H])(CC)CN(C)C([C@]1(C(OC)=O)[H])CC4=C2NC5=CC=CC=C54	>20	±		Rhodamine 123 (NIH-3T3/ABCB1)		±				±				±			<20	±		Calcein AM (HEK293/ABCC1)		±			>20	±		Mitoxantrone (HEK293/ABCG2)		±				±				±				±			Bioorg. Med. Chem.	2018	26	2
Dregamine derivative 21	[H][C@]1(C/C2=N\N=C\C3=CNC4=C3C=CC=C4)[C@@]([H])(CC)CN(C)C([C@]1(C(OC)=O)[H])CC5=C2NC6=CC=CC=C65	<20	±		Rhodamine 123 (NIH-3T3/ABCB1)		±				±				±			<20	±		Calcein AM (HEK293/ABCC1)		±			>20	±		Mitoxantrone (HEK293/ABCG2)		±				±				±				±			Bioorg. Med. Chem.	2018	26	2
Dregamine derivative 23	[H][C@]1(C/C2=N\N=C\C(C)(C)C)[C@@]([H])(CC)CN(C)C([C@]1(C(OC)=O)[H])CC3=C2NC4=CC=CC=C43	>20	±		Rhodamine 123 (NIH-3T3/ABCB1)		±				±				±			>20	±		Calcein AM (HEK293/ABCC1)		±			>20	±		Mitoxantrone (HEK293/ABCG2)		±				±				±				±			Bioorg. Med. Chem.	2018	26	2
Dregamine derivative 25	[H][C@]1(C/C2=N\N=C\C(CC)CC)[C@@]([H])(CC)CN(C)C([C@]1(C(OC)=O)[H])CC3=C2NC4=CC=CC=C43	>20	±		Rhodamine 123 (NIH-3T3/ABCB1)		±				±				±			>20	±		Calcein AM (HEK293/ABCC1)		±			>20	±		Mitoxantrone (HEK293/ABCG2)		±				±				±				±			Bioorg. Med. Chem.	2018	26	2
Dregamine derivative 27	[H][C@]1(C/C2=N\N=C\C3CCCC3)[C@@]([H])(CC)CN(C)C([C@]1(C(OC)=O)[H])CC4=C2NC5=CC=CC=C54	>20	±		Rhodamine 123 (NIH-3T3/ABCB1)		±				±				±			>20	±		Calcein AM (HEK293/ABCC1)		±			>20	±		Mitoxantrone (HEK293/ABCG2)		±				±				±				±			Bioorg. Med. Chem.	2018	26	2
Tabernaemontanine derivative 6	[H][C@]1(C/C2=N\N=C\C3=CC=C(C)C=C3)[C@]([H])(CC)CN(C)C([C@]1(C(OC)=O)[H])CC4=C2NC5=CC=CC=C54	<20	±		Rhodamine 123 (NIH-3T3/ABCB1)		±				±				±			>20	±		Calcein AM (HEK293/ABCC1)		±			>20	±		Mitoxantrone (HEK293/ABCG2)		±				±				±				±			Bioorg. Med. Chem.	2018	26	2
Tabernaemontanine derivative 8	[H][C@]1(C/C2=N\N=C\C=C\C3=CC=CC=C3)[C@]([H])(CC)CN(C)C([C@]1(C(OC)=O)[H])CC4=C2NC5=CC=CC=C54	>20	±		Rhodamine 123 (NIH-3T3/ABCB1)		±				±				±			>20	±		Calcein AM (HEK293/ABCC1)		±			>20	±		Mitoxantrone (HEK293/ABCG2)		±				±				±				±			Bioorg. Med. Chem.	2018	26	2
Tabernaemontanine derivative 10	[H][C@]1(C/C2=N\N=C\C3=CC=CC(Cl)=C3)[C@]([H])(CC)CN(C)C([C@]1(C(OC)=O)[H])CC4=C2NC5=CC=CC=C54	>20	±		Rhodamine 123 (NIH-3T3/ABCB1)		±				±				±			>20	±		Calcein AM (HEK293/ABCC1)		±			>20	±		Mitoxantrone (HEK293/ABCG2)		±				±				±				±			Bioorg. Med. Chem.	2018	26	2
Tabernaemontanine derivative 12	[H][C@]1(C/C2=N\N=C\C3=CC=CC(Br)=C3)[C@]([H])(CC)CN(C)C([C@]1(C(OC)=O)[H])CC4=C2NC5=CC=CC=C54	>20	±		Rhodamine 123 (NIH-3T3/ABCB1)		±				±				±			>20	±		Calcein AM (HEK293/ABCC1)		±			>20	±		Mitoxantrone (HEK293/ABCG2)		±				±				±				±			Bioorg. Med. Chem.	2018	26	2
Tabernaemontanine derivative 14	[H][C@]1(C/C2=N\N=C\C3=C([N+]([O-])=O)C=CC=C3)[C@]([H])(CC)CN(C)C([C@]1(C(OC)=O)[H])CC4=C2NC5=CC=CC=C54	>20	±		Rhodamine 123 (NIH-3T3/ABCB1)		±				±				±			>20	±		Calcein AM (HEK293/ABCC1)		±			>20	±		Mitoxantrone (HEK293/ABCG2)		±				±				±				±			Bioorg. Med. Chem.	2018	26	2
Tabernaemontanine derivative 16	[H][C@]1(C/C2=N\N=C\C3=CC=C([N+]([O-])=O)C=C3)[C@]([H])(CC)CN(C)C([C@]1(C(OC)=O)[H])CC4=C2NC5=CC=CC=C54	>20	±		Rhodamine 123 (NIH-3T3/ABCB1)		±				±				±			>20	±		Calcein AM (HEK293/ABCC1)		±			>20	±		Mitoxantrone (HEK293/ABCG2)		±				±				±				±			Bioorg. Med. Chem.	2018	26	2
Tabernaemontanine derivative 18	[H][C@]1(C/C2=N\N=C\C3=CC=C(O)C(OC)=C3)[C@]([H])(CC)CN(C)C([C@]1(C(OC)=O)[H])CC4=C2NC5=CC=CC=C54	>20	±		Rhodamine 123 (NIH-3T3/ABCB1)		±				±				±			<20	±		Calcein AM (HEK293/ABCC1)		±			>20	±		Mitoxantrone (HEK293/ABCG2)		±				±				±				±			Bioorg. Med. Chem.	2018	26	2
Tabernaemontanine derivative 20	[H][C@]1(C/C2=N\N=C\C3=CC=CN3)[C@]([H])(CC)CN(C)C([C@]1(C(OC)=O)[H])CC4=C2NC5=CC=CC=C54	>20	±		Rhodamine 123 (NIH-3T3/ABCB1)		±				±				±			>20	±		Calcein AM (HEK293/ABCC1)		±			>20	±		Mitoxantrone (HEK293/ABCG2)		±				±				±				±			Bioorg. Med. Chem.	2018	26	2
Tabernaemontanine derivative 22	[H][C@]1(C/C2=N\N=C\C3=CNC4=C3C=CC=C4)[C@]([H])(CC)CN(C)C([C@]1(C(OC)=O)[H])CC5=C2NC6=CC=CC=C65	<20	±		Rhodamine 123 (NIH-3T3/ABCB1)		±				±				±			<20	±		Calcein AM (HEK293/ABCC1)		±			>20	±		Mitoxantrone (HEK293/ABCG2)		±				±				±				±			Bioorg. Med. Chem.	2018	26	2
Tabernaemontanine derivative 24	[H][C@]1(C/C2=N\N=C\C(C)(C)C)[C@]([H])(CC)CN(C)C([C@]1(C(OC)=O)[H])CC3=C2NC4=CC=CC=C43	>20	±		Rhodamine 123 (NIH-3T3/ABCB1)		±				±				±			>20	±		Calcein AM (HEK293/ABCC1)		±			>20	±		Mitoxantrone (HEK293/ABCG2)		±				±				±				±			Bioorg. Med. Chem.	2018	26	2
Tabernaemontanine derivative 26	[H][C@]1(C/C2=N\N=C\C(CC)CC)[C@]([H])(CC)CN(C)C([C@]1(C(OC)=O)[H])CC3=C2NC4=CC=CC=C43	>20	±		Rhodamine 123 (NIH-3T3/ABCB1)		±				±				±			>20	±		Calcein AM (HEK293/ABCC1)		±			>20	±		Mitoxantrone (HEK293/ABCG2)		±				±				±				±			Bioorg. Med. Chem.	2018	26	2
Tabernaemontanine derivative 28	[H][C@]1(C/C2=N\N=C\C3CCCC3)[C@]([H])(CC)CN(C)C([C@]1(C(OC)=O)[H])CC4=C2NC5=CC=CC=C54	>20	±		Rhodamine 123 (NIH-3T3/ABCB1)		±				±				±			>20	±		Calcein AM (HEK293/ABCC1)		±			>20	±		Mitoxantrone (HEK293/ABCG2)		±				±				±				±			Bioorg. Med. Chem.	2018	26	2
Calcitriol	C[C@H](CCCC(C)(C)O)[C@H]1CC[C@@H]\2[C@@]1(CCC/C2=C\C=C/3\C[C@H](C[C@@H](C3=C)O)O)C	>50	±		Calcein AM (HEK293/ABCB1, MDCK II ABCB1)		±				±				±			8.6	±	1.4	E217betaG uptake (membrane vesicles of HEK293/ABCC1)		±			1-10	±		Mitoxantrone (HEK293/ABCG2, MDCK II ABCG2)		±				±				±				±			Drug Metab. Dispos.	2018	46	12
Calcipotriol	C[C@H](/C=C/[C@H](C1CC1)O)[C@H]2CC[C@@H]\3[C@@]2(CCC/C3=C\C=C/4\C[C@H](C[C@@H](C4=C)O)O)C	>50	±		Calcein AM (HEK293/ABCB1, MDCK II ABCB1)		±				±				±			12.2	±	0.8	E217betaG uptake (membrane vesicles of HEK293/ABCC1)		±			1-10	±		Mitoxantrone (HEK293/ABCG2, MDCK II ABCG2)		±				±				±				±			Drug Metab. Dispos.	2018	46	12
AZD5438	CC1=NC=C(N1C(C)C)C2=NC(=NC=C2)NC3=CC=C(C=C3)S(=O)(=O)C	23.6	±		Hochest 33342 (MDCK II ABCB1)		±				±				±			2.36	±		Daunorubicin (MDCK II ABCC1)		±			12.1	±		Hoechst 33342 (MDCK II ABCG2)		±				±				±				±			Biochem. Pharmacol.	2019	163
R547	COC1=C(C(=C(C=C1)F)F)C(=O)C2=CN=C(N=C2N)NC3CCN(CC3)S(=O)(=O)C	27.4	±		Hochest 33342 (MDCK II ABCB1)		±				±				±			>50	±		Daunorubicin (MDCK II ABCC1)		±			39.0	±		Hoechst 33342 (MDCK II ABCG2)		±				±				±				±			Biochem. Pharmacol.	2019	163
Brivanib	CC1=CC2=C(N1)C=CC(=C2F)OC3=NC=NN4C3=C(C(=C4)OC[C@@H](C)O)C	44.1	±		Daunorubicin (MDCK II ABCB1)		±				±				±			25.3	±		Daunorubicin (MDCK II ABCC1)		±			9.61	±		Mitoxantrone (MDCK II ABCG2)		±				±				±				±			Mol. Pharmacol.	2019	16	11
Alewctinib	CCC1=CC2=C(C=C1N3CCC(CC3)N4CCOCC4)C(C5=C(C2=O)C6=C(N5)C=C(C=C6)C#N)(C)C	1-10	±		Hoechst 33342 (MDCK II ABCB1)		±				±				±			inactive	±		Calcein AM (MDCK II ABCC1)		±			0.399	±		Hoechst 33342 (MDCK II ABCG2)		±				±				±				±			Drug Metab. Dispos.	2019	47	7
Naringenin	O=C1C2=C(O)C=C(O)C=C2O[C@H](C3=CC=C(O)C=C3)C1	>20	±		Rhodamine 123 (NIH-3T3/ABCB1)		±				±				±			>20	±		Calcein AM (BHK-21/ABCC1)		±			>20	±		Mitoxantrone (HEK293/ABCG2)		±				±				±				±			Future Med. Chem.	2018	10	7
Flavone-hydrazone 2	OC(C=C(C=C1O[C@@H](C/2)C3=CC=C(C=C3)O)O)=C1C2=N\NC4=NC=C(Br)C=C4	>20	±		Rhodamine 123 (NIH-3T3/ABCB1)		±				±				±			>20	±		Calcein AM (BHK-21/ABCC1)		±			>20	±		Mitoxantrone (HEK293/ABCG2)		±				±				±				±			Future Med. Chem.	2018	10	7
Flavone-hydrazone 3	OC(C=C(C=C1O[C@@H](C/2)C3=CC=C(C=C3)O)O)=C1C2=N\NC4=CC=CC=C4	>20	±		Rhodamine 123 (NIH-3T3/ABCB1)		±				±				±			>20	±		Calcein AM (BHK-21/ABCC1)		±			~20	±		Mitoxantrone (HEK293/ABCG2)		±				±				±				±			Future Med. Chem.	2018	10	7
Flavone-hydrazone 4	OC(C=C(C=C1O[C@@H](C/2)C3=CC=C(C=C3)O)O)=C1C2=N\NC4=CN=CC=N4	>20	±		Rhodamine 123 (NIH-3T3/ABCB1)		±				±				±			>20	±		Calcein AM (BHK-21/ABCC1)		±			>20	±		Mitoxantrone (HEK293/ABCG2)		±				±				±				±			Future Med. Chem.	2018	10	7
Flavone-azine 5	OC1=CC(O)=C(C(C[C@@H](C2=CC=C(O)C=C2)O3)=N)C3=C1	>20	±		Rhodamine 123 (NIH-3T3/ABCB1)		±				±				±			>20	±		Calcein AM (BHK-21/ABCC1)		±			~20	±		Mitoxantrone (HEK293/ABCG2)		±				±				±				±			Future Med. Chem.	2018	10	7
Flavone-azine 6	OC1=CC(O)=C2/C(C[C@@H](C3=CC=C(O)C=C3)OC2=C1)=N/N=C/C4=CC=CN4C	>20	±		Rhodamine 123 (NIH-3T3/ABCB1)		±				±				±			>20	±		Calcein AM (BHK-21/ABCC1)		±			<20	±		Mitoxantrone (HEK293/ABCG2)		±				±				±				±			Future Med. Chem.	2018	10	7
Flavone-azine 7	OC1=CC(O)=C2/C(C[C@@H](C3=CC=C(O)C=C3)OC2=C1)=N/N=C/C4=CNC5=C4C=CC=C5	>20	±		Rhodamine 123 (NIH-3T3/ABCB1)		±				±				±			~20	±		Calcein AM (BHK-21/ABCC1)		±			>20	±		Mitoxantrone (HEK293/ABCG2)		±				±				±				±			Future Med. Chem.	2018	10	7
Flavone-azine 8	OC1=CC(O)=C2/C(C[C@@H](C3=CC=C(C=C3)O)OC2=C1)=N/N=C/C4=CC=CC(OC)=C4	>20	±		Rhodamine 123 (NIH-3T3/ABCB1)		±				±				±			>20	±		Calcein AM (BHK-21/ABCC1)		±			<20	±		Mitoxantrone (HEK293/ABCG2)		±				±				±				±			Future Med. Chem.	2018	10	7
Flavone-azine 9	OC1=CC(O)=C2/C(C[C@H](OC2=C1)C3=CC=C(O)C=C3)=N/N=C/C4=CC=C(OC)C=C4	>20	±		Rhodamine 123 (NIH-3T3/ABCB1)		±				±				±			>20	±		Calcein AM (BHK-21/ABCC1)		±			>20	±		Mitoxantrone (HEK293/ABCG2)		±				±				±				±			Future Med. Chem.	2018	10	7
Flavone-azine 10	OC1=CC(O)=C2/C(C[C@H](OC2=C1)C3=CC=C(O)C=C3)=N/N=C/C4=CC=C(N(C)C)C=C4	>20	±		Rhodamine 123 (NIH-3T3/ABCB1)		±				±				±			>20	±		Calcein AM (BHK-21/ABCC1)		±			<20	±		Mitoxantrone (HEK293/ABCG2)		±				±				±				±			Future Med. Chem.	2018	10	7
Flavone-azine 11	OC1=CC(O)=C2/C(C[C@H](OC2=C1)C3=CC=C(O)C=C3)=N/N=C/C4=CC(C=CC=C5)=C5N4	>20	±		Rhodamine 123 (NIH-3T3/ABCB1)		±				±				±			>20	±		Calcein AM (BHK-21/ABCC1)		±			>20	±		Mitoxantrone (HEK293/ABCG2)		±				±				±				±			Future Med. Chem.	2018	10	7
Flavone-azine 12	OC1=CC(O)=C2/C(C[C@H](OC2=C1)C3=CC=C(O)C=C3)=N/N=C/C4=CC=CN4	>20	±		Rhodamine 123 (NIH-3T3/ABCB1)		±				±				±			~20	±		Calcein AM (BHK-21/ABCC1)		±			~20	±		Mitoxantrone (HEK293/ABCG2)		±				±				±				±			Future Med. Chem.	2018	10	7
Flavone-azine 13	OC1=CC(O)=C2/C(C[C@H](OC2=C1)C3=CC=C(O)C=C3)=N/N=C/C4=CC=CC=C4[N+]([O-])=O	>20	±		Rhodamine 123 (NIH-3T3/ABCB1)		±				±				±			~20	±		Calcein AM (BHK-21/ABCC1)		±			<20	±		Mitoxantrone (HEK293/ABCG2)		±				±				±				±			Future Med. Chem.	2018	10	7
Flavone-carbohydrazide 14	OC(C=C(C=C1O[C@@H](C/2)C3=CC=C(C=C3)O)O)=C1C2=N\NC(C4=CC=CS4)=O	>20	±		Rhodamine 123 (NIH-3T3/ABCB1)		±				±				±			>20	±		Calcein AM (BHK-21/ABCC1)		±			>20	±		Mitoxantrone (HEK293/ABCG2)		±				±				±				±			Future Med. Chem.	2018	10	7
Flavone-carbohydrazide 15	OC(C=C(C=C1O[C@@H](C/2)C3=CC=C(C=C3)O)O)=C1C2=N\NC(C4=CC=CO4)=O	>20	±		Rhodamine 123 (NIH-3T3/ABCB1)		±				±				±			>20	±		Calcein AM (BHK-21/ABCC1)		±			>20	±		Mitoxantrone (HEK293/ABCG2)		±				±				±				±			Future Med. Chem.	2018	10	7
Flavone-carbohydrazide 16	OC(C=C(C=C1O[C@@H](C/2)C3=CC=C(C=C3)O)O)=C1C2=N\NC(N(C)C)=S	>20	±		Rhodamine 123 (NIH-3T3/ABCB1)		±				±				±			>20	±		Calcein AM (BHK-21/ABCC1)		±			>20	±		Mitoxantrone (HEK293/ABCG2)		±				±				±				±			Future Med. Chem.	2018	10	7
Flavone-carbohydrazide 17	OC(C=C(C=C1O[C@@H](C/2)C3=CC=C(C=C3)O)O)=C1C2=N\NC(CC4=CNC5=C4C=CC=C5)=O	>20	±		Rhodamine 123 (NIH-3T3/ABCB1)		±				±				±			>20	±		Calcein AM (BHK-21/ABCC1)		±			>20	±		Mitoxantrone (HEK293/ABCG2)		±				±				±				±			Future Med. Chem.	2018	10	7
Flavone-carbohydrazide 18	OC(C=C(C=C1O[C@@H](C/2)C3=CC=C(C=C3)O)O)=C1C2=N\NC(OCC4=CC=CC=C4)=O	>20	±		Rhodamine 123 (NIH-3T3/ABCB1)		±				±				±			~20	±		Calcein AM (BHK-21/ABCC1)		±			>20	±		Mitoxantrone (HEK293/ABCG2)		±				±				±				±			Future Med. Chem.	2018	10	7
Flavone-carbohydrazide 19	OC(C=C(C=C1O[C@@H](C/2)C3=CC=C(C=C3)O)O)=C1C2=N\NC(OCC4=CC=C(OC)C=C4)=O	>20	±		Rhodamine 123 (NIH-3T3/ABCB1)		±				±				±			<<20	±		Calcein AM (BHK-21/ABCC1)		±			>20	±		Mitoxantrone (HEK293/ABCG2)		±				±				±				±			Future Med. Chem.	2018	10	7
Naringenin derivative 20	O=C1C2=C(C(CNC(C)C)=C(C=C2O[C@@H](C1)C3=CC=C(C=C3)O)O)O	>20	±		Rhodamine 123 (NIH-3T3/ABCB1)		±				±				±			>20	±		Calcein AM (BHK-21/ABCC1)		±			>20	±		Mitoxantrone (HEK293/ABCG2)		±				±				±				±			Future Med. Chem.	2018	10	7
Naringenin derivative 21	O=C1C2=C(C(CN3CCOCC3)=C(C=C2O[C@@H](C1)C4=CC=C(C=C4)O)O)O	>20	±		Rhodamine 123 (NIH-3T3/ABCB1)		±				±				±			>20	±		Calcein AM (BHK-21/ABCC1)		±			>20	±		Mitoxantrone (HEK293/ABCG2)		±				±				±				±			Future Med. Chem.	2018	10	7
Naringenin derivative 22	O=C1C2=C(C(CN(C3=CC=CC=C3)CCO)=C(C(CN(C4=CC=CC=C4)CCO)=C2O[C@@H](C1)C5=CC=C(C=C5)O)O)O	>20	±		Rhodamine 123 (NIH-3T3/ABCB1)		±				±				±			>20	±		Calcein AM (BHK-21/ABCC1)		±			>20	±		Mitoxantrone (HEK293/ABCG2)		±				±				±				±			Future Med. Chem.	2018	10	7
Amino aryl ester (R)-1	O=C(/C=C/C1=CC(OC)=C(OC)C(OC)=C1)OC[C@H](C)CN(C)CCCOC(C2=CC(OC)=C(OC)C(OC)=C2)=O	0.71	±	0.10	Calcein AM (MDCK ABCB1)		±				±				±			5.6	±	1.12	Calcein AM (MDCK ABCC1)		±			33.5	±	5.8	Hoechst 33342 (MDCK ABCG2)		±				±				±				±			Eur. J. Med. Chem.	2019	182
Amino aryl ester (S)-1	O=C(/C=C/C1=CC(OC)=C(OC)C(OC)=C1)OC[C@@H](C)CN(C)CCCOC(C2=CC(OC)=C(OC)C(OC)=C2)=O	1.38	±	0.20	Calcein AM (MDCK ABCB1)		±				±				±			12.7	±	2.5	Calcein AM (MDCK ABCC1)		±			3.7	±	0.7	Hoechst 33342 (MDCK ABCG2)		±				±				±				±			Eur. J. Med. Chem.	2019	182
Amino aryl ester (R)-3	O=C(C1=CC(OC)=C(OC)C(OC)=C1)OC[C@H](C)CN(C)CCCOC(/C=C/C2=CC(OC)=C(OC)C(OC)=C2)=O	0.073	±	0.01	Calcein AM (MDCK ABCB1)		±				±				±			7.3	±	1.4	Calcein AM (MDCK ABCC1)		±			9.5	±	1.9	Hoechst 33342 (MDCK ABCG2)		±				±				±				±			Eur. J. Med. Chem.	2019	182
Amino aryl ester (S)-3	O=C(C1=CC(OC)=C(OC)C(OC)=C1)OC[C@@H](C)CN(C)CCCOC(/C=C/C2=CC(OC)=C(OC)C(OC)=C2)=O	0.55	±	0.10	Calcein AM (MDCK ABCB1)		±				±				±			inactive	±		Calcein AM (MDCK ABCC1)		±			6.4	±	1.3	Hoechst 33342 (MDCK ABCG2)		±				±				±				±			Eur. J. Med. Chem.	2019	182
Amino aryl ester (R)-2	O=C(/C=C/C1=CC(OC)=C(OC)C(OC)=C1)OC[C@H](C)CN(C)CCCOC(C2=C(C=CC=C3)C3=CC4=C2C=CC=C4)=O	0.95	±	0.20	Calcein AM (MDCK ABCB1)		±				±				±			inactive	±		Calcein AM (MDCK ABCC1)		±			5.9	±	1.20	Hoechst 33342 (MDCK ABCG2)		±				±				±				±			Eur. J. Med. Chem.	2019	182
Amino aryl ester (S)-2	O=C(/C=C/C1=CC(OC)=C(OC)C(OC)=C1)OC[C@@H](C)CN(C)CCCOC(C2=C(C=CC=C3)C3=CC4=C2C=CC=C4)=O	0.91	±	0.20	Calcein AM (MDCK ABCB1)		±				±				±			inactive	±		Calcein AM (MDCK ABCC1)		±			2.3	±	0.40	Hoechst 33342 (MDCK ABCG2)		±				±				±				±			Eur. J. Med. Chem.	2019	182
Amino aryl ester (R)-4	O=C(C1=C(C=CC=C2)C2=CC3=C1C=CC=C3)OC[C@H](C)CN(C)CCCOC(/C=C/C4=CC(OC)=C(OC)C(OC)=C4)=O	0.96	±	0.10	Calcein AM (MDCK ABCB1)		±				±				±			inactive	±		Calcein AM (MDCK ABCC1)		±			6.8	±	1.36	Hoechst 33342 (MDCK ABCG2)		±				±				±				±			Eur. J. Med. Chem.	2019	182
Amino aryl ester (S)-4	O=C(C1=C(C=CC=C2)C2=CC3=C1C=CC=C3)OC[C@@H](C)CN(C)CCCOC(/C=C/C4=CC(OC)=C(OC)C(OC)=C4)=O	0.91	±	0.18	Calcein AM (MDCK ABCB1)		±				±				±			inactive	±		Calcein AM (MDCK ABCC1)		±			11.0	±	2.0	Hoechst 33342 (MDCK ABCG2)		±				±				±				±			Eur. J. Med. Chem.	2019	182
Amino aryl ester (R)-5	O=C(/C=C/C1=CC(OC)=C(OC)C(OC)=C1)OC[C@H](C)CN(C)CCCCCOC(C2=CC(OC)=C(OC)C(OC)=C2)=O	1.00	±	0.16	Calcein AM (MDCK ABCB1)		±				±				±			3.9	±	0.77	Calcein AM (MDCK ABCC1)		±			inactive	±		Hoechst 33342 (MDCK ABCG2)		±				±				±				±			Eur. J. Med. Chem.	2019	182
Amino aryl ester (S)-5	O=C(/C=C/C1=CC(OC)=C(OC)C(OC)=C1)OC[C@@H](C)CN(C)CCCCCOC(C2=CC(OC)=C(OC)C(OC)=C2)=O	1.10	±	0.20	Calcein AM (MDCK ABCB1)		±				±				±			10.1	±	2.0	Calcein AM (MDCK ABCC1)		±			4.2	±	0.80	Hoechst 33342 (MDCK ABCG2)		±				±				±				±			Eur. J. Med. Chem.	2019	182
Amino aryl ester (R)-7	O=C(C1=CC(OC)=C(OC)C(OC)=C1)OC[C@H](C)CN(C)CCCCCOC(/C=C/C2=CC(OC)=C(OC)C(OC)=C2)=O	0.31	±	0.05	Calcein AM (MDCK ABCB1)		±				±				±			5.8	±	1.20	Calcein AM (MDCK ABCC1)		±			41	±	8.2	Hoechst 33342 (MDCK ABCG2)		±				±				±				±			Eur. J. Med. Chem.	2019	182
Amino aryl ester (S)-7	O=C(C1=CC(OC)=C(OC)C(OC)=C1)OC[C@@H](C)CN(C)CCCCCOC(/C=C/C2=CC(OC)=C(OC)C(OC)=C2)=O	0.11	±	0.02	Calcein AM (MDCK ABCB1)		±				±				±			4.4	±	0.88	Calcein AM (MDCK ABCC1)		±			8.1	±	1.62	Hoechst 33342 (MDCK ABCG2)		±				±				±				±			Eur. J. Med. Chem.	2019	182
Amino aryl ester (R)-6	O=C(/C=C/C1=CC(OC)=C(OC)C(OC)=C1)OC[C@H](C)CN(C)CCCCCOC(C2=C(C=CC=C3)C3=CC4=C2C=CC=C4)=O	0.72	±	0.10	Calcein AM (MDCK ABCB1)		±				±				±			inactive	±		Calcein AM (MDCK ABCC1)		±			2.3	±	0.46	Hoechst 33342 (MDCK ABCG2)		±				±				±				±			Eur. J. Med. Chem.	2019	182
Amino aryl ester (S)-6	O=C(/C=C/C1=CC(OC)=C(OC)C(OC)=C1)OC[C@@H](C)CN(C)CCCCCOC(C2=C(C=CC=C3)C3=CC4=C2C=CC=C4)=O	0.69	±	0.14	Calcein AM (MDCK ABCB1)		±				±				±			inactive	±		Calcein AM (MDCK ABCC1)		±			4.7	±	0.90	Hoechst 33342 (MDCK ABCG2)		±				±				±				±			Eur. J. Med. Chem.	2019	182
Amino aryl ester (R)-8	O=C(C1=C(C=CC=C2)C2=CC3=C1C=CC=C3)OC[C@H](C)CN(C)CCCCCOC(/C=C/C4=CC(OC)=C(OC)C(OC)=C4)=O	0.81	±	0.16	Calcein AM (MDCK ABCB1)		±				±				±			inactive	±		Calcein AM (MDCK ABCC1)		±			4.6	±	0.92	Hoechst 33342 (MDCK ABCG2)		±				±				±				±			Eur. J. Med. Chem.	2019	182
Amino aryl ester (S)-8	O=C(C1=C(C=CC=C2)C2=CC3=C1C=CC=C3)OC[C@@H](C)CN(C)CCCCCOC(/C=C/C4=CC(OC)=C(OC)C(OC)=C4)=O	0.76	±	0.10	Calcein AM (MDCK ABCB1)		±				±				±			inactive	±		Calcein AM (MDCK ABCC1)		±			4.6	±	0.90	Hoechst 33342 (MDCK ABCG2)		±				±				±				±			Eur. J. Med. Chem.	2019	182
Amino aryl ester (R)-9	O=C(/C=C/C1=CC(OC)=C(OC)C(OC)=C1)OC[C@H](C)CN(C)CCCCCCCOC(C2=CC(OC)=C(OC)C(OC)=C2)=O	0.82	±	0.15	Calcein AM (MDCK ABCB1)		±				±				±			3.7	±	0.72	Calcein AM (MDCK ABCC1)		±			4.7	±	0.84	Hoechst 33342 (MDCK ABCG2)		±				±				±				±			Eur. J. Med. Chem.	2019	182
Amino aryl ester (S)-9	O=C(/C=C/C1=CC(OC)=C(OC)C(OC)=C1)OC[C@@H](C)CN(C)CCCCCCCOC(C2=CC(OC)=C(OC)C(OC)=C2)=O	0.32	±	0.05	Calcein AM (MDCK ABCB1)		±				±				±			1.9	±	0.32	Calcein AM (MDCK ABCC1)		±			2.3	±	0.40	Hoechst 33342 (MDCK ABCG2)		±				±				±				±			Eur. J. Med. Chem.	2019	182
Amino aryl ester (R)-11	O=C(C1=CC(OC)=C(OC)C(OC)=C1)OC[C@H](C)CN(C)CCCCCCCOC(/C=C/C2=CC(OC)=C(OC)C(OC)=C2)=O	0.65	±	0.13	Calcein AM (MDCK ABCB1)		±				±				±			3.5	±	0.70	Calcein AM (MDCK ABCC1)		±			4.3	±	0.80	Hoechst 33342 (MDCK ABCG2)		±				±				±				±			Eur. J. Med. Chem.	2019	182
Amino aryl ester (S)-11	O=C(C1=CC(OC)=C(OC)C(OC)=C1)OC[C@@H](C)CN(C)CCCCCCCOC(/C=C/C2=CC(OC)=C(OC)C(OC)=C2)=O	0.55	±	0.10	Calcein AM (MDCK ABCB1)		±				±				±			2.8	±	0.6	Calcein AM (MDCK ABCC1)		±			2.5	±	0.50	Hoechst 33342 (MDCK ABCG2)		±				±				±				±			Eur. J. Med. Chem.	2019	182
Amino aryl ester (R)-10	O=C(/C=C/C1=CC(OC)=C(OC)C(OC)=C1)OC[C@H](C)CN(C)CCCCCCCOC(C2=C(C=CC=C3)C3=CC4=C2C=CC=C4)=O	1.40	±	0.20	Calcein AM (MDCK ABCB1)		±				±				±			inactive	±		Calcein AM (MDCK ABCC1)		±			6.4	±	1.20	Hoechst 33342 (MDCK ABCG2)		±				±				±				±			Eur. J. Med. Chem.	2019	182
Amino aryl ester (S)-10	O=C(/C=C/C1=CC(OC)=C(OC)C(OC)=C1)OC[C@@H](C)CN(C)CCCCCCCOC(C2=C(C=CC=C3)C3=CC4=C2C=CC=C4)=O	0.93	±	0.18	Calcein AM (MDCK ABCB1)		±				±				±			inactive	±		Calcein AM (MDCK ABCC1)		±			5.6	±	1.12	Hoechst 33342 (MDCK ABCG2)		±				±				±				±			Eur. J. Med. Chem.	2019	182
Amino aryl ester (R)-12	O=C(C1=C(C=CC=C2)C2=CC3=C1C=CC=C3)OC[C@H](C)CN(C)CCCCCCCOC(/C=C/C4=CC(OC)=C(OC)C(OC)=C4)=O	0.99	±	0.19	Calcein AM (MDCK ABCB1)		±				±				±			inactive	±		Calcein AM (MDCK ABCC1)		±			6.2	±	1.24	Hoechst 33342 (MDCK ABCG2)		±				±				±				±			Eur. J. Med. Chem.	2019	182
Amino aryl ester (S)-12	O=C(C1=C(C=CC=C2)C2=CC3=C1C=CC=C3)OC[C@@H](C)CN(C)CCCCCCCOC(/C=C/C4=CC(OC)=C(OC)C(OC)=C4)=O	1.04	±	0.20	Calcein AM (MDCK ABCB1)		±				±				±			inactive	±		Calcein AM (MDCK ABCC1)		±			7.2	±	1.40	Hoechst 33342 (MDCK ABCG2)		±				±				±				±			Eur. J. Med. Chem.	2019	182
Curcumin analog A1	O=C(/C1=C/C2=CC=NC=C2)/C(CCC1)=C/C3=CC=NC=C3	>20	±		Rhodamine 123 ( MDCK II ABCB1)		±				±				±			>20	±		Calcein AM (MDCK II ABCC1)		±			>20	±		Mitoxantrone (MDCK II ABCG2)		±				±				±				±			Biochem. Pharmacol.	2015	93	3
Curcumin analog A2	O=C(/C1=C/C2=CC=CN=C2)/C(CCC1)=C/C3=CC=CN=C3	>20	±		Rhodamine 123 ( MDCK II ABCB1)		±				±				±			>20	±		Calcein AM (MDCK II ABCC1)		±			>20	±		Mitoxantrone (MDCK II ABCG2)		±				±				±				±			Biochem. Pharmacol.	2015	93	3
Curcumin analog A3	O=C(/C1=C/C2=CC=NC(F)=C2)/C(CCC1)=C/C3=CC=NC(F)=C3	>20	±		Rhodamine 123 ( MDCK II ABCB1)		±				±				±			>20	±		Calcein AM (MDCK II ABCC1)		±			>20	±		Mitoxantrone (MDCK II ABCG2)		±				±				±				±			Biochem. Pharmacol.	2015	93	3
Curcumin analog A4	O=C(/C1=C/C2=CC=CN=C2F)/C(CCC1)=C/C3=CC=CN=C3F	>20	±		Rhodamine 123 ( MDCK II ABCB1)		±				±				±			>20	±		Calcein AM (MDCK II ABCC1)		±			>20	±		Mitoxantrone (MDCK II ABCG2)		±				±				±				±			Biochem. Pharmacol.	2015	93	3
Curcumin analog A5	O=C(/C1=C/C2=CC=CS2)/C(CCC1)=C/C3=CC=CS3	>20	±		Rhodamine 123 ( MDCK II ABCB1)		±				±				±			>20	±		Calcein AM (MDCK II ABCC1)		±			>20	±		Mitoxantrone (MDCK II ABCG2)		±				±				±				±			Biochem. Pharmacol.	2015	93	3
Curcumin analog A6	O=C(/C1=C/C2=CC=CN2C)/C(CCC1)=C/C3=CC=CN3C	~20	±		Rhodamine 123 ( MDCK II ABCB1)		±				±				±			>20	±		Calcein AM (MDCK II ABCC1)		±			>20	±		Mitoxantrone (MDCK II ABCG2)		±				±				±				±			Biochem. Pharmacol.	2015	93	3
Curcumin analog A7	O=C(/C1=C/C2=CN=CN2C)/C(CCC1)=C/C3=CN=CN3C	>20	±		Rhodamine 123 ( MDCK II ABCB1)		±				±				±			>20	±		Calcein AM (MDCK II ABCC1)		±			>20	±		Mitoxantrone (MDCK II ABCG2)		±				±				±				±			Biochem. Pharmacol.	2015	93	3
Curcumin analog A8	O=C(/C1=C/C2=NC=CN2C)/C(CCC1)=C/C3=NC=CN3C	>20	±		Rhodamine 123 ( MDCK II ABCB1)		±				±				±			>20	±		Calcein AM (MDCK II ABCC1)		±			>20	±		Mitoxantrone (MDCK II ABCG2)		±				±				±				±			Biochem. Pharmacol.	2015	93	3
Curcumin analog A9	O=C(/C1=C/C2=CN(C)C3=C2C=CC=C3)/C(CCC1)=C/C4=CN(C)C5=C4C=CC=C5	>20	±		Rhodamine 123 ( MDCK II ABCB1)		±				±				±			>20	±		Calcein AM (MDCK II ABCC1)		±			~20	±		Mitoxantrone (MDCK II ABCG2)		±				±				±				±			Biochem. Pharmacol.	2015	93	3
Curcumin analog A12	O=C(/C1=C/C2=CC(OC)=CC=C2OC)/C(CCC1)=C/C3=C(OC)C=CC(OC)=C3	>20	±		Rhodamine 123 ( MDCK II ABCB1)		±				±				±			>20	±		Calcein AM (MDCK II ABCC1)		±			1.2	±	0.1	Mitoxantrone (MDCK II ABCG2)		±				±				±				±			Biochem. Pharmacol.	2015	93	3
Curcumin analog A13	OC1=C(OC)C=C(/C=C(C/2=O)\CCCC2=C/C3=CC(OC)=C(O)C=C3)C=C1	>20	±		Rhodamine 123 ( MDCK II ABCB1)		±				±				±			11.9	±	0.7	Calcein AM (MDCK II ABCC1)		±			4.3	±	0.7	Mitoxantrone (MDCK II ABCG2)		±				±				±				±			Biochem. Pharmacol.	2015	93	3
Curcumin analog B1	O=C(/C1=C/C2=CC=NC=C2)/C(CN(C)C1)=C/C3=CC=NC=C3	>20	±		Rhodamine 123 ( MDCK II ABCB1)		±				±				±			>20	±		Calcein AM (MDCK II ABCC1)		±			>20	±		Mitoxantrone (MDCK II ABCG2)		±				±				±				±			Biochem. Pharmacol.	2015	93	3
Curcumin analog B2	O=C(/C1=C/C2=CC=CN=C2)/C(CN(C)C1)=C/C3=CN=CC=C3	>20	±		Rhodamine 123 ( MDCK II ABCB1)		±				±				±			>20	±		Calcein AM (MDCK II ABCC1)		±			>20	±		Mitoxantrone (MDCK II ABCG2)		±				±				±				±			Biochem. Pharmacol.	2015	93	3
Curcumin analog B5	O=C(/C1=C/C2=CC=CS2)/C(CN(C)C1)=C/C3=CC=CS3	>20	±		Rhodamine 123 ( MDCK II ABCB1)		±				±				±			>20	±		Calcein AM (MDCK II ABCC1)		±			>20	±		Mitoxantrone (MDCK II ABCG2)		±				±				±				±			Biochem. Pharmacol.	2015	93	3
Curcumin analog B8	O=C(/C1=C/C2=NC=CN2C)/C(CN(C)C1)=C/C3=NC=CN3C	>20	±		Rhodamine 123 ( MDCK II ABCB1)		±				±				±			>20	±		Calcein AM (MDCK II ABCC1)		±			>20	±		Mitoxantrone (MDCK II ABCG2)		±				±				±				±			Biochem. Pharmacol.	2015	93	3
Curcumin analog B10	O=C(/C1=C/C2=CC(OC)=C(OC)C(OC)=C2)/C(CN(C)C1)=C/C3=CC(OC)=C(OC)C(OC)=C3	>20	±		Rhodamine 123 ( MDCK II ABCB1)		±				±				±			>20	±		Calcein AM (MDCK II ABCC1)		±			~20	±		Mitoxantrone (MDCK II ABCG2)		±				±				±				±			Biochem. Pharmacol.	2015	93	3
Curcumin analog B11	O=C(/C1=C/C2=CC(OC)=C(OC)C=C2F)/C(CN(C)C1)=C/C3=C(F)C=C(OC)C(OC)=C3	~20	±		Rhodamine 123 ( MDCK II ABCB1)		±				±				±			>20	±		Calcein AM (MDCK II ABCC1)		±			5.2	±	0.4	Mitoxantrone (MDCK II ABCG2)		±				±				±				±			Biochem. Pharmacol.	2015	93	3
Curcumin analog B12	O=C(/C1=C/C2=CC(OC)=CC=C2OC)/C(CN(C)C1)=C/C3=C(OC)C=CC(OC)=C3	~20	±		Rhodamine 123 ( MDCK II ABCB1)		±				±				±			>20	±		Calcein AM (MDCK II ABCC1)		±			>20	±		Mitoxantrone (MDCK II ABCG2)		±				±				±				±			Biochem. Pharmacol.	2015	93	3
Curcumin analog C1	O=C(/C(C1N(C/2CC1)C)=C/C3=CC=NC=C3)C2=C\C4=CC=NC=C4	>20	±		Rhodamine 123 ( MDCK II ABCB1)		±				±				±			>20	±		Calcein AM (MDCK II ABCC1)		±			>20	±		Mitoxantrone (MDCK II ABCG2)		±				±				±				±			Biochem. Pharmacol.	2015	93	3
Curcumin analog C2	O=C(/C(C1N(C/2CC1)C)=C/C3=CN=CC=C3)C2=C\C4=CC=CN=C4	>20	±		Rhodamine 123 ( MDCK II ABCB1)		±				±				±			>20	±		Calcein AM (MDCK II ABCC1)		±			>20	±		Mitoxantrone (MDCK II ABCG2)		±				±				±				±			Biochem. Pharmacol.	2015	93	3
Curcumin analog C10	O=C(/C(C1N(C/2CC1)C)=C/C3=CC(OC)=C(C(OC)=C3)OC)C2=C\C4=CC(OC)=C(C(OC)=C4)OC	2.8	±	.04	Rhodamine 123 ( MDCK II ABCB1)		±				±				±			>20	±		Calcein AM (MDCK II ABCC1)		±			~20	±		Mitoxantrone (MDCK II ABCG2)		±				±				±				±			Biochem. Pharmacol.	2015	93	3
Curcumin analog D2	O=C(/C1=C/C2=CC=CN=C2)/C(CC1)=C/C3=CN=CC=C3	>20	±		Rhodamine 123 ( MDCK II ABCB1)		±				±				±			>20	±		Calcein AM (MDCK II ABCC1)		±			>20	±		Mitoxantrone (MDCK II ABCG2)		±				±				±				±			Biochem. Pharmacol.	2015	93	3
Curcumin analog E12	O=C(/C1=C/C2=CC(OC)=CC=C2OC)/C(CN(C(OC(C)(C)C)=O)C1)=C/C3=C(OC)C=CC(OC)=C3	>20	±		Rhodamine 123 ( MDCK II ABCB1)		±				±				±			>20	±		Calcein AM (MDCK II ABCC1)		±			~20	±		Mitoxantrone (MDCK II ABCG2)		±				±				±				±			Biochem. Pharmacol.	2015	93	3
Anidulafungin	CCCCCOC1=CC=C(C=C1)C2=CC=C(C=C2)C3=CC=C(C=C3)C(=O)N[C@H]4C[C@H]([C@H](NC(=O)[C@@H]5[C@H]([C@H](CN5C(=O)[C@@H](NC(=O)[C@@H](NC(=O)[C@@H]6C[C@H](CN6C(=O)[C@@H](NC4=O)[C@@H](C)O)O)[C@@H]([C@H](C7=CC=C(C=C7)O)O)O)[C@@H](C)O)C)O)O)O	38	±	(23.0-61.8)	N-methyl-quinidine uptake (vesicles of HEK293/ABCB1)		±				±				±			<250	±		E217betaG uptake (membrane vesicles of HEK293/ABCC1)		±			7	±	(6.1-8.3)	Estone sulfate uptake (membranes of HEK293/ABCG2)		±				±				±				±			Antimicrob. Agents Chemother.	2016	60	6
Caspofungin	CCC(C)CC(C)CCCCCCCCC(=O)N[C@H]1C[C@H]([C@@H](NC(=O)[C@@H]2[C@H](CCN2C(=O)[C@@H](NC(=O)C(NC(=O)[C@@H]3C[C@H](CN3C(=O)C(NC1=O)[C@@H](C)O)O)[C@@H]([C@H](C4=CC=C(C=C4)O)O)O)[C@@H](CCN)O)O)NCCN)O	34	±	(26.8-43.7)	N-methyl-quinidine uptake (vesicles of HEK293/ABCB1)		±				±				±			112	±	(88.7-140.7)	E217betaG uptake (membrane vesicles of HEK293/ABCC1)		±			6	±	(2.5-13.2)	Estone sulfate uptake (membranes of HEK293/ABCG2)		±				±				±				±			Antimicrob. Agents Chemother.	2016	60	6
Micafungin	CCCCCOC1=CC=C(C=C1)C2=CC(=NO2)C3=CC=C(C=C3)C(=O)N[C@H]4C[C@H]([C@H](NC(=O)[C@@H]5[C@H]([C@H](CN5C(=O)[C@@H](NC(=O)[C@@H](NC(=O)[C@@H]6C[C@H](CN6C(=O)[C@@H](NC4=O)[C@@H](C)O)O)[C@@H]([C@H](C7=CC(=C(C=C7)O)OS(=O)(=O)O)O)O)[C@@H](CC(=O)N)O)C)O)O)O	45	±	(29.2-70.5)	N-methyl-quinidine uptake (vesicles of HEK293/ABCB1)		±				±				±			21	±	(19.9-23.0)	E217betaG uptake (membrane vesicles of HEK293/ABCC1)		±			21	±	(17.4-25.4)	Estone sulfate uptake (membranes of HEK293/ABCG2)		±				±				±				±			Antimicrob. Agents Chemother.	2016	60	6
Fluconazole	C1=CC(=C(C=C1F)F)C(CN2C=NC=N2)(CN3C=NC=N3)O	<250	±		N-methyl-quinidine uptake (vesicles of HEK293/ABCB1)		±				±				±			<250	±		E217betaG uptake (membrane vesicles of HEK293/ABCC1)		±			<250	±		Estone sulfate uptake (membranes of HEK293/ABCG2)		±				±				±				±			Antimicrob. Agents Chemother.	2016	60	6
Isavuconazole	C[C@@H](C1=NC(=CS1)C2=CC=C(C=C2)C#N)[C@](CN3C=NC=N3)(C4=C(C=CC(=C4)F)F)O	3	±	(2.7-3.9)	N-methyl-quinidine uptake (vesicles of HEK293/ABCB1)		±				±				±			<250	±		E217betaG uptake (membrane vesicles of HEK293/ABCC1)		±			11	±	(5.2-2.3)	Estone sulfate uptake (membranes of HEK293/ABCG2)		±				±				±				±			Antimicrob. Agents Chemother.	2016	60	6
Itraconazole	CCC(C)N1C(=O)N(C=N1)C2=CC=C(C=C2)N3CCN(CC3)C4=CC=C(C=C4)OCC5COC(O5)(CN6C=NC=N6)C7=C(C=C(C=C7)Cl)Cl	2	±	(1.1-2.3)	N-methyl-quinidine uptake (vesicles of HEK293/ABCB1)		±				±				±			<250	±		E217betaG uptake (membrane vesicles of HEK293/ABCC1)		±			2	±	(1.6-3.6)	Estone sulfate uptake (membranes of HEK293/ABCG2)		±				±				±				±			Antimicrob. Agents Chemother.	2016	60	6
Hydroxyitraconazole	CC(C(C)O)N1C(=O)N(C=N1)C2=CC=C(C=C2)N3CCN(CC3)C4=CC=C(C=C4)OCC5COC(O5)(CN6C=NC=N6)C7=C(C=C(C=C7)Cl)Cl	5	±	(2.9-7.7)	N-methyl-quinidine uptake (vesicles of HEK293/ABCB1)		±				±				±			<250	±		E217betaG uptake (membrane vesicles of HEK293/ABCC1)		±			12	±	(7.4-20.2	Estone sulfate uptake (membranes of HEK293/ABCG2)		±				±				±				±			Antimicrob. Agents Chemother.	2016	60	6
Posaconazole	CC[C@@H]([C@H](C)O)N1C(=O)N(C=N1)C2=CC=C(C=C2)N3CCN(CC3)C4=CC=C(C=C4)OC[C@H]5C[C@](OC5)(CN6C=NC=N6)C7=C(C=C(C=C7)F)F	3	±	(2.2-4.1)	N-methyl-quinidine uptake (vesicles of HEK293/ABCB1)		±				±				±			<250	±		E217betaG uptake (membrane vesicles of HEK293/ABCC1)		±			6	±	(3.9-8.1)	Estone sulfate uptake (membranes of HEK293/ABCG2)		±				±				±				±			Antimicrob. Agents Chemother.	2016	60	6
Voriconazole	C[C@@H](C1=NC=NC=C1F)[C@](CN2C=NC=N2)(C3=C(C=C(C=C3)F)F)O	<250	±		N-methyl-quinidine uptake (vesicles of HEK293/ABCB1)		±				±				±			<250	±		E217betaG uptake (membrane vesicles of HEK293/ABCC1)		±			<250	±		Estone sulfate uptake (membranes of HEK293/ABCG2)		±				±				±				±			Antimicrob. Agents Chemother.	2016	60	6
Amphotericin B (Fungizone)	C[C@H]1/C=C/C=C/C=C/C=C/C=C/C=C/C=C/[C@@H](C[C@H]2[C@@H]([C@H](C[C@](O2)(C[C@H](C[C@H]([C@@H](CC[C@H](C[C@H](CC(=O)O[C@H]([C@@H]([C@@H]1O)C)C)O)O)O)O)O)O)O)C(=O)O)O[C@H]3[C@H]([C@H]([C@@H]([C@H](O3)C)O)N)O	<250	±		N-methyl-quinidine uptake (vesicles of HEK293/ABCB1)		±				±				±			<250	±		E217betaG uptake (membrane vesicles of HEK293/ABCC1)		±			127	±	(86.8-186.3)	Estone sulfate uptake (membranes of HEK293/ABCG2)		±				±				±				±			Antimicrob. Agents Chemother.	2016	60	6
Chloroquine	CCN(CC)CCCC(C)NC1=C2C=CC(=CC2=NC=C1)Cl	~100	±		N-methyl-quinidine uptake (vesicles of HEK293/ABCB1)		±				±				±			>100	±		E217betaG uptake (membrane vesicles of HEK293/ABCC1)		±			~100	±		Estone sulfate uptake (membranes of HEK293/ABCG2)		±				±				±				±			Malar. J.	2014	13
Quinine	COC1=CC2=C(C=CN=C2C=C1)C(C3CC4CCN3CC4C=C)O	6.8	±	(5.9-7.8)	N-methyl-quinidine uptake (vesicles of HEK293/ABCB1)		±				±				±			>100	±		E217betaG uptake (membrane vesicles of HEK293/ABCC1)		±			~100	±		Estone sulfate uptake (membranes of HEK293/ABCG2)		±				±				±				±			Malar. J.	2014	13
Artemisinin	C[C@@H]1CC[C@H]2[C@H](C(=O)O[C@H]3[C@@]24[C@H]1CC[C@](O3)(OO4)C)C	>100	±		N-methyl-quinidine uptake (vesicles of HEK293/ABCB1)		±				±				±			>100	±		E217betaG uptake (membrane vesicles of HEK293/ABCC1)		±			~100	±		Estone sulfate uptake (membranes of HEK293/ABCG2)		±				±				±				±			Malar. J.	2014	13
Mefloquine	C1CCNC(C1)C(C2=CC(=NC3=C2C=CC=C3C(F)(F)F)C(F)(F)F)O	72	±	(49-104)	N-methyl-quinidine uptake (vesicles of HEK293/ABCB1)		±				±				±			~100	±		E217betaG uptake (membrane vesicles of HEK293/ABCC1)		±			18	±	(17-20)	Estone sulfate uptake (membranes of HEK293/ABCG2)		±				±				±				±			Malar. J.	2014	13
Lumefantrine	CCCCN(CCCC)CC(C1=CC(=CC\2=C1C3=C(/C2=C/C4=CC=C(C=C4)Cl)C=C(C=C3)Cl)Cl)O	>100	±		N-methyl-quinidine uptake (vesicles of HEK293/ABCB1)		±				±				±			>100	±		E217betaG uptake (membrane vesicles of HEK293/ABCC1)		±			~100	±		Estone sulfate uptake (membranes of HEK293/ABCG2)		±				±				±				±			Malar. J.	2014	13
Atovaquone	C1CC(CCC1C2=CC=C(C=C2)Cl)C3=C(C4=CC=CC=C4C(=O)C3=O)O	>100	±		N-methyl-quinidine uptake (vesicles of HEK293/ABCB1)		±				±				±			>100	±		E217betaG uptake (membrane vesicles of HEK293/ABCC1)		±			0.23	±	(0.17-0.29)	Estone sulfate uptake (membranes of HEK293/ABCG2)		±				±				±				±			Malar. J.	2014	13
Dihydroartemisinin	C[C@@H]1CC[C@H]2[C@H]([C@H](O[C@H]3[C@@]24[C@H]1CCC(O3)(OO4)C)O)C	>100	±		N-methyl-quinidine uptake (vesicles of HEK293/ABCB1)		±				±				±			>100	±		E217betaG uptake (membrane vesicles of HEK293/ABCC1)		±			>100	±		Estone sulfate uptake (membranes of HEK293/ABCG2)		±				±				±				±			Malar. J.	2014	13
Proguanil	CC(C)N=C(N)/N=C(\N)/NC1=CC=C(C=C1)Cl	>100	±		N-methyl-quinidine uptake (vesicles of HEK293/ABCB1)		±				±				±			>100	±		E217betaG uptake (membrane vesicles of HEK293/ABCC1)		±			118	±	(93-148)	Estone sulfate uptake (membranes of HEK293/ABCG2)		±				±				±				±			Malar. J.	2014	13
Lamellarin O	OC1=CC=C(C2=C(C(OC)=O)N(CC(C3=CC=C(OC)C=C3)=O)C=C2C4=CC=C(O)C=C4)C=C1	<20	±		Calcein AM (SW620/Ad300)		±				±				±			>20	±		Calcein AM (2008/ABCC1)		±			4.7	±	0.6	Mitoxantrone efflux (NCI-H460/MX20)		±				±				±				±			Mar. Drugs	2014	12	7
Parguerene I	C[C@@]1(C(Br)COC(C)=O)C[C@@]2([H])[C@H](OC(C)=O)C[C@]3([H])[C@]4(CO)[C@@H](C4)[C@H](OC(C)=O)C[C@@]3(C)C2=CC1	>20	±		Calcein AM (SW620/Ad300)	<20	±		Hoechst 33342 efflux (SW620/Ad300)	~10	±		[3H]Paclitaxel (HEK293/ABCB1)		±			<<20	±		Calcein AM (HEK293/ABCC1)		±			inactive	±		Pheophorbide A (HEK293/ABCG2)		±				±				±				±			Biochem. Pharmacol.	2013	85	9
Parguerene II	C[C@@]1(C(Br)COC(C)=O)C[C@@]2([H])[C@H](OC(C)=O)C[C@]3([H])[C@]4(COC(C)=O)[C@@H](C4)[C@H](OC(C)=O)C[C@@]3(C)C2=CC1	>20	±		Calcein AM (SW620/Ad300)	<<20	±		Hoechst 33342 efflux (SW620/Ad300)	<10	±		[3H]Paclitaxel (HEK293/ABCB1)		±			<<20	±		Calcein AM (HEK293/ABCC1)		±			inactive	±		Pheophorbide A (HEK293/ABCG2)		±				±				±				±			Biochem. Pharmacol.	2013	85	9
(-)-Tetrahydropalmitine	COC1=C(C2=C(C[C@H]3C4=CC(=C(C=C4CCN3C2)OC)OC)C=C1)OC	>100	±		Rhodamine 123 (MDCK ABCB1)		±				±				±			inactive	±		Calcein AM (MDCK ABCC1)		±			inactive	±		Rosuvastatin (LLC-PK1/ABCG2)		±				±				±				±			Xenobiotica	2012	42	12
(+)-Tetrahydropalmitine	COC1=C(OC)C2=C(C=C1)C[C@@H]3C4=CC(OC)=C(OC)C=C4CCN3C2	~50	±		Rhodamine 123 (MDCK ABCB1)		±				±				±			inactive	±		Calcein AM (MDCK ABCC1)		±			inactive	±		Rosuvastatin (LLC-PK1/ABCG2)		±				±				±				±			Xenobiotica	2012	42	12
Piperine	C1CCN(CC1)C(=O)/C=C/C=C/C2=CC3=C(C=C2)OCO3	>50	±		Rhodamine 123 (MCF-7/DOX)		±				±				±			>50	±		Doxorubicin (A-549/DDP)		±			~50	±		Mitoxantrone (MCF-7/DOX)		±				±				±				±			Phytomedicine	2011	19	1
Fumitremorgin C	CC(=C[C@H]1C2=C(C[C@@H]3N1C(=O)[C@@H]4CCCN4C3=O)C5=C(N2)C=C(C=C5)OC)C	inactive	±		Calcein AM (KB-V1)		±				±				±			inactive	±		Calcein AM (MDCK II ABCC1)		±			1.483	±	194	Hoechst 33342 (MCF-7/Topo)		±				±				±				±			Eur. J. Med. Chem.	2020	191
beta-Carboline derivative 5	ClC1=C(Cl)C=CC(C2C3=C(C(C=CC=C4)=C4[N]3)CCN2C(C5=CC=C(OC)C=C5)=O)=C1	inactive	±		Calcein AM (KB-V1)		±				±				±			inactive	±		Calcein AM (MDCK II ABCC1)		±			1.115	±	0.032	Hoechst 33342 (MCF-7/Topo)		±				±				±				±			Eur. J. Med. Chem.	2020	191
Chromonene 6	O=C1C=C(C(NCCC2=CC=C(OC)C(OC)=C2)=O)OC3=CC=CC(OCC4=CC=CC=C4)=C31	inactive	±		Calcein AM (KB-V1)		±				±				±			inactive	±		Calcein AM (MDCK II ABCC1)		±			1.800	±	0.300	Hoechst 33342 (MCF-7/Topo)		±				±				±				±			Eur. J. Med. Chem.	2020	191
Chromonene 7	O=C1C=C(C(NCCC2=CNC3=C2C=C(OC)C=C3)=O)OC4=CC=CC(OCC5=CC=C(Br)C=C5)=C41	6.756	±	0.946	Calcein AM (KB-V1)		±				±				±			3.599	±	0.302	Calcein AM (MDCK II ABCC1)		±			0.707	±	0.098	Hoechst 33342 (MCF-7/Topo)		±				±				±				±			Eur. J. Med. Chem.	2020	191
Acrylonitrile 8 (YHO-13177)	OC(CC1)CCN1C2=CC=C(/C=C(C3=CC=C(OC)C(OC)=C3)\C#N)S2	>65.480	±		Calcein AM (KB-V1)		±				±				±			>39.750	±		Calcein AM (MDCK II ABCC1)		±			3.345	±	0.342	Hoechst 33342 (MCF-7/Topo)		±				±				±				±			Eur. J. Med. Chem.	2020	191
Tariquidar analog 9 (UR-ME22-1)	O=C(OC)C1=CC=C(C(NC2=CC=C(CCN3CC(C=C(OC)C(OC)=C4)=C4CC3)C=C2)=O)C=C1NC(C5=NC(C=CC=C6)=C6C=C5)=O	>12.080	±		Calcein AM (KB-V1)		±				±				±			inactive	±		Calcein AM (MDCK II ABCC1)		±			0.101	±	0.017	Hoechst 33342 (MCF-7/Topo)		±				±				±				±			Eur. J. Med. Chem.	2020	191
Tariquidar-related triazole 38 (UR-MB86)	O=C(OC)C1=CC=C(C2=CN(C3=CC=C(CN4CC(C=C(OC)C(OC)=C5)=C5CC4)C=C3)N=N2)C=C1NC(C6=NC(C=CC=C7)=C7C=C6)=O	>10.730	±		Calcein AM (KB-V1)		±				±				±			inactive	±		Calcein AM (MDCK II ABCC1)		±			0.350	±	0.053	Hoechst 33342 (MCF-7/Topo)		±				±				±				±			Eur. J. Med. Chem.	2020	191
Tariquidar-related triazole 39 (UR-MB84)	O=C(OC)C1=CC=C(C2=CN(C3=CC=C(CN4CC(C=C(OCCOCCOCCOC)C(OC)=C5)=C5CC4)C=C3)N=N2)C=C1NC(C6=NC(C=CC=C7)=C7C=C6)=O	>25.030	±		Calcein AM (KB-V1)		±				±				±			inactive	±		Calcein AM (MDCK II ABCC1)		±			0.153	±	0.012	Hoechst 33342 (MCF-7/Topo)		±				±				±				±			Eur. J. Med. Chem.	2020	191
Tariquidar-related triazole 40 (UR-MB81)	O=C(OC)C1=CC=C(C2=CN(C3=CC=C(CCN4CC(C=CC=C5)=C5CC4)C=C3)N=N2)C=C1NC(C6=NC(C=CC=C7)=C7C=C6)=O	>38.270	±		Calcein AM (KB-V1)		±				±				±			inactive	±		Calcein AM (MDCK II ABCC1)		±			0.486	±	0.005	Hoechst 33342 (MCF-7/Topo)		±				±				±				±			Eur. J. Med. Chem.	2020	191
Tariquidar-related triazole 41 (UR-MB19)	O=C(OC)C1=CC=C(C2=CN(C3=CC=C(CCN4CC(C=C(OC)C(OC)=C5)=C5CC4)C=C3)N=N2)C=C1NC(C6=NC(C=CC=C7)=C7C=C6)=O	inactive	±		Calcein AM (KB-V1)		±				±				±			inactive	±		Calcein AM (MDCK II ABCC1)		±			0.617	±	0.179	Hoechst 33342 (MCF-7/Topo)		±				±				±				±			Eur. J. Med. Chem.	2020	191
Tariquidar-related triazole 42 (UR-MB95)	O=C(OC)C1=CC=C(C2=CN(C3=CC=C(CCN4CC(C=C(OCCOCCOCCOC)C(OC)=C5)=C5CC4)C=C3)N=N2)C=C1NC(C6=NC(C=CC=C7)=C7C=C6)=O	1.623	±	0.405	Calcein AM (KB-V1)		±				±				±			inactive	±		Calcein AM (MDCK II ABCC1)		±			0.144	±	0.035	Hoechst 33342 (MCF-7/Topo)		±				±				±				±			Eur. J. Med. Chem.	2020	191
Tariquidar-related triazole 56 (UR-St1)	CC(C1=CC=C(C2=CN(C3=CC=C(CCN4CC(C=C(OC)C(OC)=C5)=C5CC4)C=C3)N=N2)C=C1NC(C6=NC(C=CC=C7)=C7C=C6)=O)=O	inactive	±		Calcein AM (KB-V1)		±				±				±			inactive	±		Calcein AM (MDCK II ABCC1)		±			0.140	±	0.040	Hoechst 33342 (MCF-7/Topo)		±				±				±				±			Eur. J. Med. Chem.	2020	191
Tariquidar-related triazole 57 (UR-MB108)	O=C(CC)C1=CC=C(C2=CN(C3=CC=C(CCN4CC(C=C(OC)C(OC)=C5)=C5CC4)C=C3)N=N2)C=C1NC(C6=NC(C=CC=C7)=C7C=C6)=O	inactive	±		Calcein AM (KB-V1)		±				±				±			inactive	±		Calcein AM (MDCK II ABCC1)		±			0.079	±	0.005	Hoechst 33342 (MCF-7/Topo)		±				±				±				±			Eur. J. Med. Chem.	2020	191
Tariquidar-related triazole 58 (UR-St2)	O=C(C(C)C)C1=CC=C(C2=CN(C3=CC=C(CCN4CC(C=C(OC)C(OC)=C5)=C5CC4)C=C3)N=N2)C=C1NC(C6=NC(C=CC=C7)=C7C=C6)=O	>21.830	±		Calcein AM (KB-V1)		±				±				±			>19.040	±		Calcein AM (MDCK II ABCC1)		±			0.295	±	0.028	Hoechst 33342 (MCF-7/Topo)		±				±				±				±			Eur. J. Med. Chem.	2020	191
Tariquidar-related triazole 59 (UR-MB136)	O=C(CC)C1=CC=C(C2=CN(C3=CC=C(CCN4CC(C=C(OCCOCCOCCOC)C(OC)=C5)=C5CC4)C=C3)N=N2)C=C1NC(C6=NC(C=CC=C7)=C7C=C6)=O	>44.460	±		Calcein AM (KB-V1)		±				±				±			inactive	±		Calcein AM (MDCK II ABCC1)		±			0.081	±	0.016	Hoechst 33342 (MCF-7/Topo)		±				±				±				±			Eur. J. Med. Chem.	2020	191
4-anilino-6-methyl-2-phenylpyrimidine 18	CC1=CC(NC2=CC(C#N)=C(C#N)C=C2)=NC(C3=CC=CC=C3)=N1	inactive	±		Calcein AM (A2780/ADR)		±				±				±			inactive	±		Calcein AM (H69AR)		±			0.188	±	0.010	Hoechst 33342 (MDCK II ABCG2)	0.548	±	0.043	Pheophorbide A (MDCK II ABCG2)		±				±				±			J. Med. Chem.	2020	63	18
4-anilino-6-methyl-2-phenylpyrimidine 19	CC1=CC(NC2=CC(C)=C(C#N)C=C2)=NC(C3=CC=CC=C3)=N1	inactive	±		Calcein AM (A2780/ADR)		±				±				±			inactive	±		Calcein AM (H69AR)		±			0.0935	±	0.0183	Hoechst 33342 (MDCK II ABCG2)	0.175	±	0.011	Pheophorbide A (MDCK II ABCG2)		±				±				±			J. Med. Chem.	2020	63	18
4-anilino-6-methyl-2-phenylpyrimidine 20	CC1=CC(NC2=CC=C(CC#N)C=C2)=NC(C3=CC=CC=C3)=N1	16	±	1.6	Calcein AM (A2780/ADR)		±				±				±			inactive	±		Calcein AM (H69AR)		±			2.5	±	0.19	Hoechst 33342 (MDCK II ABCG2)	3.62	±	0.27	Pheophorbide A (MDCK II ABCG2)		±				±				±			J. Med. Chem.	2020	63	18
4-anilino-6-methyl-2-phenylpyrimidine 21	CC1=CC(NC2=CC([N+]([O-])=O)=CC=C2)=NC(C3=CC=CC=C3)=N1	inactive	±		Calcein AM (A2780/ADR)		±				±				±			11.2	±	2.8	Calcein AM (H69AR)		±			0.13	±	0.011	Hoechst 33342 (MDCK II ABCG2)	0.146	±	0.009	Pheophorbide A (MDCK II ABCG2)		±				±				±			J. Med. Chem.	2020	63	18
4-anilino-6-methyl-2-phenylpyrimidine 22	CC1=CC(NC2=CC=C([N+]([O-])=O)C=C2)=NC(C3=CC=CC=C3)=N1	11.2	±	2.7	Calcein AM (A2780/ADR)		±				±				±			9.26	±	0.75	Calcein AM (H69AR)		±			0.0522	±	0.0037	Hoechst 33342 (MDCK II ABCG2)	0.156	±	0.016	Pheophorbide A (MDCK II ABCG2)		±				±				±			J. Med. Chem.	2020	63	18
4-anilino-6-methyl-2-phenylpyrimidine 23	CC1=CC(NC2=CC(O)=CC=C2)=NC(C3=CC=CC=C3)=N1	inactive	±		Calcein AM (A2780/ADR)		±				±				±			inactive	±		Calcein AM (H69AR)		±			0.253	±	0.027	Hoechst 33342 (MDCK II ABCG2)	0.516	±	0.033	Pheophorbide A (MDCK II ABCG2)		±				±				±			J. Med. Chem.	2020	63	18
4-anilino-6-methyl-2-phenylpyrimidine 24	CC1=CC(NC2=CC(CO)=CC=C2)=NC(C3=CC=CC=C3)=N1	inactive	±		Calcein AM (A2780/ADR)		±				±				±			inactive	±		Calcein AM (H69AR)		±			4.2	±	0.4	Hoechst 33342 (MDCK II ABCG2)	2.52	±	0.12	Pheophorbide A (MDCK II ABCG2)		±				±				±			J. Med. Chem.	2020	63	18
4-anilino-6-methyl-2-phenylpyrimidine 25	CC1=CC(NC2=CC(OC)=CC=C2)=NC(C3=CC=CC=C3)=N1	13.4	±	0.6	Calcein AM (A2780/ADR)		±				±				±			8.87	±	1.00	Calcein AM (H69AR)		±			0.271	±	0.061	Hoechst 33342 (MDCK II ABCG2)	0.503	±	0.046	Pheophorbide A (MDCK II ABCG2)		±				±				±			J. Med. Chem.	2020	63	18
4-anilino-6-methyl-2-phenylpyrimidine 26	CC1=CC(NC2=CC(F)=CC=C2)=NC(C3=CC=CC=C3)=N1	inactive	±		Calcein AM (A2780/ADR)		±				±				±			7.01	±	1.01	Calcein AM (H69AR)		±			1.11	±	0.15	Hoechst 33342 (MDCK II ABCG2)	0.776	±	0.151	Pheophorbide A (MDCK II ABCG2)		±				±				±			J. Med. Chem.	2020	63	18
4-anilino-6-methyl-2-phenylpyrimidine 27	CC1=CC(NC2=CC(Cl)=CC=C2)=NC(C3=CC=CC=C3)=N1	5.92	±	0.14	Calcein AM (A2780/ADR)		±				±				±			3.51	±	0.05	Calcein AM (H69AR)		±			0.811	±	0.081	Hoechst 33342 (MDCK II ABCG2)	1	±	0.18	Pheophorbide A (MDCK II ABCG2)		±				±				±			J. Med. Chem.	2020	63	18
4-anilino-6-methyl-2-phenylpyrimidine 28	CC1=CC(NC2=CC(Br)=CC=C2)=NC(C3=CC=CC=C3)=N1	7.14	±	0.33	Calcein AM (A2780/ADR)		±				±				±			3.53	±	0.06	Calcein AM (H69AR)		±			0.892	±	0.091	Hoechst 33342 (MDCK II ABCG2)	0.386	±	0.046	Pheophorbide A (MDCK II ABCG2)		±				±				±			J. Med. Chem.	2020	63	18
4-anilino-6-methyl-2-phenylpyrimidine 29	CC1=CC(NC2=CC(C#N)=C(F)C=C2)=NC(C3=CC=CC=C3)=N1	inactive	±		Calcein AM (A2780/ADR)		±				±				±			inactive	±		Calcein AM (H69AR)		±			0.307	±	0.007	Hoechst 33342 (MDCK II ABCG2)	0.0861	±	0.0043	Pheophorbide A (MDCK II ABCG2)		±				±				±			J. Med. Chem.	2020	63	18
4-anilino-6-methyl-2-phenylpyrimidine 30	CC1=CC(NC2=CC(Br)=C(C#N)C=C2)=NC(C3=CC=CC=C3)=N1	inactive	±		Calcein AM (A2780/ADR)		±				±				±			inactive	±		Calcein AM (H69AR)		±			0.119	±	0.006	Hoechst 33342 (MDCK II ABCG2)	0.0594	±	0.0036	Pheophorbide A (MDCK II ABCG2)		±				±				±			J. Med. Chem.	2020	63	18
4-anilino-6-methyl-2-phenylpyrimidine 31	CC1=CC(NC2=CC(C(F)(F)F)=C(C#N)C=C2)=NC(C3=CC=CC=C3)=N1	inactive	±		Calcein AM (A2780/ADR)		±				±				±			inactive	±		Calcein AM (H69AR)		±			0.0693	±	0.0009	Hoechst 33342 (MDCK II ABCG2)	0.385	±	0.047	Pheophorbide A (MDCK II ABCG2)		±				±				±			J. Med. Chem.	2020	63	18
4-anilino-6-methyl-2-phenylpyrimidine 32	CC1=CC(NC2=CC([N+]([O-])=O)=C(F)C=C2)=NC(C3=CC=CC=C3)=N1	inactive	±		Calcein AM (A2780/ADR)		±				±				±			inactive	±		Calcein AM (H69AR)		±			1.01	±	0.12	Hoechst 33342 (MDCK II ABCG2)	0.771	±	0.086	Pheophorbide A (MDCK II ABCG2)		±				±				±			J. Med. Chem.	2020	63	18
4-anilino-6-methyl-2-phenylpyrimidine 33	CC1=CC(NC2=CC(Cl)=C([N+]([O-])=O)C=C2)=NC(C3=CC=CC=C3)=N1	inactive	±		Calcein AM (A2780/ADR)		±				±				±			inactive	±		Calcein AM (H69AR)		±			0.0589	±	0.0015	Hoechst 33342 (MDCK II ABCG2)	0.228	±	0.025	Pheophorbide A (MDCK II ABCG2)		±				±				±			J. Med. Chem.	2020	63	18
4-anilino-6-methyl-2-phenylpyrimidine 34	CC1=CC(NC2=CC(OC)=C(Br)C=C2)=NC(C3=CC=CC=C3)=N1	5.03	±	0.59	Calcein AM (A2780/ADR)		±				±				±			6.13	±	0.37	Calcein AM (H69AR)		±			0.28	±	0.042	Hoechst 33342 (MDCK II ABCG2)	0.328	±	0.031	Pheophorbide A (MDCK II ABCG2)		±				±				±			J. Med. Chem.	2020	63	18
4-anilino-6-methyl-2-phenylpyrimidine 35	CC1=CC(NC2=CC(F)=C(OC)C=C2)=NC(C3=CC=CC=C3)=N1	8.99	±	0.55	Calcein AM (A2780/ADR)		±				±				±			19.5	±	4.7	Calcein AM (H69AR)		±			0.861	±	0.053	Hoechst 33342 (MDCK II ABCG2)	1.31	±	0.10	Pheophorbide A (MDCK II ABCG2)		±				±				±			J. Med. Chem.	2020	63	18
4-anilino-6-methyl-2-phenylpyrimidine 36	CC1=CC(NC2=CC(C(F)(F)F)=C(OC)C=C2)=NC(C3=CC=CC=C3)=N1	7.3	±	0.23	Calcein AM (A2780/ADR)		±				±				±			4.76	±	0.72	Calcein AM (H69AR)		±			0.598	±	0.075	Hoechst 33342 (MDCK II ABCG2)	0.544	±	0.035	Pheophorbide A (MDCK II ABCG2)		±				±				±			J. Med. Chem.	2020	63	18
4-anilino-6-methyl-2-phenylpyrimidine 37	CC1=CC(NC2=CC(N=CC=C3)=C3C=C2)=NC(C4=CC=CC=C4)=N1	5.13	±	0.20	Calcein AM (A2780/ADR)		±				±				±			7.23	±	0.69	Calcein AM (H69AR)		±			n.t.	±		Hoechst 33342 (MDCK II ABCG2)	0.151	±	0.014	Pheophorbide A (MDCK II ABCG2)		±				±				±			J. Med. Chem.	2020	63	18
4-anilino-6-methyl-2-phenylpyrimidine 38	CC1=CC(NC2=CC(N=CC=N3)=C3C=C2)=NC(C4=CC=CC=C4)=N1	13.4	±	2.7	Calcein AM (A2780/ADR)		±				±				±			28.4	±	5.0	Calcein AM (H69AR)		±			n.t.	±		Hoechst 33342 (MDCK II ABCG2)	0.312	±	0.045	Pheophorbide A (MDCK II ABCG2)		±				±				±			J. Med. Chem.	2020	63	18
4-anilino-6-methyl-2-phenylpyrimidine 39	CC1=CC(NC2=CC(OCCO3)=C3C=C2)=NC(C4=CC=CC=C4)=N1	13.1	±	1.5	Calcein AM (A2780/ADR)		±				±				±			inactive	±		Calcein AM (H69AR)		±			0.808	±	0.050	Hoechst 33342 (MDCK II ABCG2)	1.63	±	0.17	Pheophorbide A (MDCK II ABCG2)		±				±				±			J. Med. Chem.	2020	63	18
4-anilino-6-methyl-2-phenylpyrimidine 40	CC1=CC(NC2=CC(C(NC3=O)=O)=C3C=C2)=NC(C4=CC=CC=C4)=N1	17.7	±	3.6	Calcein AM (A2780/ADR)		±				±				±			18.3	±	1.2	Calcein AM (H69AR)		±			0.253	±	0.007	Hoechst 33342 (MDCK II ABCG2)	0.416	±	0.043	Pheophorbide A (MDCK II ABCG2)		±				±				±			J. Med. Chem.	2020	63	18
4-anilino-6-methyl-2-phenylpyrimidine 32	CC1=CC(NC2=CC(C(O)=O)=C([N+]([O-])=O)C=C2)=NC(C3=CC=CC=C3)=N1	inactive	±		Calcein AM (A2780/ADR)		±				±				±			inactive	±		Calcein AM (H69AR)		±			28.4	±	19.2	Hoechst 33342 (MDCK II ABCG2)	7.39	±	0.65	Pheophorbide A (MDCK II ABCG2)		±				±				±			J. Med. Chem.	2020	63	18
6-Substituted 4-anilino-2-phenylquinazoline 12	N#CC(C=C1)=CC=C1NC2=NC(C3=CC=CC=C3)=NC(NC)=C2	25.9	±	10.2	Calcein AM (A2780/ADR)		±				±				±			inactive	±		Calcein AM (H69AR)		±			0.141	±	0.029	Pheophorbide A (MDCK II ABCG2)		±				±				±				±			Eur. J. Med. Chem.	2021	212
6-Substituted 4-anilino-2-phenylquinazoline 13	N#CC(C=C1)=CC=C1NC2=NC(C3=CC=CC=C3)=NC(NC(C)C)=C2	6.42	±	0.40	Calcein AM (A2780/ADR)		±				±				±			9.05	±	1.15	Calcein AM (H69AR)		±			0.763	±	0.088	Pheophorbide A (MDCK II ABCG2)		±				±				±				±			Eur. J. Med. Chem.	2021	212
6-Substituted 4-anilino-2-phenylquinazoline 14	N#CC(C=C1)=CC=C1NC2=NC(C3=CC=CC=C3)=NC(NCCC)=C2	5.9	±	0.42	Calcein AM (A2780/ADR)		±				±				±			9.58	±	0.64	Calcein AM (H69AR)		±			0.293	±	0.043	Pheophorbide A (MDCK II ABCG2)		±				±				±				±			Eur. J. Med. Chem.	2021	212
6-Substituted 4-anilino-2-phenylquinazoline 15	N#CC(C=C1)=CC=C1NC2=NC(C3=CC=CC=C3)=NC(NCCCC)=C2	6.62	±	0.69	Calcein AM (A2780/ADR)		±				±				±			inactive	±		Calcein AM (H69AR)		±			0.5	±	0.034	Pheophorbide A (MDCK II ABCG2)		±				±				±				±			Eur. J. Med. Chem.	2021	212
6-Substituted 4-anilino-2-phenylquinazoline 16	N#CC(C=C1)=CC=C1NC2=NC(C3=CC=CC=C3)=NC(C4=CC=CC=C4)=C2	inactive	±		Calcein AM (A2780/ADR)		±				±				±			inactive	±		Calcein AM (H69AR)		±			inactive	±		Pheophorbide A (MDCK II ABCG2)		±				±				±				±			Eur. J. Med. Chem.	2021	212
6-Substituted 4-anilino-2-phenylquinazoline 17	N#CC(C=C1)=CC=C1NC2=NC(C3=CC=CC=C3)=NC(NC4=CC=CC=C4)=C2	5.38	±	0.39	Calcein AM (A2780/ADR)		±				±				±			inactive	±		Calcein AM (H69AR)		±			0.169	±	0.010	Pheophorbide A (MDCK II ABCG2)		±				±				±				±			Eur. J. Med. Chem.	2021	212
6-Substituted 4-anilino-2-phenylquinazoline 18	N#CC(C=C1)=CC=C1NC2=NC(C3=CC=CC=C3)=NC(NCC4=CC=CC=C4)=C2	4.47	±	0.31	Calcein AM (A2780/ADR)		±				±				±			inactive	±		Calcein AM (H69AR)		±			0.283	±	0.025	Pheophorbide A (MDCK II ABCG2)		±				±				±				±			Eur. J. Med. Chem.	2021	212
6-Substituted 4-anilino-2-phenylquinazoline 19	N#CC(C=C1)=CC=C1NC2=NC(C3=CC=CC=C3)=NC(NCCC4=CC=CC=C4)=C2	inactive	±		Calcein AM (A2780/ADR)		±				±				±			inactive	±		Calcein AM (H69AR)		±			0.096	±	0.016	Pheophorbide A (MDCK II ABCG2)		±				±				±				±			Eur. J. Med. Chem.	2021	212
6-Substituted 4-anilino-2-phenylquinazoline 20	N#CC(C=C1)=CC=C1NC2=NC(C3=CC=CC=C3)=NC(NCCCC4=CC=CC=C4)=C2	inactive	±		Calcein AM (A2780/ADR)		±				±				±			inactive	±		Calcein AM (H69AR)		±			0.147	±	0.021	Pheophorbide A (MDCK II ABCG2)		±				±				±				±			Eur. J. Med. Chem.	2021	212
6-Substituted 4-anilino-2-phenylquinazoline 21	N#CC1=CC=C(NC2=NC(C3=CC=CC=C3)=NC(NCC4=CC=CC=N4)=C2)C=C1	3.4	±	0.26	Calcein AM (A2780/ADR)		±				±				±			inactive	±		Calcein AM (H69AR)		±			0.21	±	0.004	Pheophorbide A (MDCK II ABCG2)		±				±				±				±			Eur. J. Med. Chem.	2021	212
6-Substituted 4-anilino-2-phenylquinazoline 22	N#CC1=CC=C(NC2=NC(C3=CC=CC=C3)=NC(NCC4=CC=CN=C4)=C2)C=C1	5.41	±	0.46	Calcein AM (A2780/ADR)		±				±				±			20.7	±	3.6	Calcein AM (H69AR)		±			0.373	±	0.023	Pheophorbide A (MDCK II ABCG2)		±				±				±				±			Eur. J. Med. Chem.	2021	212
6-Substituted 4-anilino-2-phenylquinazoline 23	N#CC1=CC=C(NC2=NC(C3=CC=CC=C3)=NC(NCC4=CC=NC=C4)=C2)C=C1	4.26	±	0.18	Calcein AM (A2780/ADR)		±				±				±			inactive	±		Calcein AM (H69AR)		±			0.435	±	0.001	Pheophorbide A (MDCK II ABCG2)		±				±				±				±			Eur. J. Med. Chem.	2021	212
6-Substituted 4-anilino-2-phenylquinazoline 24	N#CC(C=C1)=CC=C1NC2=NC(C3=CC=CC=C3)=NC(NC4=CC=CC=C4O)=C2	2.98	±	0.36	Calcein AM (A2780/ADR)		±				±				±			inactive	±		Calcein AM (H69AR)		±			0.223	±	0.013	Pheophorbide A (MDCK II ABCG2)		±				±				±				±			Eur. J. Med. Chem.	2021	212
6-Substituted 4-anilino-2-phenylquinazoline 25	N#CC(C=C1)=CC=C1NC2=NC(C3=CC=CC=C3)=NC(NC4=CC=CC(O)=C4)=C2	3.52	±	0.45	Calcein AM (A2780/ADR)		±				±				±			4.08	±	0.11	Calcein AM (H69AR)		±			0.608	±	0.028	Pheophorbide A (MDCK II ABCG2)		±				±				±				±			Eur. J. Med. Chem.	2021	212
6-Substituted 4-anilino-2-phenylquinazoline 26	N#CC(C=C1)=CC=C1NC2=NC(C3=CC=CC=C3)=NC(NC4=CC=C(O)C=C4)=C2	4.54	±	0.07	Calcein AM (A2780/ADR)		±				±				±			4.04	±	.011	Calcein AM (H69AR)		±			0.387	±	0.036	Pheophorbide A (MDCK II ABCG2)		±				±				±				±			Eur. J. Med. Chem.	2021	212
6-Substituted 4-anilino-2-phenylquinazoline 27	N#CC(C=C1)=CC=C1NC2=NC(C3=CC=CC=C3)=NC(NC4=CC=C(C#N)C=C4)=C2	6.75	±	0.60	Calcein AM (A2780/ADR)		±				±				±			inactive	±		Calcein AM (H69AR)		±			0.133	±	0.014	Pheophorbide A (MDCK II ABCG2)		±				±				±				±			Eur. J. Med. Chem.	2021	212
[truncated: 24 more columns]
