# Supplementary material for: C@PA: Computer-Aided Pattern Analysis to Predict Multitarget ABC Transporter Inhibitors
Source: J Med Chem. 2021 Mar 16;64(6):3350–66. doi: 10.1021/acs.jmedchem.0c02199 (PMC8041314; doi:10.1021/acs.jmedchem.0c02199)
Supplement: Supplementary file 1 — jm0c02199_si_001.zip [file jm0c02199_si_001.zip › JMC_C@PA_Supplementary_Table_2_Revision.sdf]

Ureidocarboxylic acid derivative 4
  MOE2019           2D

 20 21  0  0  0  0  0  0  0  0999 V2000
    2.0950   -1.0550    0.0000 O   0  0  0  0  0  0  0  0  0  0  0  0
    2.0950    0.4450    0.0000 C   0  0  0  0  0  0  0  0  0  0  0  0
    3.3940    1.1950    0.0000 N   0  0  0  0  0  0  0  0  0  0  0  0
    3.3940    2.6950    0.0000 C   0  0  0  0  0  0  0  0  0  0  0  0
    4.6930    0.4450    0.0000 C   0  0  0  0  0  0  0  0  0  0  0  0
    5.9920    1.1950    0.0000 C   0  0  0  0  0  0  0  0  0  0  0  0
    7.2910    0.4450    0.0000 C   0  0  0  0  0  0  0  0  0  0  0  0
    7.2910   -1.0550    0.0000 C   0  0  0  0  0  0  0  0  0  0  0  0
    5.9920   -1.8050    0.0000 C   0  0  0  0  0  0  0  0  0  0  0  0
    4.6930   -1.0550    0.0000 C   0  0  0  0  0  0  0  0  0  0  0  0
    0.7960    1.1950    0.0000 N   0  0  0  0  0  0  0  0  0  0  0  0
   -0.5030    0.4450    0.0000 C   0  0  0  0  0  0  0  0  0  0  0  0
   -0.5030   -1.0550    0.0000 C   0  0  0  0  0  0  0  0  0  0  0  0
   -1.8020   -1.8050    0.0000 C   0  0  0  0  0  0  0  0  0  0  0  0
   -3.1020   -1.0550    0.0000 C   0  0  0  0  0  0  0  0  0  0  0  0
   -3.1020    0.4450    0.0000 C   0  0  0  0  0  0  0  0  0  0  0  0
   -1.8020    1.1950    0.0000 C   0  0  0  0  0  0  0  0  0  0  0  0
   -1.8020    2.6950    0.0000 C   0  0  0  0  0  0  0  0  0  0  0  0
   -3.1020    3.4450    0.0000 O   0  0  0  0  0  0  0  0  0  0  0  0
   -0.5030    3.4450    0.0000 O   0  0  0  0  0  0  0  0  0  0  0  0
  1  2  2  0  0  0  0
  2  3  1  0  0  0  0
  2 11  1  0  0  0  0
  3  4  1  0  0  0  0
  3  5  1  0  0  0  0
  5  6  1  0  0  0  0
  5 10  1  0  0  0  0
  6  7  1  0  0  0  0
  7  8  1  0  0  0  0
  8  9  1  0  0  0  0
  9 10  1  0  0  0  0
 11 12  1  0  0  0  0
 12 13  1  0  0  0  0
 12 17  2  0  0  0  0
 13 14  2  0  0  0  0
 14 15  1  0  0  0  0
 15 16  2  0  0  0  0
 16 17  1  0  0  0  0
 17 18  1  0  0  0  0
 18 19  1  0  0  0  0
 18 20  2  0  0  0  0
M  END
>  <Compound >
Ureidocarboxylic acid derivative 4

>  <SMILES>
O=C(N(C)C1CCCCC1)NC2=CC=CC=C2C(O)=O

>  <IC50 ABCB1 [uM]>
1000

>  <IC50 ABCC1 [uM]>
1000

>  <IC50 ABCG2 [uM]>
1000

$$$$
Ureidocarboxylic acid derivative 16
  MOE2019           2D

 21 22  0  0  0  0  0  0  0  0999 V2000
    2.5710    0.0000    0.0000 O   0  0  0  0  0  0  0  0  0  0  0  0
    3.3210    1.2990    0.0000 C   0  0  0  0  0  0  0  0  0  0  0  0
    4.8210    1.2990    0.0000 N   0  0  0  0  0  0  0  0  0  0  0  0
    5.5710    2.5980    0.0000 C   0  0  0  0  0  0  0  0  0  0  0  0
    7.0710    2.5980    0.0000 C   0  0  0  0  0  0  0  0  0  0  0  0
    5.5710    0.0000    0.0000 C   0  0  0  0  0  0  0  0  0  0  0  0
    7.0710    0.0000    0.0000 C   0  0  0  0  0  0  0  0  0  0  0  0
    2.5710    2.5980    0.0000 N   0  0  0  0  0  0  0  0  0  0  0  0
    1.0710    2.5980    0.0000 C   0  0  0  0  0  0  0  0  0  0  0  0
    0.3210    1.2990    0.0000 C   0  0  0  0  0  0  0  0  0  0  0  0
   -1.1790    1.2990    0.0000 C   0  0  0  0  0  0  0  0  0  0  0  0
   -1.9290    0.0000    0.0000 C   0  0  0  0  0  0  0  0  0  0  0  0
   -3.4290    0.0000    0.0000 C   0  0  0  0  0  0  0  0  0  0  0  0
   -4.1790    1.2990    0.0000 C   0  0  0  0  0  0  0  0  0  0  0  0
   -3.4290    2.5980    0.0000 C   0  0  0  0  0  0  0  0  0  0  0  0
   -1.9290    2.5980    0.0000 C   0  0  0  0  0  0  0  0  0  0  0  0
   -1.1790    3.8970    0.0000 C   0  0  0  0  0  0  0  0  0  0  0  0
    0.3210    3.8970    0.0000 C   0  0  0  0  0  0  0  0  0  0  0  0
    1.0710    5.1960    0.0000 C   0  0  0  0  0  0  0  0  0  0  0  0
    2.5710    5.1960    0.0000 O   0  0  0  0  0  0  0  0  0  0  0  0
    0.3210    6.4950    0.0000 O   0  0  0  0  0  0  0  0  0  0  0  0
  1  2  2  0  0  0  0
  2  3  1  0  0  0  0
  2  8  1  0  0  0  0
  3  4  1  0  0  0  0
  3  6  1  0  0  0  0
  4  5  1  0  0  0  0
  6  7  1  0  0  0  0
  8  9  1  0  0  0  0
  9 10  1  0  0  0  0
  9 18  2  0  0  0  0
 10 11  2  0  0  0  0
 11 12  1  0  0  0  0
 11 16  1  0  0  0  0
 12 13  2  0  0  0  0
 13 14  1  0  0  0  0
 14 15  2  0  0  0  0
 15 16  1  0  0  0  0
 16 17  2  0  0  0  0
 17 18  1  0  0  0  0
 18 19  1  0  0  0  0
 19 20  1  0  0  0  0
 19 21  2  0  0  0  0
M  END
>  <Compound >
Ureidocarboxylic acid derivative 16

>  <SMILES>
O=C(N(CC)CC)NC1=CC(C=CC=C2)=C2C=C1C(O)=O

>  <IC50 ABCB1 [uM]>
1000

>  <IC50 ABCC1 [uM]>
5.38

>  <IC50 ABCG2 [uM]>
1000

$$$$
Thioureidocarboxylic acid derivative 18
  MOE2019           2D

 20 21  0  0  0  0  0  0  0  0999 V2000
    2.0950   -1.0550    0.0000 S   0  0  0  0  0  0  0  0  0  0  0  0
    2.0950    0.4450    0.0000 C   0  0  0  0  0  0  0  0  0  0  0  0
    3.3940    1.1950    0.0000 N   0  0  0  0  0  0  0  0  0  0  0  0
    3.3940    2.6950    0.0000 C   0  0  0  0  0  0  0  0  0  0  0  0
    4.6930    0.4450    0.0000 C   0  0  0  0  0  0  0  0  0  0  0  0
    5.9920    1.1950    0.0000 C   0  0  0  0  0  0  0  0  0  0  0  0
    7.2910    0.4450    0.0000 C   0  0  0  0  0  0  0  0  0  0  0  0
    7.2910   -1.0550    0.0000 C   0  0  0  0  0  0  0  0  0  0  0  0
    5.9920   -1.8050    0.0000 C   0  0  0  0  0  0  0  0  0  0  0  0
    4.6930   -1.0550    0.0000 C   0  0  0  0  0  0  0  0  0  0  0  0
    0.7960    1.1950    0.0000 N   0  0  0  0  0  0  0  0  0  0  0  0
   -0.5030    0.4450    0.0000 C   0  0  0  0  0  0  0  0  0  0  0  0
   -0.5030   -1.0550    0.0000 C   0  0  0  0  0  0  0  0  0  0  0  0
   -1.8020   -1.8050    0.0000 C   0  0  0  0  0  0  0  0  0  0  0  0
   -3.1020   -1.0550    0.0000 C   0  0  0  0  0  0  0  0  0  0  0  0
   -3.1020    0.4450    0.0000 C   0  0  0  0  0  0  0  0  0  0  0  0
   -1.8020    1.1950    0.0000 C   0  0  0  0  0  0  0  0  0  0  0  0
   -1.8020    2.6950    0.0000 C   0  0  0  0  0  0  0  0  0  0  0  0
   -3.1020    3.4450    0.0000 O   0  0  0  0  0  0  0  0  0  0  0  0
   -0.5030    3.4450    0.0000 O   0  0  0  0  0  0  0  0  0  0  0  0
  1  2  2  0  0  0  0
  2  3  1  0  0  0  0
  2 11  1  0  0  0  0
  3  4  1  0  0  0  0
  3  5  1  0  0  0  0
  5  6  1  0  0  0  0
  5 10  1  0  0  0  0
  6  7  1  0  0  0  0
  7  8  1  0  0  0  0
  8  9  1  0  0  0  0
  9 10  1  0  0  0  0
 11 12  1  0  0  0  0
 12 13  1  0  0  0  0
 12 17  2  0  0  0  0
 13 14  2  0  0  0  0
 14 15  1  0  0  0  0
 15 16  2  0  0  0  0
 16 17  1  0  0  0  0
 17 18  1  0  0  0  0
 18 19  1  0  0  0  0
 18 20  2  0  0  0  0
M  END
>  <Compound >
Thioureidocarboxylic acid derivative 18

>  <SMILES>
S=C(N(C)C1CCCCC1)NC2=CC=CC=C2C(O)=O

>  <IC50 ABCB1 [uM]>
1000

>  <IC50 ABCC1 [uM]>
1000

>  <IC50 ABCG2 [uM]>
1000

$$$$
Ureidothiophene derivative 25
  MOE2019           2D

 19 20  0  0  0  0  0  0  0  0999 V2000
    3.7870    0.3120    0.0000 O   0  0  0  0  0  0  0  0  0  0  0  0
    3.8120    1.8120    0.0000 C   0  0  0  0  0  0  0  0  0  0  0  0
    5.1230    2.5410    0.0000 N   0  0  0  0  0  0  0  0  0  0  0  0
    5.1470    4.0410    0.0000 C   0  0  0  0  0  0  0  0  0  0  0  0
    6.4580    4.7690    0.0000 C   0  0  0  0  0  0  0  0  0  0  0  0
    6.4100    1.7700    0.0000 C   0  0  0  0  0  0  0  0  0  0  0  0
    7.7210    2.4990    0.0000 C   0  0  0  0  0  0  0  0  0  0  0  0
    2.5250    2.5830    0.0000 N   0  0  0  0  0  0  0  0  0  0  0  0
    1.2140    1.8540    0.0000 C   0  0  0  0  0  0  0  0  0  0  0  0
    1.0330    0.3650    0.0000 S   0  0  0  0  0  0  0  0  0  0  0  0
   -0.4390    0.0770    0.0000 C   0  0  0  0  0  0  0  0  0  0  0  0
   -1.1680    1.3880    0.0000 C   0  0  0  0  0  0  0  0  0  0  0  0
   -2.6400    1.1000    0.0000 C   0  0  0  0  0  0  0  0  0  0  0  0
   -2.8210   -0.3890    0.0000 C   0  0  0  0  0  0  0  0  0  0  0  0
   -1.4610   -1.0210    0.0000 C   0  0  0  0  0  0  0  0  0  0  0  0
   -0.1460    2.4870    0.0000 C   0  0  0  0  0  0  0  0  0  0  0  0
   -0.4340    3.9590    0.0000 C   0  0  0  0  0  0  0  0  0  0  0  0
    0.6970    4.9440    0.0000 O   0  0  0  0  0  0  0  0  0  0  0  0
   -1.8530    4.4450    0.0000 O   0  0  0  0  0  0  0  0  0  0  0  0
  1  2  2  0  0  0  0
  2  3  1  0  0  0  0
  2  8  1  0  0  0  0
  3  4  1  0  0  0  0
  3  6  1  0  0  0  0
  4  5  1  0  0  0  0
  6  7  1  0  0  0  0
  8  9  1  0  0  0  0
  9 10  1  0  0  0  0
  9 16  2  0  0  0  0
 10 11  1  0  0  0  0
 11 12  2  0  0  0  0
 11 15  1  0  0  0  0
 12 13  1  0  0  0  0
 12 16  1  0  0  0  0
 13 14  1  0  0  0  0
 14 15  1  0  0  0  0
 16 17  1  0  0  0  0
 17 18  1  0  0  0  0
 17 19  2  0  0  0  0
M  END
>  <Compound >
Ureidothiophene derivative 25

>  <SMILES>
O=C(N(CC)CC)NC(SC1=C2CCC1)=C2C(O)=O

>  <IC50 ABCB1 [uM]>
1000

>  <IC50 ABCC1 [uM]>
1000

>  <IC50 ABCG2 [uM]>
1000

$$$$
Ureidothiophene derivative 27
  MOE2019           2D

 20 21  0  0  0  0  0  0  0  0999 V2000
    2.8100   -0.2250    0.0000 O   0  0  0  0  0  0  0  0  0  0  0  0
    3.5600    1.0740    0.0000 C   0  0  0  0  0  0  0  0  0  0  0  0
    5.0600    1.0740    0.0000 N   0  0  0  0  0  0  0  0  0  0  0  0
    5.8100    2.3730    0.0000 C   0  0  0  0  0  0  0  0  0  0  0  0
    7.3100    2.3730    0.0000 C   0  0  0  0  0  0  0  0  0  0  0  0
    5.8100   -0.2250    0.0000 C   0  0  0  0  0  0  0  0  0  0  0  0
    7.3100   -0.2250    0.0000 C   0  0  0  0  0  0  0  0  0  0  0  0
    2.8100    2.3730    0.0000 N   0  0  0  0  0  0  0  0  0  0  0  0
    1.3100    2.3730    0.0000 C   0  0  0  0  0  0  0  0  0  0  0  0
    0.4280    1.1590    0.0000 S   0  0  0  0  0  0  0  0  0  0  0  0
   -0.9990    1.6230    0.0000 C   0  0  0  0  0  0  0  0  0  0  0  0
   -0.9990    3.1230    0.0000 C   0  0  0  0  0  0  0  0  0  0  0  0
   -2.2980    3.8730    0.0000 C   0  0  0  0  0  0  0  0  0  0  0  0
   -3.5970    3.1230    0.0000 C   0  0  0  0  0  0  0  0  0  0  0  0
   -3.5970    1.6230    0.0000 C   0  0  0  0  0  0  0  0  0  0  0  0
   -2.2980    0.8730    0.0000 C   0  0  0  0  0  0  0  0  0  0  0  0
    0.4280    3.5870    0.0000 C   0  0  0  0  0  0  0  0  0  0  0  0
    0.8920    5.0130    0.0000 C   0  0  0  0  0  0  0  0  0  0  0  0
    2.3590    5.3250    0.0000 O   0  0  0  0  0  0  0  0  0  0  0  0
   -0.1120    6.1280    0.0000 O   0  0  0  0  0  0  0  0  0  0  0  0
  1  2  2  0  0  0  0
  2  3  1  0  0  0  0
  2  8  1  0  0  0  0
  3  4  1  0  0  0  0
  3  6  1  0  0  0  0
  4  5  1  0  0  0  0
  6  7  1  0  0  0  0
  8  9  1  0  0  0  0
  9 10  1  0  0  0  0
  9 17  2  0  0  0  0
 10 11  1  0  0  0  0
 11 12  2  0  0  0  0
 11 16  1  0  0  0  0
 12 13  1  0  0  0  0
 12 17  1  0  0  0  0
 13 14  1  0  0  0  0
 14 15  1  0  0  0  0
 15 16  1  0  0  0  0
 17 18  1  0  0  0  0
 18 19  1  0  0  0  0
 18 20  2  0  0  0  0
M  END
>  <Compound >
Ureidothiophene derivative 27

>  <SMILES>
O=C(N(CC)CC)NC(SC1=C2CCCC1)=C2C(O)=O

>  <IC50 ABCB1 [uM]>
1000

>  <IC50 ABCC1 [uM]>
8.29

>  <IC50 ABCG2 [uM]>
1000

$$$$
Thioureidothiophene derivative 29
  MOE2019           2D

 16 16  0  0  0  0  0  0  0  0999 V2000
    3.4870   -0.8270    0.0000 S   0  0  0  0  0  0  0  0  0  0  0  0
    3.4870    0.6730    0.0000 C   0  0  0  0  0  0  0  0  0  0  0  0
    4.7860    1.4230    0.0000 N   0  0  0  0  0  0  0  0  0  0  0  0
    4.7860    2.9230    0.0000 C   0  0  0  0  0  0  0  0  0  0  0  0
    6.0850    3.6730    0.0000 C   0  0  0  0  0  0  0  0  0  0  0  0
    6.0850    0.6730    0.0000 C   0  0  0  0  0  0  0  0  0  0  0  0
    7.3840    1.4230    0.0000 C   0  0  0  0  0  0  0  0  0  0  0  0
    2.1880    1.4230    0.0000 N   0  0  0  0  0  0  0  0  0  0  0  0
    0.8880    0.6730    0.0000 C   0  0  0  0  0  0  0  0  0  0  0  0
    0.7320   -0.8190    0.0000 C   0  0  0  0  0  0  0  0  0  0  0  0
   -0.7360   -1.1310    0.0000 C   0  0  0  0  0  0  0  0  0  0  0  0
   -1.4860    0.1680    0.0000 S   0  0  0  0  0  0  0  0  0  0  0  0
   -0.4820    1.2830    0.0000 C   0  0  0  0  0  0  0  0  0  0  0  0
   -0.7940    2.7500    0.0000 C   0  0  0  0  0  0  0  0  0  0  0  0
    0.3210    3.7540    0.0000 O   0  0  0  0  0  0  0  0  0  0  0  0
   -2.2200    3.2140    0.0000 O   0  0  0  0  0  0  0  0  0  0  0  0
  1  2  2  0  0  0  0
  2  3  1  0  0  0  0
  2  8  1  0  0  0  0
  3  4  1  0  0  0  0
  3  6  1  0  0  0  0
  4  5  1  0  0  0  0
  6  7  1  0  0  0  0
  8  9  1  0  0  0  0
  9 10  1  0  0  0  0
  9 13  2  0  0  0  0
 10 11  2  0  0  0  0
 11 12  1  0  0  0  0
 12 13  1  0  0  0  0
 13 14  1  0  0  0  0
 14 15  1  0  0  0  0
 14 16  2  0  0  0  0
M  END
>  <Compound >
Thioureidothiophene derivative 29

>  <SMILES>
S=C(N(CC)CC)NC(C=CS1)=C1C(O)=O

>  <IC50 ABCB1 [uM]>
1000

>  <IC50 ABCC1 [uM]>
4.18

>  <IC50 ABCG2 [uM]>
1000

$$$$
Thioureidothiophene derivative 30
  MOE2019           2D

 16 16  0  0  0  0  0  0  0  0999 V2000
    3.4870   -0.8270    0.0000 S   0  0  0  0  0  0  0  0  0  0  0  0
    3.4870    0.6730    0.0000 C   0  0  0  0  0  0  0  0  0  0  0  0
    4.7860    1.4230    0.0000 N   0  0  0  0  0  0  0  0  0  0  0  0
    4.7860    2.9230    0.0000 C   0  0  0  0  0  0  0  0  0  0  0  0
    6.0850    3.6730    0.0000 C   0  0  0  0  0  0  0  0  0  0  0  0
    6.0850    0.6730    0.0000 C   0  0  0  0  0  0  0  0  0  0  0  0
    7.3840    1.4230    0.0000 C   0  0  0  0  0  0  0  0  0  0  0  0
    2.1880    1.4230    0.0000 N   0  0  0  0  0  0  0  0  0  0  0  0
    0.8880    0.6730    0.0000 C   0  0  0  0  0  0  0  0  0  0  0  0
    0.7320   -0.8190    0.0000 S   0  0  0  0  0  0  0  0  0  0  0  0
   -0.7360   -1.1310    0.0000 C   0  0  0  0  0  0  0  0  0  0  0  0
   -1.4860    0.1680    0.0000 C   0  0  0  0  0  0  0  0  0  0  0  0
   -0.4820    1.2830    0.0000 C   0  0  0  0  0  0  0  0  0  0  0  0
   -0.7940    2.7500    0.0000 C   0  0  0  0  0  0  0  0  0  0  0  0
    0.3210    3.7540    0.0000 O   0  0  0  0  0  0  0  0  0  0  0  0
   -2.2200    3.2140    0.0000 O   0  0  0  0  0  0  0  0  0  0  0  0
  1  2  2  0  0  0  0
  2  3  1  0  0  0  0
  2  8  1  0  0  0  0
  3  4  1  0  0  0  0
  3  6  1  0  0  0  0
  4  5  1  0  0  0  0
  6  7  1  0  0  0  0
  8  9  1  0  0  0  0
  9 10  1  0  0  0  0
  9 13  2  0  0  0  0
 10 11  1  0  0  0  0
 11 12  2  0  0  0  0
 12 13  1  0  0  0  0
 13 14  1  0  0  0  0
 14 15  1  0  0  0  0
 14 16  2  0  0  0  0
M  END
>  <Compound >
Thioureidothiophene derivative 30

>  <SMILES>
S=C(N(CC)CC)NC(SC=C1)=C1C(O)=O

>  <IC50 ABCB1 [uM]>
1000

>  <IC50 ABCC1 [uM]>
4.46

>  <IC50 ABCG2 [uM]>
1000

$$$$
Thioureidothiophene derivative 31
  MOE2019           2D

 19 20  0  0  0  0  0  0  0  0999 V2000
    1.9870    1.9870    0.0000 S   0  0  0  0  0  0  0  0  0  0  0  0
    1.9870    0.4870    0.0000 C   0  0  0  0  0  0  0  0  0  0  0  0
    0.6880   -0.2630    0.0000 N   0  0  0  0  0  0  0  0  0  0  0  0
   -0.6110    0.4870    0.0000 C   0  0  0  0  0  0  0  0  0  0  0  0
   -1.9820   -0.1230    0.0000 C   0  0  0  0  0  0  0  0  0  0  0  0
   -2.2940   -1.5910    0.0000 C   0  0  0  0  0  0  0  0  0  0  0  0
   -1.1790   -2.5940    0.0000 O   0  0  0  0  0  0  0  0  0  0  0  0
   -3.7200   -2.0540    0.0000 O   0  0  0  0  0  0  0  0  0  0  0  0
   -2.9850    0.9910    0.0000 C   0  0  0  0  0  0  0  0  0  0  0  0
   -2.2350    2.2900    0.0000 C   0  0  0  0  0  0  0  0  0  0  0  0
   -0.7680    1.9780    0.0000 S   0  0  0  0  0  0  0  0  0  0  0  0
    3.2860   -0.2630    0.0000 N   0  0  0  0  0  0  0  0  0  0  0  0
    3.2860   -1.7630    0.0000 C   0  0  0  0  0  0  0  0  0  0  0  0
    4.5850    0.4870    0.0000 C   0  0  0  0  0  0  0  0  0  0  0  0
    4.5850    1.9870    0.0000 C   0  0  0  0  0  0  0  0  0  0  0  0
    5.8840    2.7370    0.0000 C   0  0  0  0  0  0  0  0  0  0  0  0
    7.1830    1.9870    0.0000 C   0  0  0  0  0  0  0  0  0  0  0  0
    7.1830    0.4870    0.0000 C   0  0  0  0  0  0  0  0  0  0  0  0
    5.8840   -0.2630    0.0000 C   0  0  0  0  0  0  0  0  0  0  0  0
  1  2  2  0  0  0  0
  2  3  1  0  0  0  0
  2 12  1  0  0  0  0
  3  4  1  0  0  0  0
  4  5  2  0  0  0  0
  4 11  1  0  0  0  0
  5  6  1  0  0  0  0
  5  9  1  0  0  0  0
  6  7  1  0  0  0  0
  6  8  2  0  0  0  0
  9 10  2  0  0  0  0
 10 11  1  0  0  0  0
 12 13  1  0  0  0  0
 12 14  1  0  0  0  0
 14 15  1  0  0  0  0
 14 19  1  0  0  0  0
 15 16  1  0  0  0  0
 16 17  1  0  0  0  0
 17 18  1  0  0  0  0
 18 19  1  0  0  0  0
M  END
>  <Compound >
Thioureidothiophene derivative 31

>  <SMILES>
S=C(NC1=C(C(O)=O)C=CS1)N(C)C2CCCCC2

>  <IC50 ABCB1 [uM]>
1000

>  <IC50 ABCC1 [uM]>
4.51

>  <IC50 ABCG2 [uM]>
1000

$$$$
Thioureidothiophene derivative 37
  MOE2019           2D

 21 22  0  0  0  0  0  0  0  0999 V2000
    2.3100    2.3100    0.0000 S   0  0  0  0  0  0  0  0  0  0  0  0
    2.3100    0.8100    0.0000 C   0  0  0  0  0  0  0  0  0  0  0  0
    3.6100    0.0600    0.0000 N   0  0  0  0  0  0  0  0  0  0  0  0
    3.6100   -1.4400    0.0000 C   0  0  0  0  0  0  0  0  0  0  0  0
    4.9090    0.8100    0.0000 C   0  0  0  0  0  0  0  0  0  0  0  0
    6.2080    0.0600    0.0000 C   0  0  0  0  0  0  0  0  0  0  0  0
    7.5070    0.8100    0.0000 C   0  0  0  0  0  0  0  0  0  0  0  0
    7.5070    2.3100    0.0000 C   0  0  0  0  0  0  0  0  0  0  0  0
    6.2080    3.0600    0.0000 C   0  0  0  0  0  0  0  0  0  0  0  0
    4.9090    2.3100    0.0000 C   0  0  0  0  0  0  0  0  0  0  0  0
    1.0110    0.0600    0.0000 N   0  0  0  0  0  0  0  0  0  0  0  0
   -0.2880    0.8100    0.0000 C   0  0  0  0  0  0  0  0  0  0  0  0
   -0.4440    2.3020    0.0000 S   0  0  0  0  0  0  0  0  0  0  0  0
   -1.9120    2.6140    0.0000 C   0  0  0  0  0  0  0  0  0  0  0  0
   -2.5220    3.9840    0.0000 C   0  0  0  0  0  0  0  0  0  0  0  0
   -2.6620    1.3150    0.0000 C   0  0  0  0  0  0  0  0  0  0  0  0
   -4.1530    1.1580    0.0000 C   0  0  0  0  0  0  0  0  0  0  0  0
   -1.6580    0.2000    0.0000 C   0  0  0  0  0  0  0  0  0  0  0  0
   -1.9700   -1.2670    0.0000 C   0  0  0  0  0  0  0  0  0  0  0  0
   -3.3960   -1.7300    0.0000 O   0  0  0  0  0  0  0  0  0  0  0  0
   -0.8550   -2.2710    0.0000 O   0  0  0  0  0  0  0  0  0  0  0  0
  1  2  2  0  0  0  0
  2  3  1  0  0  0  0
  2 11  1  0  0  0  0
  3  4  1  0  0  0  0
  3  5  1  0  0  0  0
  5  6  1  0  0  0  0
  5 10  1  0  0  0  0
  6  7  1  0  0  0  0
  7  8  1  0  0  0  0
  8  9  1  0  0  0  0
  9 10  1  0  0  0  0
 11 12  1  0  0  0  0
 12 13  1  0  0  0  0
 12 18  2  0  0  0  0
 13 14  1  0  0  0  0
 14 15  1  0  0  0  0
 14 16  2  0  0  0  0
 16 17  1  0  0  0  0
 16 18  1  0  0  0  0
 18 19  1  0  0  0  0
 19 20  1  0  0  0  0
 19 21  2  0  0  0  0
M  END
>  <Compound >
Thioureidothiophene derivative 37

>  <SMILES>
S=C(N(C)C1CCCCC1)NC(SC(C)=C2C)=C2C(O)=O

>  <IC50 ABCB1 [uM]>
1000

>  <IC50 ABCC1 [uM]>
4.19

>  <IC50 ABCG2 [uM]>
1000

$$$$
Thioureidothiophene derivative 40
  MOE2019           2D

 19 20  0  0  0  0  0  0  0  0999 V2000
    3.7870    0.3120    0.0000 S   0  0  0  0  0  0  0  0  0  0  0  0
    3.8120    1.8120    0.0000 C   0  0  0  0  0  0  0  0  0  0  0  0
    5.1230    2.5410    0.0000 N   0  0  0  0  0  0  0  0  0  0  0  0
    5.1470    4.0410    0.0000 C   0  0  0  0  0  0  0  0  0  0  0  0
    6.4580    4.7690    0.0000 C   0  0  0  0  0  0  0  0  0  0  0  0
    6.4100    1.7700    0.0000 C   0  0  0  0  0  0  0  0  0  0  0  0
    7.7210    2.4990    0.0000 C   0  0  0  0  0  0  0  0  0  0  0  0
    2.5250    2.5830    0.0000 N   0  0  0  0  0  0  0  0  0  0  0  0
    1.2140    1.8540    0.0000 C   0  0  0  0  0  0  0  0  0  0  0  0
    1.0330    0.3650    0.0000 S   0  0  0  0  0  0  0  0  0  0  0  0
   -0.4390    0.0770    0.0000 C   0  0  0  0  0  0  0  0  0  0  0  0
   -1.1680    1.3880    0.0000 C   0  0  0  0  0  0  0  0  0  0  0  0
   -2.6400    1.1000    0.0000 C   0  0  0  0  0  0  0  0  0  0  0  0
   -2.8210   -0.3890    0.0000 C   0  0  0  0  0  0  0  0  0  0  0  0
   -1.4610   -1.0210    0.0000 C   0  0  0  0  0  0  0  0  0  0  0  0
   -0.1460    2.4870    0.0000 C   0  0  0  0  0  0  0  0  0  0  0  0
   -0.4340    3.9590    0.0000 C   0  0  0  0  0  0  0  0  0  0  0  0
    0.6970    4.9440    0.0000 O   0  0  0  0  0  0  0  0  0  0  0  0
   -1.8530    4.4450    0.0000 O   0  0  0  0  0  0  0  0  0  0  0  0
  1  2  2  0  0  0  0
  2  3  1  0  0  0  0
  2  8  1  0  0  0  0
  3  4  1  0  0  0  0
  3  6  1  0  0  0  0
  4  5  1  0  0  0  0
  6  7  1  0  0  0  0
  8  9  1  0  0  0  0
  9 10  1  0  0  0  0
  9 16  2  0  0  0  0
 10 11  1  0  0  0  0
 11 12  2  0  0  0  0
 11 15  1  0  0  0  0
 12 13  1  0  0  0  0
 12 16  1  0  0  0  0
 13 14  1  0  0  0  0
 14 15  1  0  0  0  0
 16 17  1  0  0  0  0
 17 18  1  0  0  0  0
 17 19  2  0  0  0  0
M  END
>  <Compound >
Thioureidothiophene derivative 40

>  <SMILES>
S=C(N(CC)CC)NC(SC1=C2CCC1)=C2C(O)=O

>  <IC50 ABCB1 [uM]>
1000

>  <IC50 ABCC1 [uM]>
2.56

>  <IC50 ABCG2 [uM]>
1000

$$$$
Thioureidothiophene derivative 42
  MOE2019           2D

 20 21  0  0  0  0  0  0  0  0999 V2000
    2.8100   -0.2250    0.0000 S   0  0  0  0  0  0  0  0  0  0  0  0
    3.5600    1.0740    0.0000 C   0  0  0  0  0  0  0  0  0  0  0  0
    5.0600    1.0740    0.0000 N   0  0  0  0  0  0  0  0  0  0  0  0
    5.8100    2.3730    0.0000 C   0  0  0  0  0  0  0  0  0  0  0  0
    7.3100    2.3730    0.0000 C   0  0  0  0  0  0  0  0  0  0  0  0
    5.8100   -0.2250    0.0000 C   0  0  0  0  0  0  0  0  0  0  0  0
    7.3100   -0.2250    0.0000 C   0  0  0  0  0  0  0  0  0  0  0  0
    2.8100    2.3730    0.0000 N   0  0  0  0  0  0  0  0  0  0  0  0
    1.3100    2.3730    0.0000 C   0  0  0  0  0  0  0  0  0  0  0  0
    0.4280    1.1590    0.0000 S   0  0  0  0  0  0  0  0  0  0  0  0
   -0.9990    1.6230    0.0000 C   0  0  0  0  0  0  0  0  0  0  0  0
   -0.9990    3.1230    0.0000 C   0  0  0  0  0  0  0  0  0  0  0  0
   -2.2980    3.8730    0.0000 C   0  0  0  0  0  0  0  0  0  0  0  0
   -3.5970    3.1230    0.0000 C   0  0  0  0  0  0  0  0  0  0  0  0
   -3.5970    1.6230    0.0000 C   0  0  0  0  0  0  0  0  0  0  0  0
   -2.2980    0.8730    0.0000 C   0  0  0  0  0  0  0  0  0  0  0  0
    0.4280    3.5870    0.0000 C   0  0  0  0  0  0  0  0  0  0  0  0
    0.8920    5.0130    0.0000 C   0  0  0  0  0  0  0  0  0  0  0  0
    2.3590    5.3250    0.0000 O   0  0  0  0  0  0  0  0  0  0  0  0
   -0.1120    6.1280    0.0000 O   0  0  0  0  0  0  0  0  0  0  0  0
  1  2  2  0  0  0  0
  2  3  1  0  0  0  0
  2  8  1  0  0  0  0
  3  4  1  0  0  0  0
  3  6  1  0  0  0  0
  4  5  1  0  0  0  0
  6  7  1  0  0  0  0
  8  9  1  0  0  0  0
  9 10  1  0  0  0  0
  9 17  2  0  0  0  0
 10 11  1  0  0  0  0
 11 12  2  0  0  0  0
 11 16  1  0  0  0  0
 12 13  1  0  0  0  0
 12 17  1  0  0  0  0
 13 14  1  0  0  0  0
 14 15  1  0  0  0  0
 15 16  1  0  0  0  0
 17 18  1  0  0  0  0
 18 19  1  0  0  0  0
 18 20  2  0  0  0  0
M  END
>  <Compound >
Thioureidothiophene derivative 42

>  <SMILES>
S=C(N(CC)CC)NC(SC1=C2CCCC1)=C2C(O)=O

>  <IC50 ABCB1 [uM]>
1000

>  <IC50 ABCC1 [uM]>
2.71

>  <IC50 ABCG2 [uM]>
1000

$$$$
Thioureidothiophene derivative 46
  MOE2019           2D

 21 22  0  0  1  0  0  0  0  0999 V2000
    4.1870    0.9210    0.0000 S   0  0  0  0  0  0  0  0  0  0  0  0
    4.1870    2.4210    0.0000 C   0  0  0  0  0  0  0  0  0  0  0  0
    2.8880    3.1710    0.0000 N   0  0  0  0  0  0  0  0  0  0  0  0
    1.5890    2.4210    0.0000 C   0  0  0  0  0  0  0  0  0  0  0  0
    0.2190    3.0310    0.0000 C   0  0  0  0  0  0  0  0  0  0  0  0
   -0.0930    4.4990    0.0000 C   0  0  0  0  0  0  0  0  0  0  0  0
    1.0210    5.5020    0.0000 O   0  0  0  0  0  0  0  0  0  0  0  0
   -1.5200    4.9620    0.0000 O   0  0  0  0  0  0  0  0  0  0  0  0
   -0.7850    1.9170    0.0000 C   0  0  0  0  0  0  0  0  0  0  0  0
   -0.0350    0.6180    0.0000 C   0  0  0  0  0  0  0  0  0  0  0  0
   -0.7850   -0.6810    0.0000 C   0  0  0  0  0  0  0  0  0  0  0  0
   -2.2850   -0.6810    0.0000 C   0  0  0  0  0  0  0  0  0  0  0  0
   -3.0350    0.6180    0.0000 C   0  0  0  0  0  0  0  0  0  0  0  0
   -2.2850    1.9170    0.0000 C   0  0  3  0  0  0  0  0  0  0  0  0
   -3.0350    3.2160    0.0000 C   0  0  0  0  0  0  0  0  0  0  0  0
    1.4320    0.9290    0.0000 S   0  0  0  0  0  0  0  0  0  0  0  0
    5.4860    3.1710    0.0000 N   0  0  0  0  0  0  0  0  0  0  0  0
    6.7850    2.4210    0.0000 C   0  0  0  0  0  0  0  0  0  0  0  0
    8.0840    3.1710    0.0000 C   0  0  0  0  0  0  0  0  0  0  0  0
    5.4860    4.6710    0.0000 C   0  0  0  0  0  0  0  0  0  0  0  0
    6.7850    5.4210    0.0000 C   0  0  0  0  0  0  0  0  0  0  0  0
  1  2  2  0  0  0  0
  2  3  1  0  0  0  0
  2 17  1  0  0  0  0
  3  4  1  0  0  0  0
  4  5  2  0  0  0  0
  4 16  1  0  0  0  0
  5  6  1  0  0  0  0
  5  9  1  0  0  0  0
  6  7  1  0  0  0  0
  6  8  2  0  0  0  0
  9 10  2  0  0  0  0
  9 14  1  0  0  0  0
 10 11  1  0  0  0  0
 10 16  1  0  0  0  0
 11 12  1  0  0  0  0
 12 13  1  0  0  0  0
 13 14  1  0  0  0  0
 14 15  1  0  0  0  0
 17 18  1  0  0  0  0
 17 20  1  0  0  0  0
 18 19  1  0  0  0  0
 20 21  1  0  0  0  0
M  END
>  <Compound >
Thioureidothiophene derivative 46

>  <SMILES>
S=C(NC1=C(C(O)=O)C2=C(CCCC2C)S1)N(CC)CC

>  <IC50 ABCB1 [uM]>
1000

>  <IC50 ABCC1 [uM]>
4.06

>  <IC50 ABCG2 [uM]>
9.10

$$$$
Thioureidothiophene derivative 47
  MOE2019           2D

 21 22  0  0  0  0  0  0  0  0999 V2000
    2.9080   -5.1270    0.0000 S   0  0  0  0  0  0  0  0  0  0  0  0
    3.6780   -3.8400    0.0000 C   0  0  0  0  0  0  0  0  0  0  0  0
    5.1780   -3.8630    0.0000 N   0  0  0  0  0  0  0  0  0  0  0  0
    5.9080   -5.1740    0.0000 C   0  0  0  0  0  0  0  0  0  0  0  0
    7.4070   -5.1970    0.0000 C   0  0  0  0  0  0  0  0  0  0  0  0
    5.9480   -2.5760    0.0000 C   0  0  0  0  0  0  0  0  0  0  0  0
    7.4470   -2.5990    0.0000 C   0  0  0  0  0  0  0  0  0  0  0  0
    2.9480   -2.5300    0.0000 N   0  0  0  0  0  0  0  0  0  0  0  0
    1.4480   -2.5070    0.0000 C   0  0  0  0  0  0  0  0  0  0  0  0
    0.5480   -3.7060    0.0000 S   0  0  0  0  0  0  0  0  0  0  0  0
   -0.8710   -3.2210    0.0000 C   0  0  0  0  0  0  0  0  0  0  0  0
   -0.8480   -1.7210    0.0000 C   0  0  0  0  0  0  0  0  0  0  0  0
   -2.0080   -0.7690    0.0000 C   0  0  0  0  0  0  0  0  0  0  0  0
   -3.4750   -1.0820    0.0000 C   0  0  0  0  0  0  0  0  0  0  0  0
   -4.1460   -2.4230    0.0000 C   0  0  0  0  0  0  0  0  0  0  0  0
   -3.5150   -3.7840    0.0000 C   0  0  0  0  0  0  0  0  0  0  0  0
   -2.0580   -4.1390    0.0000 C   0  0  0  0  0  0  0  0  0  0  0  0
    0.5850   -1.2800    0.0000 C   0  0  0  0  0  0  0  0  0  0  0  0
    1.0710    0.1400    0.0000 C   0  0  0  0  0  0  0  0  0  0  0  0
    2.5430    0.4290    0.0000 O   0  0  0  0  0  0  0  0  0  0  0  0
    0.0840    1.2700    0.0000 O   0  0  0  0  0  0  0  0  0  0  0  0
  1  2  2  0  0  0  0
  2  3  1  0  0  0  0
  2  8  1  0  0  0  0
  3  4  1  0  0  0  0
  3  6  1  0  0  0  0
  4  5  1  0  0  0  0
  6  7  1  0  0  0  0
  8  9  1  0  0  0  0
  9 10  1  0  0  0  0
  9 18  2  0  0  0  0
 10 11  1  0  0  0  0
 11 12  2  0  0  0  0
 11 17  1  0  0  0  0
 12 13  1  0  0  0  0
 12 18  1  0  0  0  0
 13 14  1  0  0  0  0
 14 15  1  0  0  0  0
 15 16  1  0  0  0  0
 16 17  1  0  0  0  0
 18 19  1  0  0  0  0
 19 20  1  0  0  0  0
 19 21  2  0  0  0  0
M  END
>  <Compound >
Thioureidothiophene derivative 47

>  <SMILES>
S=C(N(CC)CC)NC(SC1=C2CCCCC1)=C2C(O)=O

>  <IC50 ABCB1 [uM]>
1000

>  <IC50 ABCC1 [uM]>
5.97

>  <IC50 ABCG2 [uM]>
1000

$$$$
Thioureidothiophene derivative 48
  MOE2019           2D

 20 21  0  0  0  0  0  0  0  0999 V2000
    2.8100   -0.2250    0.0000 S   0  0  0  0  0  0  0  0  0  0  0  0
    3.5600    1.0740    0.0000 C   0  0  0  0  0  0  0  0  0  0  0  0
    2.8100    2.3730    0.0000 N   0  0  0  0  0  0  0  0  0  0  0  0
    1.3100    2.3730    0.0000 C   0  0  0  0  0  0  0  0  0  0  0  0
    0.4280    3.5870    0.0000 C   0  0  0  0  0  0  0  0  0  0  0  0
    0.8920    5.0130    0.0000 C   0  0  0  0  0  0  0  0  0  0  0  0
    2.3590    5.3250    0.0000 O   0  0  0  0  0  0  0  0  0  0  0  0
   -0.1120    6.1280    0.0000 O   0  0  0  0  0  0  0  0  0  0  0  0
   -0.9990    3.1230    0.0000 C   0  0  0  0  0  0  0  0  0  0  0  0
   -0.9990    1.6230    0.0000 C   0  0  0  0  0  0  0  0  0  0  0  0
   -2.2980    0.8730    0.0000 C   0  0  0  0  0  0  0  0  0  0  0  0
   -3.5970    1.6230    0.0000 C   0  0  0  0  0  0  0  0  0  0  0  0
   -3.5970    3.1230    0.0000 C   0  0  0  0  0  0  0  0  0  0  0  0
   -2.2980    3.8730    0.0000 C   0  0  0  0  0  0  0  0  0  0  0  0
    0.4280    1.1590    0.0000 S   0  0  0  0  0  0  0  0  0  0  0  0
    5.0600    1.0740    0.0000 N   0  0  0  0  0  0  0  0  0  0  0  0
    5.8100   -0.2250    0.0000 C   0  0  0  0  0  0  0  0  0  0  0  0
    7.3100   -0.2250    0.0000 C   0  0  0  0  0  0  0  0  0  0  0  0
    5.8100    2.3730    0.0000 C   0  0  0  0  0  0  0  0  0  0  0  0
    7.3100    2.3730    0.0000 C   0  0  0  0  0  0  0  0  0  0  0  0
  1  2  2  0  0  0  0
  2  3  1  0  0  0  0
  2 16  1  0  0  0  0
  3  4  1  0  0  0  0
  4  5  2  0  0  0  0
  4 15  1  0  0  0  0
  5  6  1  0  0  0  0
  5  9  1  0  0  0  0
  6  7  1  0  0  0  0
  6  8  2  0  0  0  0
  9 10  1  0  0  0  0
  9 14  2  0  0  0  0
 10 11  2  0  0  0  0
 10 15  1  0  0  0  0
 11 12  1  0  0  0  0
 12 13  2  0  0  0  0
 13 14  1  0  0  0  0
 16 17  1  0  0  0  0
 16 19  1  0  0  0  0
 17 18  1  0  0  0  0
 19 20  1  0  0  0  0
M  END
>  <Compound >
Thioureidothiophene derivative 48

>  <SMILES>
S=C(NC1=C(C(O)=O)C2=C(C=CC=C2)S1)N(CC)CC

>  <IC50 ABCB1 [uM]>
1000

>  <IC50 ABCC1 [uM]>
0.932

>  <IC50 ABCG2 [uM]>
6.16

$$$$
Thioureidothiophene derivative 49
  MOE2019           2D

 23 25  0  0  0  0  0  0  0  0999 V2000
    2.6250   -2.6250    0.0000 S   0  0  0  0  0  0  0  0  0  0  0  0
    2.6250   -1.1250    0.0000 C   0  0  0  0  0  0  0  0  0  0  0  0
    3.9240   -0.3750    0.0000 N   0  0  0  0  0  0  0  0  0  0  0  0
    3.9240    1.1250    0.0000 C   0  0  0  0  0  0  0  0  0  0  0  0
    5.2230   -1.1250    0.0000 C   0  0  0  0  0  0  0  0  0  0  0  0
    6.5220   -0.3750    0.0000 C   0  0  0  0  0  0  0  0  0  0  0  0
    7.8210   -1.1250    0.0000 C   0  0  0  0  0  0  0  0  0  0  0  0
    7.8210   -2.6250    0.0000 C   0  0  0  0  0  0  0  0  0  0  0  0
    6.5220   -3.3750    0.0000 C   0  0  0  0  0  0  0  0  0  0  0  0
    5.2230   -2.6250    0.0000 C   0  0  0  0  0  0  0  0  0  0  0  0
    1.3260   -0.3750    0.0000 N   0  0  0  0  0  0  0  0  0  0  0  0
    0.0270   -1.1250    0.0000 C   0  0  0  0  0  0  0  0  0  0  0  0
   -0.1300   -2.6170    0.0000 S   0  0  0  0  0  0  0  0  0  0  0  0
   -1.5970   -2.9280    0.0000 C   0  0  0  0  0  0  0  0  0  0  0  0
   -2.3470   -1.6290    0.0000 C   0  0  0  0  0  0  0  0  0  0  0  0
   -3.8470   -1.6290    0.0000 C   0  0  0  0  0  0  0  0  0  0  0  0
   -4.5970   -2.9280    0.0000 C   0  0  0  0  0  0  0  0  0  0  0  0
   -3.8470   -4.2270    0.0000 C   0  0  0  0  0  0  0  0  0  0  0  0
   -2.3470   -4.2270    0.0000 C   0  0  0  0  0  0  0  0  0  0  0  0
   -1.3440   -0.5150    0.0000 C   0  0  0  0  0  0  0  0  0  0  0  0
   -1.6550    0.9530    0.0000 C   0  0  0  0  0  0  0  0  0  0  0  0
   -3.0820    1.4160    0.0000 O   0  0  0  0  0  0  0  0  0  0  0  0
   -0.5410    1.9560    0.0000 O   0  0  0  0  0  0  0  0  0  0  0  0
  1  2  2  0  0  0  0
  2  3  1  0  0  0  0
  2 11  1  0  0  0  0
  3  4  1  0  0  0  0
  3  5  1  0  0  0  0
  5  6  1  0  0  0  0
  5 10  1  0  0  0  0
  6  7  1  0  0  0  0
  7  8  1  0  0  0  0
  8  9  1  0  0  0  0
  9 10  1  0  0  0  0
 11 12  1  0  0  0  0
 12 13  1  0  0  0  0
 12 20  2  0  0  0  0
 13 14  1  0  0  0  0
 14 15  1  0  0  0  0
 14 19  2  0  0  0  0
 15 16  2  0  0  0  0
 15 20  1  0  0  0  0
 16 17  1  0  0  0  0
 17 18  2  0  0  0  0
 18 19  1  0  0  0  0
 20 21  1  0  0  0  0
 21 22  1  0  0  0  0
 21 23  2  0  0  0  0
M  END
>  <Compound >
Thioureidothiophene derivative 49

>  <SMILES>
S=C(N(C)C1CCCCC1)NC(SC2=C3C=CC=C2)=C3C(O)=O

>  <IC50 ABCB1 [uM]>
1000

>  <IC50 ABCC1 [uM]>
1.23

>  <IC50 ABCG2 [uM]>
1000

$$$$
Thienopyridine derivative 6a
  MOE2019           2D

 36 39  0  0  0  0  0  0  0  0999 V2000
    2.8670    4.9660    0.0000 C   0  0  0  0  0  0  0  0  0  0  0  0
    3.6170    3.6670    0.0000 C   0  0  0  0  0  0  0  0  0  0  0  0
    5.1170    3.6670    0.0000 N   0  0  0  0  0  0  0  0  0  0  0  0
    5.8670    2.3680    0.0000 C   0  0  0  0  0  0  0  0  0  0  0  0
    5.1170    1.0690    0.0000 C   0  0  0  0  0  0  0  0  0  0  0  0
    6.1210   -0.0460    0.0000 C   0  0  0  0  0  0  0  0  0  0  0  0
    5.8090   -1.5130    0.0000 N   0  0  0  0  0  0  0  0  0  0  0  0
    7.4910    0.5640    0.0000 C   0  0  0  0  0  0  0  0  0  0  0  0
    8.7900   -0.1860    0.0000 C   0  0  0  0  0  0  0  0  0  0  0  0
   10.0890    0.5640    0.0000 C   0  0  0  0  0  0  0  0  0  0  0  0
   10.0890    2.0640    0.0000 C   0  0  0  0  0  0  0  0  0  0  0  0
   11.3880    2.8140    0.0000 C   0  0  0  0  0  0  0  0  0  0  0  0
   12.6870    2.0640    0.0000 C   0  0  0  0  0  0  0  0  0  0  0  0
   13.9860    2.8140    0.0000 O   0  0  0  0  0  0  0  0  0  0  0  0
   15.2850    2.0640    0.0000 C   0  0  0  0  0  0  0  0  0  0  0  0
   12.6870    0.5640    0.0000 C   0  0  0  0  0  0  0  0  0  0  0  0
   11.3880   -0.1860    0.0000 C   0  0  0  0  0  0  0  0  0  0  0  0
    8.7900   -1.6860    0.0000 O   0  0  0  0  0  0  0  0  0  0  0  0
    7.3340    2.0560    0.0000 S   0  0  0  0  0  0  0  0  0  0  0  0
    3.6170    1.0690    0.0000 C   0  0  0  0  0  0  0  0  0  0  0  0
    2.8670   -0.2310    0.0000 C   0  0  0  0  0  0  0  0  0  0  0  0
    3.6170   -1.5300    0.0000 C   0  0  0  0  0  0  0  0  0  0  0  0
    2.8670   -2.8290    0.0000 C   0  0  0  0  0  0  0  0  0  0  0  0
    3.6170   -4.1280    0.0000 O   0  0  0  0  0  0  0  0  0  0  0  0
    2.8670   -5.4270    0.0000 C   0  0  0  0  0  0  0  0  0  0  0  0
    1.3670   -2.8290    0.0000 C   0  0  0  0  0  0  0  0  0  0  0  0
    0.6170   -4.1280    0.0000 O   0  0  0  0  0  0  0  0  0  0  0  0
   -0.8830   -4.1280    0.0000 C   0  0  0  0  0  0  0  0  0  0  0  0
    0.6170   -1.5300    0.0000 C   0  0  0  0  0  0  0  0  0  0  0  0
   -0.8830   -1.5300    0.0000 O   0  0  0  0  0  0  0  0  0  0  0  0
   -1.6330   -0.2310    0.0000 C   0  0  0  0  0  0  0  0  0  0  0  0
    1.3670   -0.2310    0.0000 C   0  0  0  0  0  0  0  0  0  0  0  0
    2.8670    2.3680    0.0000 C   0  0  0  0  0  0  0  0  0  0  0  0
    1.3670    2.3680    0.0000 C   0  0  0  0  0  0  0  0  0  0  0  0
    0.6170    3.6670    0.0000 C   0  0  0  0  0  0  0  0  0  0  0  0
    0.6170    1.0690    0.0000 O   0  0  0  0  0  0  0  0  0  0  0  0
  1  2  1  0  0  0  0
  2  3  1  0  0  0  0
  2 33  2  0  0  0  0
  3  4  2  0  0  0  0
  4  5  1  0  0  0  0
  4 19  1  0  0  0  0
  5  6  1  0  0  0  0
  5 20  2  0  0  0  0
  6  7  1  0  0  0  0
  6  8  2  0  0  0  0
  8  9  1  0  0  0  0
  8 19  1  0  0  0  0
  9 10  1  0  0  0  0
  9 18  2  0  0  0  0
 10 11  1  0  0  0  0
 10 17  2  0  0  0  0
 11 12  2  0  0  0  0
 12 13  1  0  0  0  0
 13 14  1  0  0  0  0
 13 16  2  0  0  0  0
 14 15  1  0  0  0  0
 16 17  1  0  0  0  0
 20 21  1  0  0  0  0
 20 33  1  0  0  0  0
 21 22  1  0  0  0  0
 21 32  2  0  0  0  0
 22 23  2  0  0  0  0
 23 24  1  0  0  0  0
 23 26  1  0  0  0  0
 24 25  1  0  0  0  0
 26 27  1  0  0  0  0
 26 29  2  0  0  0  0
 27 28  1  0  0  0  0
 29 30  1  0  0  0  0
 29 32  1  0  0  0  0
 30 31  1  0  0  0  0
 33 34  1  0  0  0  0
 34 35  1  0  0  0  0
 34 36  2  0  0  0  0
M  END
>  <Compound >
Thienopyridine derivative 6a

>  <SMILES>
CC1=NC2=C(C(N)=C(C(C3=CC=C(OC)C=C3)=O)S2)C(C4=CC(OC)=C(OC)C(OC)=C4)=C1C(C)=O

>  <IC50 ABCB1 [uM]>
3.8

>  <IC50 ABCC1 [uM]>
6.6

>  <IC50 ABCG2 [uM]>
2.6

$$$$
Thienopyridine derivative 6b
  MOE2019           2D

 33 36  0  0  0  0  0  0  0  0999 V2000
    2.2870    3.9610    0.0000 C   0  0  0  0  0  0  0  0  0  0  0  0
    3.0370    2.6620    0.0000 C   0  0  0  0  0  0  0  0  0  0  0  0
    4.5370    2.6620    0.0000 N   0  0  0  0  0  0  0  0  0  0  0  0
    5.2870    1.3620    0.0000 C   0  0  0  0  0  0  0  0  0  0  0  0
    4.5370    0.0630    0.0000 C   0  0  0  0  0  0  0  0  0  0  0  0
    5.5400   -1.0510    0.0000 C   0  0  0  0  0  0  0  0  0  0  0  0
    5.2280   -2.5190    0.0000 N   0  0  0  0  0  0  0  0  0  0  0  0
    6.9110   -0.4410    0.0000 C   0  0  0  0  0  0  0  0  0  0  0  0
    8.2100   -1.1910    0.0000 C   0  0  0  0  0  0  0  0  0  0  0  0
    9.5090   -0.4410    0.0000 C   0  0  0  0  0  0  0  0  0  0  0  0
   10.8080   -1.1910    0.0000 C   0  0  0  0  0  0  0  0  0  0  0  0
   12.1070   -0.4410    0.0000 C   0  0  0  0  0  0  0  0  0  0  0  0
   12.1070    1.0590    0.0000 C   0  0  0  0  0  0  0  0  0  0  0  0
   13.4060    1.8090    0.0000 O   0  0  0  0  0  0  0  0  0  0  0  0
   14.7050    1.0590    0.0000 C   0  0  0  0  0  0  0  0  0  0  0  0
   10.8080    1.8090    0.0000 C   0  0  0  0  0  0  0  0  0  0  0  0
    9.5090    1.0590    0.0000 C   0  0  0  0  0  0  0  0  0  0  0  0
    8.2100   -2.6910    0.0000 O   0  0  0  0  0  0  0  0  0  0  0  0
    6.7540    1.0510    0.0000 S   0  0  0  0  0  0  0  0  0  0  0  0
    3.0370    0.0630    0.0000 C   0  0  0  0  0  0  0  0  0  0  0  0
    2.2870   -1.2360    0.0000 C   0  0  0  0  0  0  0  0  0  0  0  0
    3.0370   -2.5350    0.0000 C   0  0  0  0  0  0  0  0  0  0  0  0
    2.2870   -3.8340    0.0000 C   0  0  0  0  0  0  0  0  0  0  0  0
    0.7870   -3.8340    0.0000 C   0  0  0  0  0  0  0  0  0  0  0  0
    0.0370   -5.1330    0.0000 O   0  0  0  0  0  0  0  0  0  0  0  0
   -1.4630   -5.1330    0.0000 C   0  0  0  0  0  0  0  0  0  0  0  0
    0.0370   -2.5350    0.0000 C   0  0  0  0  0  0  0  0  0  0  0  0
    0.7870   -1.2360    0.0000 C   0  0  0  0  0  0  0  0  0  0  0  0
    2.2870    1.3620    0.0000 C   0  0  0  0  0  0  0  0  0  0  0  0
    0.7870    1.3620    0.0000 C   0  0  0  0  0  0  0  0  0  0  0  0
    0.0370    2.6620    0.0000 O   0  0  0  0  0  0  0  0  0  0  0  0
   -1.4630    2.6620    0.0000 C   0  0  0  0  0  0  0  0  0  0  0  0
    0.0370    0.0630    0.0000 O   0  0  0  0  0  0  0  0  0  0  0  0
  1  2  1  0  0  0  0
  2  3  1  0  0  0  0
  2 29  2  0  0  0  0
  3  4  2  0  0  0  0
  4  5  1  0  0  0  0
  4 19  1  0  0  0  0
  5  6  1  0  0  0  0
  5 20  2  0  0  0  0
  6  7  1  0  0  0  0
  6  8  2  0  0  0  0
  8  9  1  0  0  0  0
  8 19  1  0  0  0  0
  9 10  1  0  0  0  0
  9 18  2  0  0  0  0
 10 11  1  0  0  0  0
 10 17  2  0  0  0  0
 11 12  2  0  0  0  0
 12 13  1  0  0  0  0
 13 14  1  0  0  0  0
 13 16  2  0  0  0  0
 14 15  1  0  0  0  0
 16 17  1  0  0  0  0
 20 21  1  0  0  0  0
 20 29  1  0  0  0  0
 21 22  1  0  0  0  0
 21 28  2  0  0  0  0
 22 23  2  0  0  0  0
 23 24  1  0  0  0  0
 24 25  1  0  0  0  0
 24 27  2  0  0  0  0
 25 26  1  0  0  0  0
 27 28  1  0  0  0  0
 29 30  1  0  0  0  0
 30 31  1  0  0  0  0
 30 33  2  0  0  0  0
 31 32  1  0  0  0  0
M  END
>  <Compound >
Thienopyridine derivative 6b

>  <SMILES>
CC1=NC2=C(C(N)=C(C(C3=CC=C(OC)C=C3)=O)S2)C(C4=CC=C(OC)C=C4)=C1C(OC)=O

>  <IC50 ABCB1 [uM]>
4.5

>  <IC50 ABCC1 [uM]>
1000

>  <IC50 ABCG2 [uM]>
0.7

$$$$
Thienopyridine derivative 6c
  MOE2019           2D

 35 38  0  0  0  0  0  0  0  0999 V2000
    2.6270    4.5510    0.0000 C   0  0  0  0  0  0  0  0  0  0  0  0
    3.3770    3.2520    0.0000 C   0  0  0  0  0  0  0  0  0  0  0  0
    4.8770    3.2520    0.0000 N   0  0  0  0  0  0  0  0  0  0  0  0
    5.6270    1.9530    0.0000 C   0  0  0  0  0  0  0  0  0  0  0  0
    4.8770    0.6540    0.0000 C   0  0  0  0  0  0  0  0  0  0  0  0
    5.8810   -0.4610    0.0000 C   0  0  0  0  0  0  0  0  0  0  0  0
    5.5690   -1.9280    0.0000 N   0  0  0  0  0  0  0  0  0  0  0  0
    7.2510    0.1490    0.0000 C   0  0  0  0  0  0  0  0  0  0  0  0
    8.5500   -0.6010    0.0000 C   0  0  0  0  0  0  0  0  0  0  0  0
    9.8490    0.1490    0.0000 C   0  0  0  0  0  0  0  0  0  0  0  0
    9.8490    1.6490    0.0000 C   0  0  0  0  0  0  0  0  0  0  0  0
   11.1490    2.3990    0.0000 C   0  0  0  0  0  0  0  0  0  0  0  0
   12.4480    1.6490    0.0000 C   0  0  0  0  0  0  0  0  0  0  0  0
   13.7470    2.3990    0.0000 O   0  0  0  0  0  0  0  0  0  0  0  0
   15.0460    1.6490    0.0000 C   0  0  0  0  0  0  0  0  0  0  0  0
   12.4480    0.1490    0.0000 C   0  0  0  0  0  0  0  0  0  0  0  0
   11.1490   -0.6010    0.0000 C   0  0  0  0  0  0  0  0  0  0  0  0
    8.5500   -2.1010    0.0000 O   0  0  0  0  0  0  0  0  0  0  0  0
    7.0950    1.6410    0.0000 S   0  0  0  0  0  0  0  0  0  0  0  0
    3.3770    0.6540    0.0000 C   0  0  0  0  0  0  0  0  0  0  0  0
    2.6270   -0.6450    0.0000 C   0  0  0  0  0  0  0  0  0  0  0  0
    1.1270   -0.6450    0.0000 C   0  0  0  0  0  0  0  0  0  0  0  0
    0.3770   -1.9440    0.0000 C   0  0  0  0  0  0  0  0  0  0  0  0
    1.1270   -3.2430    0.0000 C   0  0  0  0  0  0  0  0  0  0  0  0
    0.3770   -4.5430    0.0000 O   0  0  0  0  0  0  0  0  0  0  0  0
   -1.1230   -4.5430    0.0000 C   0  0  0  0  0  0  0  0  0  0  0  0
    2.6270   -3.2430    0.0000 C   0  0  0  0  0  0  0  0  0  0  0  0
    3.3770   -4.5430    0.0000 O   0  0  0  0  0  0  0  0  0  0  0  0
    2.6270   -5.8420    0.0000 C   0  0  0  0  0  0  0  0  0  0  0  0
    3.3770   -1.9440    0.0000 C   0  0  0  0  0  0  0  0  0  0  0  0
    2.6270    1.9530    0.0000 C   0  0  0  0  0  0  0  0  0  0  0  0
    1.1270    1.9530    0.0000 C   0  0  0  0  0  0  0  0  0  0  0  0
    0.3770    3.2520    0.0000 O   0  0  0  0  0  0  0  0  0  0  0  0
   -1.1230    3.2520    0.0000 C   0  0  0  0  0  0  0  0  0  0  0  0
    0.3770    0.6540    0.0000 O   0  0  0  0  0  0  0  0  0  0  0  0
  1  2  1  0  0  0  0
  2  3  1  0  0  0  0
  2 31  2  0  0  0  0
  3  4  2  0  0  0  0
  4  5  1  0  0  0  0
  4 19  1  0  0  0  0
  5  6  1  0  0  0  0
  5 20  2  0  0  0  0
  6  7  1  0  0  0  0
  6  8  2  0  0  0  0
  8  9  1  0  0  0  0
  8 19  1  0  0  0  0
  9 10  1  0  0  0  0
  9 18  2  0  0  0  0
 10 11  1  0  0  0  0
 10 17  2  0  0  0  0
 11 12  2  0  0  0  0
 12 13  1  0  0  0  0
 13 14  1  0  0  0  0
 13 16  2  0  0  0  0
 14 15  1  0  0  0  0
 16 17  1  0  0  0  0
 20 21  1  0  0  0  0
 20 31  1  0  0  0  0
 21 22  1  0  0  0  0
 21 30  2  0  0  0  0
 22 23  2  0  0  0  0
 23 24  1  0  0  0  0
 24 25  1  0  0  0  0
 24 27  2  0  0  0  0
 25 26  1  0  0  0  0
 27 28  1  0  0  0  0
 27 30  1  0  0  0  0
 28 29  1  0  0  0  0
 31 32  1  0  0  0  0
 32 33  1  0  0  0  0
 32 35  2  0  0  0  0
 33 34  1  0  0  0  0
M  END
>  <Compound >
Thienopyridine derivative 6c

>  <SMILES>
CC1=NC2=C(C(N)=C(C(C3=CC=C(OC)C=C3)=O)S2)C(C4=CC=C(OC)C(OC)=C4)=C1C(OC)=O

>  <IC50 ABCB1 [uM]>
5.6

>  <IC50 ABCC1 [uM]>
1000

>  <IC50 ABCG2 [uM]>
3.6

$$$$
Thienopyridine derivative 6d
  MOE2019           2D

 37 40  0  0  0  0  0  0  0  0999 V2000
    2.5920    4.8780    0.0000 C   0  0  0  0  0  0  0  0  0  0  0  0
    3.3420    3.5790    0.0000 C   0  0  0  0  0  0  0  0  0  0  0  0
    4.8420    3.5790    0.0000 N   0  0  0  0  0  0  0  0  0  0  0  0
    5.5920    2.2800    0.0000 C   0  0  0  0  0  0  0  0  0  0  0  0
    4.8420    0.9810    0.0000 C   0  0  0  0  0  0  0  0  0  0  0  0
    5.8460   -0.1340    0.0000 C   0  0  0  0  0  0  0  0  0  0  0  0
    5.5340   -1.6010    0.0000 N   0  0  0  0  0  0  0  0  0  0  0  0
    7.2160    0.4760    0.0000 C   0  0  0  0  0  0  0  0  0  0  0  0
    8.5150   -0.2740    0.0000 C   0  0  0  0  0  0  0  0  0  0  0  0
    9.8140    0.4760    0.0000 C   0  0  0  0  0  0  0  0  0  0  0  0
    9.8140    1.9760    0.0000 C   0  0  0  0  0  0  0  0  0  0  0  0
   11.1130    2.7260    0.0000 C   0  0  0  0  0  0  0  0  0  0  0  0
   12.4120    1.9760    0.0000 C   0  0  0  0  0  0  0  0  0  0  0  0
   13.7110    2.7260    0.0000 O   0  0  0  0  0  0  0  0  0  0  0  0
   13.7110    4.2260    0.0000 C   0  0  0  0  0  0  0  0  0  0  0  0
   12.4120    0.4760    0.0000 C   0  0  0  0  0  0  0  0  0  0  0  0
   11.1130   -0.2740    0.0000 C   0  0  0  0  0  0  0  0  0  0  0  0
   11.1130   -1.7740    0.0000 O   0  0  0  0  0  0  0  0  0  0  0  0
   12.4120   -2.5240    0.0000 C   0  0  0  0  0  0  0  0  0  0  0  0
    8.5150   -1.7740    0.0000 O   0  0  0  0  0  0  0  0  0  0  0  0
    7.0590    1.9680    0.0000 S   0  0  0  0  0  0  0  0  0  0  0  0
    3.3420    0.9810    0.0000 C   0  0  0  0  0  0  0  0  0  0  0  0
    2.5920   -0.3190    0.0000 C   0  0  0  0  0  0  0  0  0  0  0  0
    1.0920   -0.3190    0.0000 C   0  0  0  0  0  0  0  0  0  0  0  0
    0.3420   -1.6180    0.0000 C   0  0  0  0  0  0  0  0  0  0  0  0
    1.0920   -2.9170    0.0000 C   0  0  0  0  0  0  0  0  0  0  0  0
    0.3420   -4.2160    0.0000 O   0  0  0  0  0  0  0  0  0  0  0  0
   -1.1580   -4.2160    0.0000 C   0  0  0  0  0  0  0  0  0  0  0  0
    2.5920   -2.9170    0.0000 C   0  0  0  0  0  0  0  0  0  0  0  0
    3.3420   -4.2160    0.0000 O   0  0  0  0  0  0  0  0  0  0  0  0
    2.5920   -5.5150    0.0000 C   0  0  0  0  0  0  0  0  0  0  0  0
    3.3420   -1.6180    0.0000 C   0  0  0  0  0  0  0  0  0  0  0  0
    2.5920    2.2800    0.0000 C   0  0  0  0  0  0  0  0  0  0  0  0
    1.0920    2.2800    0.0000 C   0  0  0  0  0  0  0  0  0  0  0  0
    0.3420    0.9810    0.0000 O   0  0  0  0  0  0  0  0  0  0  0  0
   -1.1580    0.9810    0.0000 C   0  0  0  0  0  0  0  0  0  0  0  0
    0.3420    3.5790    0.0000 O   0  0  0  0  0  0  0  0  0  0  0  0
  1  2  1  0  0  0  0
  2  3  1  0  0  0  0
  2 33  2  0  0  0  0
  3  4  2  0  0  0  0
  4  5  1  0  0  0  0
  4 21  1  0  0  0  0
  5  6  1  0  0  0  0
  5 22  2  0  0  0  0
  6  7  1  0  0  0  0
  6  8  2  0  0  0  0
  8  9  1  0  0  0  0
  8 21  1  0  0  0  0
  9 10  1  0  0  0  0
  9 20  2  0  0  0  0
 10 11  1  0  0  0  0
 10 17  2  0  0  0  0
 11 12  2  0  0  0  0
 12 13  1  0  0  0  0
 13 14  1  0  0  0  0
 13 16  2  0  0  0  0
 14 15  1  0  0  0  0
 16 17  1  0  0  0  0
 17 18  1  0  0  0  0
 18 19  1  0  0  0  0
 22 23  1  0  0  0  0
 22 33  1  0  0  0  0
 23 24  1  0  0  0  0
 23 32  2  0  0  0  0
 24 25  2  0  0  0  0
 25 26  1  0  0  0  0
 26 27  1  0  0  0  0
 26 29  2  0  0  0  0
 27 28  1  0  0  0  0
 29 30  1  0  0  0  0
 29 32  1  0  0  0  0
 30 31  1  0  0  0  0
 33 34  1  0  0  0  0
 34 35  1  0  0  0  0
 34 37  2  0  0  0  0
 35 36  1  0  0  0  0
M  END
>  <Compound >
Thienopyridine derivative 6d

>  <SMILES>
CC1=NC2=C(C(N)=C(C(C3=CC=C(OC)C=C3OC)=O)S2)C(C4=CC=C(OC)C(OC)=C4)=C1C(OC)=O

>  <IC50 ABCB1 [uM]>
1000

>  <IC50 ABCC1 [uM]>
1000

>  <IC50 ABCG2 [uM]>
4.1

$$$$
Thienopyridine derivative 6e
  MOE2019           2D

 39 42  0  0  0  0  0  0  0  0999 V2000
    2.6670    4.6190    0.0000 C   0  0  0  0  0  0  0  0  0  0  0  0
    3.4170    3.3200    0.0000 C   0  0  0  0  0  0  0  0  0  0  0  0
    4.9170    3.3200    0.0000 N   0  0  0  0  0  0  0  0  0  0  0  0
    5.6670    2.0210    0.0000 C   0  0  0  0  0  0  0  0  0  0  0  0
    4.9170    0.7220    0.0000 C   0  0  0  0  0  0  0  0  0  0  0  0
    3.4170    0.7220    0.0000 C   0  0  0  0  0  0  0  0  0  0  0  0
    2.6670   -0.5770    0.0000 C   0  0  0  0  0  0  0  0  0  0  0  0
    3.4170   -1.8760    0.0000 C   0  0  0  0  0  0  0  0  0  0  0  0
    2.6670   -3.1750    0.0000 C   0  0  0  0  0  0  0  0  0  0  0  0
    3.4170   -4.4740    0.0000 O   0  0  0  0  0  0  0  0  0  0  0  0
    4.9170   -4.4740    0.0000 C   0  0  0  0  0  0  0  0  0  0  0  0
    1.1670   -3.1750    0.0000 C   0  0  0  0  0  0  0  0  0  0  0  0
    0.4170   -1.8760    0.0000 C   0  0  0  0  0  0  0  0  0  0  0  0
   -1.0830   -1.8760    0.0000 O   0  0  0  0  0  0  0  0  0  0  0  0
   -1.8330   -3.1750    0.0000 C   0  0  0  0  0  0  0  0  0  0  0  0
    1.1670   -0.5770    0.0000 C   0  0  0  0  0  0  0  0  0  0  0  0
    0.4170   -4.4740    0.0000 O   0  0  0  0  0  0  0  0  0  0  0  0
    1.1670   -5.7730    0.0000 C   0  0  0  0  0  0  0  0  0  0  0  0
    2.6670    2.0210    0.0000 C   0  0  0  0  0  0  0  0  0  0  0  0
    1.1670    2.0210    0.0000 C   0  0  0  0  0  0  0  0  0  0  0  0
    0.4170    3.3200    0.0000 O   0  0  0  0  0  0  0  0  0  0  0  0
   -1.0830    3.3200    0.0000 C   0  0  0  0  0  0  0  0  0  0  0  0
    0.4170    0.7220    0.0000 O   0  0  0  0  0  0  0  0  0  0  0  0
    5.9210   -0.3920    0.0000 C   0  0  0  0  0  0  0  0  0  0  0  0
    5.6090   -1.8600    0.0000 N   0  0  0  0  0  0  0  0  0  0  0  0
    7.2910    0.2180    0.0000 C   0  0  0  0  0  0  0  0  0  0  0  0
    7.1340    1.7090    0.0000 S   0  0  0  0  0  0  0  0  0  0  0  0
    8.5900   -0.5320    0.0000 C   0  0  0  0  0  0  0  0  0  0  0  0
    9.8890    0.2180    0.0000 C   0  0  0  0  0  0  0  0  0  0  0  0
    9.8890    1.7180    0.0000 C   0  0  0  0  0  0  0  0  0  0  0  0
   11.1880    2.4680    0.0000 C   0  0  0  0  0  0  0  0  0  0  0  0
   12.4870    1.7180    0.0000 C   0  0  0  0  0  0  0  0  0  0  0  0
   12.4870    0.2180    0.0000 C   0  0  0  0  0  0  0  0  0  0  0  0
   13.7860   -0.5320    0.0000 O   0  0  0  0  0  0  0  0  0  0  0  0
   13.7860   -2.0320    0.0000 C   0  0  0  0  0  0  0  0  0  0  0  0
   11.1880   -0.5320    0.0000 C   0  0  0  0  0  0  0  0  0  0  0  0
   13.7860    2.4680    0.0000 O   0  0  0  0  0  0  0  0  0  0  0  0
   13.7860    3.9680    0.0000 C   0  0  0  0  0  0  0  0  0  0  0  0
    8.5900   -2.0320    0.0000 O   0  0  0  0  0  0  0  0  0  0  0  0
  1  2  1  0  0  0  0
  2  3  1  0  0  0  0
  2 19  2  0  0  0  0
  3  4  2  0  0  0  0
  4  5  1  0  0  0  0
  4 27  1  0  0  0  0
  5  6  2  0  0  0  0
  5 24  1  0  0  0  0
  6  7  1  0  0  0  0
  6 19  1  0  0  0  0
  7  8  1  0  0  0  0
  7 16  2  0  0  0  0
  8  9  2  0  0  0  0
  9 10  1  0  0  0  0
  9 12  1  0  0  0  0
 10 11  1  0  0  0  0
 12 13  2  0  0  0  0
 12 17  1  0  0  0  0
 13 14  1  0  0  0  0
 13 16  1  0  0  0  0
 14 15  1  0  0  0  0
 17 18  1  0  0  0  0
 19 20  1  0  0  0  0
 20 21  1  0  0  0  0
 20 23  2  0  0  0  0
 21 22  1  0  0  0  0
 24 25  1  0  0  0  0
 24 26  2  0  0  0  0
 26 27  1  0  0  0  0
 26 28  1  0  0  0  0
 28 29  1  0  0  0  0
 28 39  2  0  0  0  0
 29 30  1  0  0  0  0
 29 36  2  0  0  0  0
 30 31  2  0  0  0  0
 31 32  1  0  0  0  0
 32 33  2  0  0  0  0
 32 37  1  0  0  0  0
 33 34  1  0  0  0  0
 33 36  1  0  0  0  0
 34 35  1  0  0  0  0
 37 38  1  0  0  0  0
M  END
>  <Compound >
Thienopyridine derivative 6e

>  <SMILES>
CC1=NC2=C(C(C3=CC(OC)=C(C(OC)=C3)OC)=C1C(OC)=O)C(N)=C(S2)C(C4=CC=C(C(OC)=C4)OC)=O

>  <IC50 ABCB1 [uM]>
1000

>  <IC50 ABCC1 [uM]>
1000

>  <IC50 ABCG2 [uM]>
1000

$$$$
Thienopyridine derivative 6f
  MOE2019           2D

 32 35  0  0  0  0  0  0  0  0999 V2000
    1.8420   -3.1910    0.0000 C   0  0  0  0  0  0  0  0  0  0  0  0
    2.5920   -1.8920    0.0000 C   0  0  0  0  0  0  0  0  0  0  0  0
    4.0920   -1.8920    0.0000 N   0  0  0  0  0  0  0  0  0  0  0  0
    4.8420   -0.5930    0.0000 C   0  0  0  0  0  0  0  0  0  0  0  0
    4.0920    0.7060    0.0000 C   0  0  0  0  0  0  0  0  0  0  0  0
    2.5920    0.7060    0.0000 C   0  0  0  0  0  0  0  0  0  0  0  0
    1.8420    2.0050    0.0000 C   0  0  0  0  0  0  0  0  0  0  0  0
    0.3420    2.0050    0.0000 C   0  0  0  0  0  0  0  0  0  0  0  0
   -0.4080    3.3040    0.0000 C   0  0  0  0  0  0  0  0  0  0  0  0
    0.3420    4.6030    0.0000 C   0  0  0  0  0  0  0  0  0  0  0  0
    1.8420    4.6030    0.0000 C   0  0  0  0  0  0  0  0  0  0  0  0
    2.5920    3.3040    0.0000 C   0  0  0  0  0  0  0  0  0  0  0  0
    1.8420   -0.5930    0.0000 C   0  0  0  0  0  0  0  0  0  0  0  0
    0.3420   -0.5930    0.0000 C   0  0  0  0  0  0  0  0  0  0  0  0
   -0.4080   -1.8920    0.0000 O   0  0  0  0  0  0  0  0  0  0  0  0
   -1.9080   -1.8920    0.0000 C   0  0  0  0  0  0  0  0  0  0  0  0
   -2.6580   -3.1910    0.0000 C   0  0  0  0  0  0  0  0  0  0  0  0
   -0.4080    0.7060    0.0000 O   0  0  0  0  0  0  0  0  0  0  0  0
    5.0960    1.8210    0.0000 C   0  0  0  0  0  0  0  0  0  0  0  0
    4.7840    3.2880    0.0000 N   0  0  0  0  0  0  0  0  0  0  0  0
    6.4660    1.2110    0.0000 C   0  0  0  0  0  0  0  0  0  0  0  0
    6.3100   -0.2810    0.0000 S   0  0  0  0  0  0  0  0  0  0  0  0
    7.7660    1.9610    0.0000 C   0  0  0  0  0  0  0  0  0  0  0  0
    9.0650    1.2110    0.0000 C   0  0  0  0  0  0  0  0  0  0  0  0
    9.0650   -0.2890    0.0000 C   0  0  0  0  0  0  0  0  0  0  0  0
   10.3640   -1.0390    0.0000 C   0  0  0  0  0  0  0  0  0  0  0  0
   11.6630   -0.2890    0.0000 C   0  0  0  0  0  0  0  0  0  0  0  0
   11.6630    1.2110    0.0000 C   0  0  0  0  0  0  0  0  0  0  0  0
   10.3640    1.9610    0.0000 C   0  0  0  0  0  0  0  0  0  0  0  0
   12.9620   -1.0390    0.0000 O   0  0  0  0  0  0  0  0  0  0  0  0
   14.2610   -0.2890    0.0000 C   0  0  0  0  0  0  0  0  0  0  0  0
    7.7660    3.4610    0.0000 O   0  0  0  0  0  0  0  0  0  0  0  0
  1  2  1  0  0  0  0
  2  3  1  0  0  0  0
  2 13  2  0  0  0  0
  3  4  2  0  0  0  0
  4  5  1  0  0  0  0
  4 22  1  0  0  0  0
  5  6  2  0  0  0  0
  5 19  1  0  0  0  0
  6  7  1  0  0  0  0
  6 13  1  0  0  0  0
  7  8  1  0  0  0  0
  7 12  2  0  0  0  0
  8  9  2  0  0  0  0
  9 10  1  0  0  0  0
 10 11  2  0  0  0  0
 11 12  1  0  0  0  0
 13 14  1  0  0  0  0
 14 15  1  0  0  0  0
 14 18  2  0  0  0  0
 15 16  1  0  0  0  0
 16 17  1  0  0  0  0
 19 20  1  0  0  0  0
 19 21  2  0  0  0  0
 21 22  1  0  0  0  0
 21 23  1  0  0  0  0
 23 24  1  0  0  0  0
 23 32  2  0  0  0  0
 24 25  1  0  0  0  0
 24 29  2  0  0  0  0
 25 26  2  0  0  0  0
 26 27  1  0  0  0  0
 27 28  2  0  0  0  0
 27 30  1  0  0  0  0
 28 29  1  0  0  0  0
 30 31  1  0  0  0  0
M  END
>  <Compound >
Thienopyridine derivative 6f

>  <SMILES>
CC1=NC2=C(C(C3=CC=CC=C3)=C1C(OCC)=O)C(N)=C(S2)C(C4=CC=C(C=C4)OC)=O

>  <IC50 ABCB1 [uM]>
1000

>  <IC50 ABCC1 [uM]>
1000

>  <IC50 ABCG2 [uM]>
1000

$$$$
Thienopyridine derivative 6g
  MOE2019           2D

 34 37  0  0  0  0  0  0  0  0999 V2000
    2.2860    3.9590    0.0000 C   0  0  0  0  0  0  0  0  0  0  0  0
    3.0360    2.6600    0.0000 C   0  0  0  0  0  0  0  0  0  0  0  0
    4.5360    2.6600    0.0000 N   0  0  0  0  0  0  0  0  0  0  0  0
    5.2860    1.3610    0.0000 C   0  0  0  0  0  0  0  0  0  0  0  0
    4.5360    0.0620    0.0000 C   0  0  0  0  0  0  0  0  0  0  0  0
    5.5390   -1.0530    0.0000 C   0  0  0  0  0  0  0  0  0  0  0  0
    5.2270   -2.5200    0.0000 N   0  0  0  0  0  0  0  0  0  0  0  0
    6.9100   -0.4430    0.0000 C   0  0  0  0  0  0  0  0  0  0  0  0
    8.2090   -1.1930    0.0000 C   0  0  0  0  0  0  0  0  0  0  0  0
    9.5080   -0.4430    0.0000 C   0  0  0  0  0  0  0  0  0  0  0  0
   10.8070   -1.1930    0.0000 C   0  0  0  0  0  0  0  0  0  0  0  0
   12.1060   -0.4430    0.0000 C   0  0  0  0  0  0  0  0  0  0  0  0
   12.1060    1.0570    0.0000 C   0  0  0  0  0  0  0  0  0  0  0  0
   13.4050    1.8070    0.0000 O   0  0  0  0  0  0  0  0  0  0  0  0
   14.7040    1.0570    0.0000 C   0  0  0  0  0  0  0  0  0  0  0  0
   10.8070    1.8070    0.0000 C   0  0  0  0  0  0  0  0  0  0  0  0
    9.5080    1.0570    0.0000 C   0  0  0  0  0  0  0  0  0  0  0  0
    8.2090   -2.6930    0.0000 O   0  0  0  0  0  0  0  0  0  0  0  0
    6.7530    1.0490    0.0000 S   0  0  0  0  0  0  0  0  0  0  0  0
    3.0360    0.0620    0.0000 C   0  0  0  0  0  0  0  0  0  0  0  0
    2.2860   -1.2370    0.0000 C   0  0  0  0  0  0  0  0  0  0  0  0
    0.7860   -1.2370    0.0000 C   0  0  0  0  0  0  0  0  0  0  0  0
    0.0360   -2.5370    0.0000 C   0  0  0  0  0  0  0  0  0  0  0  0
    0.7860   -3.8360    0.0000 C   0  0  0  0  0  0  0  0  0  0  0  0
    0.0360   -5.1350    0.0000 O   0  0  0  0  0  0  0  0  0  0  0  0
   -1.4640   -5.1350    0.0000 C   0  0  0  0  0  0  0  0  0  0  0  0
    2.2860   -3.8360    0.0000 C   0  0  0  0  0  0  0  0  0  0  0  0
    3.0360   -2.5370    0.0000 C   0  0  0  0  0  0  0  0  0  0  0  0
    2.2860    1.3610    0.0000 C   0  0  0  0  0  0  0  0  0  0  0  0
    0.7860    1.3610    0.0000 C   0  0  0  0  0  0  0  0  0  0  0  0
    0.0360    2.6600    0.0000 O   0  0  0  0  0  0  0  0  0  0  0  0
   -1.4640    2.6600    0.0000 C   0  0  0  0  0  0  0  0  0  0  0  0
   -2.2140    3.9590    0.0000 C   0  0  0  0  0  0  0  0  0  0  0  0
    0.0360    0.0620    0.0000 O   0  0  0  0  0  0  0  0  0  0  0  0
  1  2  1  0  0  0  0
  2  3  1  0  0  0  0
  2 29  2  0  0  0  0
  3  4  2  0  0  0  0
  4  5  1  0  0  0  0
  4 19  1  0  0  0  0
  5  6  1  0  0  0  0
  5 20  2  0  0  0  0
  6  7  1  0  0  0  0
  6  8  2  0  0  0  0
  8  9  1  0  0  0  0
  8 19  1  0  0  0  0
  9 10  1  0  0  0  0
  9 18  2  0  0  0  0
 10 11  1  0  0  0  0
 10 17  2  0  0  0  0
 11 12  2  0  0  0  0
 12 13  1  0  0  0  0
 13 14  1  0  0  0  0
 13 16  2  0  0  0  0
 14 15  1  0  0  0  0
 16 17  1  0  0  0  0
 20 21  1  0  0  0  0
 20 29  1  0  0  0  0
 21 22  1  0  0  0  0
 21 28  2  0  0  0  0
 22 23  2  0  0  0  0
 23 24  1  0  0  0  0
 24 25  1  0  0  0  0
 24 27  2  0  0  0  0
 25 26  1  0  0  0  0
 27 28  1  0  0  0  0
 29 30  1  0  0  0  0
 30 31  1  0  0  0  0
 30 34  2  0  0  0  0
 31 32  1  0  0  0  0
 32 33  1  0  0  0  0
M  END
>  <Compound >
Thienopyridine derivative 6g

>  <SMILES>
CC1=NC2=C(C(N)=C(C(C3=CC=C(OC)C=C3)=O)S2)C(C4=CC=C(OC)C=C4)=C1C(OCC)=O

>  <IC50 ABCB1 [uM]>
6.5

>  <IC50 ABCC1 [uM]>
1000

>  <IC50 ABCG2 [uM]>
0.4

$$$$
Thienopyridine derivative 6j
  MOE2019           2D

 36 39  0  0  0  0  0  0  0  0999 V2000
    3.2180    5.5740    0.0000 C   0  0  0  0  0  0  0  0  0  0  0  0
    3.9680    4.2750    0.0000 C   0  0  0  0  0  0  0  0  0  0  0  0
    5.4680    4.2750    0.0000 N   0  0  0  0  0  0  0  0  0  0  0  0
    6.2180    2.9760    0.0000 C   0  0  0  0  0  0  0  0  0  0  0  0
    5.4680    1.6770    0.0000 C   0  0  0  0  0  0  0  0  0  0  0  0
    6.4720    0.5620    0.0000 C   0  0  0  0  0  0  0  0  0  0  0  0
    6.1600   -0.9050    0.0000 N   0  0  0  0  0  0  0  0  0  0  0  0
    7.8420    1.1720    0.0000 C   0  0  0  0  0  0  0  0  0  0  0  0
    9.1410    0.4220    0.0000 C   0  0  0  0  0  0  0  0  0  0  0  0
   10.4400    1.1720    0.0000 C   0  0  0  0  0  0  0  0  0  0  0  0
   10.4400    2.6720    0.0000 C   0  0  0  0  0  0  0  0  0  0  0  0
   11.7390    3.4220    0.0000 C   0  0  0  0  0  0  0  0  0  0  0  0
   13.0380    2.6720    0.0000 C   0  0  0  0  0  0  0  0  0  0  0  0
   13.0380    1.1720    0.0000 C   0  0  0  0  0  0  0  0  0  0  0  0
   11.7390    0.4220    0.0000 C   0  0  0  0  0  0  0  0  0  0  0  0
    9.1410   -1.0780    0.0000 O   0  0  0  0  0  0  0  0  0  0  0  0
    7.6850    2.6640    0.0000 S   0  0  0  0  0  0  0  0  0  0  0  0
    3.9680    1.6770    0.0000 C   0  0  0  0  0  0  0  0  0  0  0  0
    3.2180    0.3780    0.0000 C   0  0  0  0  0  0  0  0  0  0  0  0
    1.7180    0.3780    0.0000 C   0  0  0  0  0  0  0  0  0  0  0  0
    0.9680   -0.9210    0.0000 C   0  0  0  0  0  0  0  0  0  0  0  0
   -0.5320   -0.9210    0.0000 O   0  0  0  0  0  0  0  0  0  0  0  0
   -1.2820    0.3780    0.0000 C   0  0  0  0  0  0  0  0  0  0  0  0
    1.7180   -2.2200    0.0000 C   0  0  0  0  0  0  0  0  0  0  0  0
    0.9680   -3.5190    0.0000 O   0  0  0  0  0  0  0  0  0  0  0  0
   -0.5320   -3.5190    0.0000 C   0  0  0  0  0  0  0  0  0  0  0  0
    3.2180   -2.2200    0.0000 C   0  0  0  0  0  0  0  0  0  0  0  0
    3.9680   -3.5190    0.0000 O   0  0  0  0  0  0  0  0  0  0  0  0
    3.2180   -4.8180    0.0000 C   0  0  0  0  0  0  0  0  0  0  0  0
    3.9680   -0.9210    0.0000 C   0  0  0  0  0  0  0  0  0  0  0  0
    3.2180    2.9760    0.0000 C   0  0  0  0  0  0  0  0  0  0  0  0
    1.7180    2.9760    0.0000 C   0  0  0  0  0  0  0  0  0  0  0  0
    0.9680    4.2750    0.0000 O   0  0  0  0  0  0  0  0  0  0  0  0
   -0.5320    4.2750    0.0000 C   0  0  0  0  0  0  0  0  0  0  0  0
   -1.2820    5.5740    0.0000 C   0  0  0  0  0  0  0  0  0  0  0  0
    0.9680    1.6770    0.0000 O   0  0  0  0  0  0  0  0  0  0  0  0
  1  2  1  0  0  0  0
  2  3  1  0  0  0  0
  2 31  2  0  0  0  0
  3  4  2  0  0  0  0
  4  5  1  0  0  0  0
  4 17  1  0  0  0  0
  5  6  1  0  0  0  0
  5 18  2  0  0  0  0
  6  7  1  0  0  0  0
  6  8  2  0  0  0  0
  8  9  1  0  0  0  0
  8 17  1  0  0  0  0
  9 10  1  0  0  0  0
  9 16  2  0  0  0  0
 10 11  1  0  0  0  0
 10 15  2  0  0  0  0
 11 12  2  0  0  0  0
 12 13  1  0  0  0  0
 13 14  2  0  0  0  0
 14 15  1  0  0  0  0
 18 19  1  0  0  0  0
 18 31  1  0  0  0  0
 19 20  1  0  0  0  0
 19 30  2  0  0  0  0
 20 21  2  0  0  0  0
 21 22  1  0  0  0  0
 21 24  1  0  0  0  0
 22 23  1  0  0  0  0
 24 25  1  0  0  0  0
 24 27  2  0  0  0  0
 25 26  1  0  0  0  0
 27 28  1  0  0  0  0
 27 30  1  0  0  0  0
 28 29  1  0  0  0  0
 31 32  1  0  0  0  0
 32 33  1  0  0  0  0
 32 36  2  0  0  0  0
 33 34  1  0  0  0  0
 34 35  1  0  0  0  0
M  END
>  <Compound >
Thienopyridine derivative 6j

>  <SMILES>
CC1=NC2=C(C(N)=C(C(C3=CC=CC=C3)=O)S2)C(C4=CC(OC)=C(OC)C(OC)=C4)=C1C(OCC)=O

>  <IC50 ABCB1 [uM]>
9.0

>  <IC50 ABCC1 [uM]>
5.2

>  <IC50 ABCG2 [uM]>
1.5

$$$$
Thienopyridine derivative 6k
  MOE2019           2D

 38 41  0  0  0  0  0  0  0  0999 V2000
    2.8540    4.0350    0.0000 C   0  0  0  0  0  0  0  0  0  0  0  0
    3.6040    2.7360    0.0000 C   0  0  0  0  0  0  0  0  0  0  0  0
    5.1040    2.7360    0.0000 N   0  0  0  0  0  0  0  0  0  0  0  0
    5.8540    1.4370    0.0000 C   0  0  0  0  0  0  0  0  0  0  0  0
    5.1040    0.1380    0.0000 C   0  0  0  0  0  0  0  0  0  0  0  0
    6.1080   -0.9770    0.0000 C   0  0  0  0  0  0  0  0  0  0  0  0
    5.7960   -2.4440    0.0000 N   0  0  0  0  0  0  0  0  0  0  0  0
    7.4780   -0.3670    0.0000 C   0  0  0  0  0  0  0  0  0  0  0  0
    8.7770   -1.1170    0.0000 C   0  0  0  0  0  0  0  0  0  0  0  0
   10.0760   -0.3670    0.0000 C   0  0  0  0  0  0  0  0  0  0  0  0
   10.0760    1.1330    0.0000 C   0  0  0  0  0  0  0  0  0  0  0  0
   11.3750    1.8830    0.0000 C   0  0  0  0  0  0  0  0  0  0  0  0
   12.6740    1.1330    0.0000 C   0  0  0  0  0  0  0  0  0  0  0  0
   13.9730    1.8830    0.0000 O   0  0  0  0  0  0  0  0  0  0  0  0
   15.2720    1.1330    0.0000 C   0  0  0  0  0  0  0  0  0  0  0  0
   12.6740   -0.3670    0.0000 C   0  0  0  0  0  0  0  0  0  0  0  0
   11.3750   -1.1170    0.0000 C   0  0  0  0  0  0  0  0  0  0  0  0
    8.7770   -2.6170    0.0000 O   0  0  0  0  0  0  0  0  0  0  0  0
    7.3210    1.1250    0.0000 S   0  0  0  0  0  0  0  0  0  0  0  0
    3.6040    0.1380    0.0000 C   0  0  0  0  0  0  0  0  0  0  0  0
    2.8540   -1.1610    0.0000 C   0  0  0  0  0  0  0  0  0  0  0  0
    1.3540   -1.1610    0.0000 C   0  0  0  0  0  0  0  0  0  0  0  0
    0.6040   -2.4610    0.0000 C   0  0  0  0  0  0  0  0  0  0  0  0
   -0.8960   -2.4610    0.0000 O   0  0  0  0  0  0  0  0  0  0  0  0
   -1.6460   -1.1610    0.0000 C   0  0  0  0  0  0  0  0  0  0  0  0
    1.3540   -3.7600    0.0000 C   0  0  0  0  0  0  0  0  0  0  0  0
    0.6040   -5.0590    0.0000 O   0  0  0  0  0  0  0  0  0  0  0  0
   -0.8960   -5.0590    0.0000 C   0  0  0  0  0  0  0  0  0  0  0  0
    2.8540   -3.7600    0.0000 C   0  0  0  0  0  0  0  0  0  0  0  0
    3.6040   -5.0590    0.0000 O   0  0  0  0  0  0  0  0  0  0  0  0
    2.8540   -6.3580    0.0000 C   0  0  0  0  0  0  0  0  0  0  0  0
    3.6040   -2.4610    0.0000 C   0  0  0  0  0  0  0  0  0  0  0  0
    2.8540    1.4370    0.0000 C   0  0  0  0  0  0  0  0  0  0  0  0
    1.3540    1.4370    0.0000 C   0  0  0  0  0  0  0  0  0  0  0  0
    0.6040    2.7360    0.0000 O   0  0  0  0  0  0  0  0  0  0  0  0
   -0.8960    2.7360    0.0000 C   0  0  0  0  0  0  0  0  0  0  0  0
   -1.6460    4.0350    0.0000 C   0  0  0  0  0  0  0  0  0  0  0  0
    0.6040    0.1380    0.0000 O   0  0  0  0  0  0  0  0  0  0  0  0
  1  2  1  0  0  0  0
  2  3  1  0  0  0  0
  2 33  2  0  0  0  0
  3  4  2  0  0  0  0
  4  5  1  0  0  0  0
  4 19  1  0  0  0  0
  5  6  1  0  0  0  0
  5 20  2  0  0  0  0
  6  7  1  0  0  0  0
  6  8  2  0  0  0  0
  8  9  1  0  0  0  0
  8 19  1  0  0  0  0
  9 10  1  0  0  0  0
  9 18  2  0  0  0  0
 10 11  1  0  0  0  0
 10 17  2  0  0  0  0
 11 12  2  0  0  0  0
 12 13  1  0  0  0  0
 13 14  1  0  0  0  0
 13 16  2  0  0  0  0
 14 15  1  0  0  0  0
 16 17  1  0  0  0  0
 20 21  1  0  0  0  0
 20 33  1  0  0  0  0
 21 22  1  0  0  0  0
 21 32  2  0  0  0  0
 22 23  2  0  0  0  0
 23 24  1  0  0  0  0
 23 26  1  0  0  0  0
 24 25  1  0  0  0  0
 26 27  1  0  0  0  0
 26 29  2  0  0  0  0
 27 28  1  0  0  0  0
 29 30  1  0  0  0  0
 29 32  1  0  0  0  0
 30 31  1  0  0  0  0
 33 34  1  0  0  0  0
 34 35  1  0  0  0  0
 34 38  2  0  0  0  0
 35 36  1  0  0  0  0
 36 37  1  0  0  0  0
M  END
>  <Compound >
Thienopyridine derivative 6k

>  <SMILES>
CC1=NC2=C(C(N)=C(C(C3=CC=C(OC)C=C3)=O)S2)C(C4=CC(OC)=C(OC)C(OC)=C4)=C1C(OCC)=O

>  <IC50 ABCB1 [uM]>
0.3

>  <IC50 ABCC1 [uM]>
5.2

>  <IC50 ABCG2 [uM]>
0.7

$$$$
Thienopyridine derivative 6l
  MOE2019           2D

 40 43  0  0  0  0  0  0  0  0999 V2000
    2.7540    4.4790    0.0000 C   0  0  0  0  0  0  0  0  0  0  0  0
    3.5040    3.1800    0.0000 C   0  0  0  0  0  0  0  0  0  0  0  0
    5.0040    3.1800    0.0000 N   0  0  0  0  0  0  0  0  0  0  0  0
    5.7540    1.8810    0.0000 C   0  0  0  0  0  0  0  0  0  0  0  0
    5.0040    0.5820    0.0000 C   0  0  0  0  0  0  0  0  0  0  0  0
    6.0080   -0.5320    0.0000 C   0  0  0  0  0  0  0  0  0  0  0  0
    5.6960   -2.0000    0.0000 N   0  0  0  0  0  0  0  0  0  0  0  0
    7.3780    0.0780    0.0000 C   0  0  0  0  0  0  0  0  0  0  0  0
    8.6770   -0.6720    0.0000 C   0  0  0  0  0  0  0  0  0  0  0  0
    9.9760    0.0780    0.0000 C   0  0  0  0  0  0  0  0  0  0  0  0
    9.9760    1.5780    0.0000 C   0  0  0  0  0  0  0  0  0  0  0  0
   11.2750    2.3280    0.0000 C   0  0  0  0  0  0  0  0  0  0  0  0
   12.5740    1.5780    0.0000 C   0  0  0  0  0  0  0  0  0  0  0  0
   13.8730    2.3280    0.0000 O   0  0  0  0  0  0  0  0  0  0  0  0
   13.8730    3.8280    0.0000 C   0  0  0  0  0  0  0  0  0  0  0  0
   12.5740    0.0780    0.0000 C   0  0  0  0  0  0  0  0  0  0  0  0
   11.2750   -0.6720    0.0000 C   0  0  0  0  0  0  0  0  0  0  0  0
   11.2750   -2.1720    0.0000 O   0  0  0  0  0  0  0  0  0  0  0  0
   12.5740   -2.9220    0.0000 C   0  0  0  0  0  0  0  0  0  0  0  0
    8.6770   -2.1720    0.0000 O   0  0  0  0  0  0  0  0  0  0  0  0
    7.2210    1.5690    0.0000 S   0  0  0  0  0  0  0  0  0  0  0  0
    3.5040    0.5820    0.0000 C   0  0  0  0  0  0  0  0  0  0  0  0
    2.7540   -0.7170    0.0000 C   0  0  0  0  0  0  0  0  0  0  0  0
    3.5040   -2.0160    0.0000 C   0  0  0  0  0  0  0  0  0  0  0  0
    2.7540   -3.3150    0.0000 C   0  0  0  0  0  0  0  0  0  0  0  0
    3.5040   -4.6140    0.0000 O   0  0  0  0  0  0  0  0  0  0  0  0
    5.0040   -4.6140    0.0000 C   0  0  0  0  0  0  0  0  0  0  0  0
    1.2540   -3.3150    0.0000 C   0  0  0  0  0  0  0  0  0  0  0  0
    0.5040   -4.6140    0.0000 O   0  0  0  0  0  0  0  0  0  0  0  0
    1.2540   -5.9130    0.0000 C   0  0  0  0  0  0  0  0  0  0  0  0
    0.5040   -2.0160    0.0000 C   0  0  0  0  0  0  0  0  0  0  0  0
   -0.9960   -2.0160    0.0000 O   0  0  0  0  0  0  0  0  0  0  0  0
   -1.7460   -3.3150    0.0000 C   0  0  0  0  0  0  0  0  0  0  0  0
    1.2540   -0.7170    0.0000 C   0  0  0  0  0  0  0  0  0  0  0  0
    2.7540    1.8810    0.0000 C   0  0  0  0  0  0  0  0  0  0  0  0
    1.2540    1.8810    0.0000 C   0  0  0  0  0  0  0  0  0  0  0  0
    0.5040    3.1800    0.0000 O   0  0  0  0  0  0  0  0  0  0  0  0
   -0.9960    3.1800    0.0000 C   0  0  0  0  0  0  0  0  0  0  0  0
   -1.7460    4.4790    0.0000 C   0  0  0  0  0  0  0  0  0  0  0  0
    0.5040    0.5820    0.0000 O   0  0  0  0  0  0  0  0  0  0  0  0
  1  2  1  0  0  0  0
  2  3  1  0  0  0  0
  2 35  2  0  0  0  0
  3  4  2  0  0  0  0
  4  5  1  0  0  0  0
  4 21  1  0  0  0  0
  5  6  1  0  0  0  0
  5 22  2  0  0  0  0
  6  7  1  0  0  0  0
  6  8  2  0  0  0  0
  8  9  1  0  0  0  0
  8 21  1  0  0  0  0
  9 10  1  0  0  0  0
  9 20  2  0  0  0  0
 10 11  1  0  0  0  0
 10 17  2  0  0  0  0
 11 12  2  0  0  0  0
 12 13  1  0  0  0  0
 13 14  1  0  0  0  0
 13 16  2  0  0  0  0
 14 15  1  0  0  0  0
 16 17  1  0  0  0  0
 17 18  1  0  0  0  0
 18 19  1  0  0  0  0
 22 23  1  0  0  0  0
 22 35  1  0  0  0  0
 23 24  1  0  0  0  0
 23 34  2  0  0  0  0
 24 25  2  0  0  0  0
 25 26  1  0  0  0  0
 25 28  1  0  0  0  0
 26 27  1  0  0  0  0
 28 29  1  0  0  0  0
 28 31  2  0  0  0  0
 29 30  1  0  0  0  0
 31 32  1  0  0  0  0
 31 34  1  0  0  0  0
 32 33  1  0  0  0  0
 35 36  1  0  0  0  0
 36 37  1  0  0  0  0
 36 40  2  0  0  0  0
 37 38  1  0  0  0  0
 38 39  1  0  0  0  0
M  END
>  <Compound >
Thienopyridine derivative 6l

>  <SMILES>
CC1=NC2=C(C(N)=C(C(C3=CC=C(OC)C=C3OC)=O)S2)C(C4=CC(OC)=C(OC)C(OC)=C4)=C1C(OCC)=O

>  <IC50 ABCB1 [uM]>
6.4

>  <IC50 ABCC1 [uM]>
1000

>  <IC50 ABCG2 [uM]>
2.6

$$$$
Thienopyridine derivative 6m
  MOE2019           2D

 35 38  0  0  0  0  0  0  0  0999 V2000
    2.5420    4.4020    0.0000 C   0  0  0  0  0  0  0  0  0  0  0  0
    3.2920    3.1030    0.0000 C   0  0  0  0  0  0  0  0  0  0  0  0
    4.7920    3.1030    0.0000 N   0  0  0  0  0  0  0  0  0  0  0  0
    5.5420    1.8040    0.0000 C   0  0  0  0  0  0  0  0  0  0  0  0
    4.7920    0.5050    0.0000 C   0  0  0  0  0  0  0  0  0  0  0  0
    5.7950   -0.6100    0.0000 C   0  0  0  0  0  0  0  0  0  0  0  0
    5.4830   -2.0770    0.0000 N   0  0  0  0  0  0  0  0  0  0  0  0
    7.1660    0.0010    0.0000 C   0  0  0  0  0  0  0  0  0  0  0  0
    8.4650   -0.7490    0.0000 C   0  0  0  0  0  0  0  0  0  0  0  0
    9.7640    0.0010    0.0000 C   0  0  0  0  0  0  0  0  0  0  0  0
    9.7640    1.5010    0.0000 C   0  0  0  0  0  0  0  0  0  0  0  0
   11.0630    2.2510    0.0000 C   0  0  0  0  0  0  0  0  0  0  0  0
   12.3620    1.5010    0.0000 C   0  0  0  0  0  0  0  0  0  0  0  0
   13.6610    2.2510    0.0000 O   0  0  0  0  0  0  0  0  0  0  0  0
   14.9600    1.5010    0.0000 C   0  0  0  0  0  0  0  0  0  0  0  0
   12.3620    0.0010    0.0000 C   0  0  0  0  0  0  0  0  0  0  0  0
   11.0630   -0.7490    0.0000 C   0  0  0  0  0  0  0  0  0  0  0  0
    8.4650   -2.2490    0.0000 O   0  0  0  0  0  0  0  0  0  0  0  0
    7.0090    1.4920    0.0000 S   0  0  0  0  0  0  0  0  0  0  0  0
    3.2920    0.5050    0.0000 C   0  0  0  0  0  0  0  0  0  0  0  0
    2.5420   -0.7940    0.0000 C   0  0  0  0  0  0  0  0  0  0  0  0
    3.2920   -2.0930    0.0000 C   0  0  0  0  0  0  0  0  0  0  0  0
    2.5420   -3.3920    0.0000 C   0  0  0  0  0  0  0  0  0  0  0  0
    1.0420   -3.3920    0.0000 C   0  0  0  0  0  0  0  0  0  0  0  0
    0.2920   -4.6910    0.0000 O   0  0  0  0  0  0  0  0  0  0  0  0
   -1.2080   -4.6910    0.0000 C   0  0  0  0  0  0  0  0  0  0  0  0
   -1.9580   -5.9900    0.0000 C   0  0  0  0  0  0  0  0  0  0  0  0
    0.2920   -2.0930    0.0000 C   0  0  0  0  0  0  0  0  0  0  0  0
    1.0420   -0.7940    0.0000 C   0  0  0  0  0  0  0  0  0  0  0  0
    2.5420    1.8040    0.0000 C   0  0  0  0  0  0  0  0  0  0  0  0
    1.0420    1.8040    0.0000 C   0  0  0  0  0  0  0  0  0  0  0  0
    0.2920    3.1030    0.0000 O   0  0  0  0  0  0  0  0  0  0  0  0
   -1.2080    3.1030    0.0000 C   0  0  0  0  0  0  0  0  0  0  0  0
   -1.9580    4.4020    0.0000 C   0  0  0  0  0  0  0  0  0  0  0  0
    0.2920    0.5050    0.0000 O   0  0  0  0  0  0  0  0  0  0  0  0
  1  2  1  0  0  0  0
  2  3  1  0  0  0  0
  2 30  2  0  0  0  0
  3  4  2  0  0  0  0
  4  5  1  0  0  0  0
  4 19  1  0  0  0  0
  5  6  1  0  0  0  0
  5 20  2  0  0  0  0
  6  7  1  0  0  0  0
  6  8  2  0  0  0  0
  8  9  1  0  0  0  0
  8 19  1  0  0  0  0
  9 10  1  0  0  0  0
  9 18  2  0  0  0  0
 10 11  1  0  0  0  0
 10 17  2  0  0  0  0
 11 12  2  0  0  0  0
 12 13  1  0  0  0  0
 13 14  1  0  0  0  0
 13 16  2  0  0  0  0
 14 15  1  0  0  0  0
 16 17  1  0  0  0  0
 20 21  1  0  0  0  0
 20 30  1  0  0  0  0
 21 22  1  0  0  0  0
 21 29  2  0  0  0  0
 22 23  2  0  0  0  0
 23 24  1  0  0  0  0
 24 25  1  0  0  0  0
 24 28  2  0  0  0  0
 25 26  1  0  0  0  0
 26 27  1  0  0  0  0
 28 29  1  0  0  0  0
 30 31  1  0  0  0  0
 31 32  1  0  0  0  0
 31 35  2  0  0  0  0
 32 33  1  0  0  0  0
 33 34  1  0  0  0  0
M  END
>  <Compound >
Thienopyridine derivative 6m

>  <SMILES>
CC1=NC2=C(C(N)=C(C(C3=CC=C(OC)C=C3)=O)S2)C(C4=CC=C(OCC)C=C4)=C1C(OCC)=O

>  <IC50 ABCB1 [uM]>
4.2

>  <IC50 ABCC1 [uM]>
1000

>  <IC50 ABCG2 [uM]>
1.3

$$$$
Thienopyridine derivative 6n
  MOE2019           2D

 37 40  0  0  0  0  0  0  0  0999 V2000
    5.6650    5.6650    0.0000 C   0  0  0  0  0  0  0  0  0  0  0  0
    5.6650    4.1650    0.0000 C   0  0  0  0  0  0  0  0  0  0  0  0
    6.9640    3.4150    0.0000 N   0  0  0  0  0  0  0  0  0  0  0  0
    6.9640    1.9150    0.0000 C   0  0  0  0  0  0  0  0  0  0  0  0
    5.6650    1.1650    0.0000 C   0  0  0  0  0  0  0  0  0  0  0  0
    4.3660    1.9150    0.0000 C   0  0  0  0  0  0  0  0  0  0  0  0
    3.0670    1.1650    0.0000 C   0  0  0  0  0  0  0  0  0  0  0  0
    3.0670   -0.3350    0.0000 C   0  0  0  0  0  0  0  0  0  0  0  0
    1.7680   -1.0850    0.0000 C   0  0  0  0  0  0  0  0  0  0  0  0
    0.4690   -0.3350    0.0000 C   0  0  0  0  0  0  0  0  0  0  0  0
   -0.8300   -1.0850    0.0000 O   0  0  0  0  0  0  0  0  0  0  0  0
   -2.1290   -0.3350    0.0000 C   0  0  0  0  0  0  0  0  0  0  0  0
   -3.4280   -1.0850    0.0000 C   0  0  0  0  0  0  0  0  0  0  0  0
   -4.7270   -0.3350    0.0000 C   0  0  0  0  0  0  0  0  0  0  0  0
   -6.0260   -1.0850    0.0000 C   0  0  0  0  0  0  0  0  0  0  0  0
    0.4690    1.1650    0.0000 C   0  0  0  0  0  0  0  0  0  0  0  0
    1.7680    1.9150    0.0000 C   0  0  0  0  0  0  0  0  0  0  0  0
    4.3660    3.4150    0.0000 C   0  0  0  0  0  0  0  0  0  0  0  0
    3.0670    4.1650    0.0000 C   0  0  0  0  0  0  0  0  0  0  0  0
    3.0670    5.6650    0.0000 O   0  0  0  0  0  0  0  0  0  0  0  0
    1.7680    6.4150    0.0000 C   0  0  0  0  0  0  0  0  0  0  0  0
    1.7680    7.9150    0.0000 C   0  0  0  0  0  0  0  0  0  0  0  0
    1.7680    3.4150    0.0000 O   0  0  0  0  0  0  0  0  0  0  0  0
    5.9770   -0.3020    0.0000 C   0  0  0  0  0  0  0  0  0  0  0  0
    4.9740   -1.4170    0.0000 N   0  0  0  0  0  0  0  0  0  0  0  0
    7.4690   -0.4590    0.0000 C   0  0  0  0  0  0  0  0  0  0  0  0
    8.0790    0.9120    0.0000 S   0  0  0  0  0  0  0  0  0  0  0  0
    8.2190   -1.7580    0.0000 C   0  0  0  0  0  0  0  0  0  0  0  0
    9.7190   -1.7580    0.0000 C   0  0  0  0  0  0  0  0  0  0  0  0
   10.4690   -0.4590    0.0000 C   0  0  0  0  0  0  0  0  0  0  0  0
   11.9690   -0.4590    0.0000 C   0  0  0  0  0  0  0  0  0  0  0  0
   12.7190   -1.7580    0.0000 C   0  0  0  0  0  0  0  0  0  0  0  0
   11.9690   -3.0570    0.0000 C   0  0  0  0  0  0  0  0  0  0  0  0
   10.4690   -3.0570    0.0000 C   0  0  0  0  0  0  0  0  0  0  0  0
   14.2190   -1.7580    0.0000 O   0  0  0  0  0  0  0  0  0  0  0  0
   14.9690   -3.0570    0.0000 C   0  0  0  0  0  0  0  0  0  0  0  0
    7.4690   -3.0570    0.0000 O   0  0  0  0  0  0  0  0  0  0  0  0
  1  2  1  0  0  0  0
  2  3  1  0  0  0  0
  2 18  2  0  0  0  0
  3  4  2  0  0  0  0
  4  5  1  0  0  0  0
  4 27  1  0  0  0  0
  5  6  2  0  0  0  0
  5 24  1  0  0  0  0
  6  7  1  0  0  0  0
  6 18  1  0  0  0  0
  7  8  1  0  0  0  0
  7 17  2  0  0  0  0
  8  9  2  0  0  0  0
  9 10  1  0  0  0  0
 10 11  1  0  0  0  0
 10 16  2  0  0  0  0
 11 12  1  0  0  0  0
 12 13  1  0  0  0  0
 13 14  1  0  0  0  0
 14 15  1  0  0  0  0
 16 17  1  0  0  0  0
 18 19  1  0  0  0  0
 19 20  1  0  0  0  0
 19 23  2  0  0  0  0
 20 21  1  0  0  0  0
 21 22  1  0  0  0  0
 24 25  1  0  0  0  0
 24 26  2  0  0  0  0
 26 27  1  0  0  0  0
 26 28  1  0  0  0  0
 28 29  1  0  0  0  0
 28 37  2  0  0  0  0
 29 30  1  0  0  0  0
 29 34  2  0  0  0  0
 30 31  2  0  0  0  0
 31 32  1  0  0  0  0
 32 33  2  0  0  0  0
 32 35  1  0  0  0  0
 33 34  1  0  0  0  0
 35 36  1  0  0  0  0
M  END
>  <Compound >
Thienopyridine derivative 6n

>  <SMILES>
CC1=NC2=C(C(C3=CC=C(OCCCC)C=C3)=C1C(OCC)=O)C(N)=C(S2)C(C4=CC=C(C=C4)OC)=O

>  <IC50 ABCB1 [uM]>
1000

>  <IC50 ABCC1 [uM]>
1000

>  <IC50 ABCG2 [uM]>
1000

$$$$
Thienopyridine derivative 6o
  MOE2019           2D

 40 43  0  0  0  0  0  0  0  0999 V2000
    2.8430   -4.9240    0.0000 C   0  0  0  0  0  0  0  0  0  0  0  0
    3.5930   -3.6250    0.0000 C   0  0  0  0  0  0  0  0  0  0  0  0
    5.0930   -3.6250    0.0000 N   0  0  0  0  0  0  0  0  0  0  0  0
    5.8430   -2.3260    0.0000 C   0  0  0  0  0  0  0  0  0  0  0  0
    5.0930   -1.0270    0.0000 C   0  0  0  0  0  0  0  0  0  0  0  0
    6.0960    0.0880    0.0000 C   0  0  0  0  0  0  0  0  0  0  0  0
    5.7850    1.5550    0.0000 N   0  0  0  0  0  0  0  0  0  0  0  0
    7.4670   -0.5220    0.0000 C   0  0  0  0  0  0  0  0  0  0  0  0
    8.7660    0.2280    0.0000 C   0  0  0  0  0  0  0  0  0  0  0  0
   10.0650   -0.5220    0.0000 C   0  0  0  0  0  0  0  0  0  0  0  0
   10.0650   -2.0220    0.0000 C   0  0  0  0  0  0  0  0  0  0  0  0
   11.3640   -2.7720    0.0000 C   0  0  0  0  0  0  0  0  0  0  0  0
   12.6630   -2.0220    0.0000 C   0  0  0  0  0  0  0  0  0  0  0  0
   13.9620   -2.7720    0.0000 O   0  0  0  0  0  0  0  0  0  0  0  0
   15.2610   -2.0220    0.0000 C   0  0  0  0  0  0  0  0  0  0  0  0
   12.6630   -0.5220    0.0000 C   0  0  0  0  0  0  0  0  0  0  0  0
   11.3640    0.2280    0.0000 C   0  0  0  0  0  0  0  0  0  0  0  0
    8.7660    1.7280    0.0000 O   0  0  0  0  0  0  0  0  0  0  0  0
    7.3100   -2.0140    0.0000 S   0  0  0  0  0  0  0  0  0  0  0  0
    3.5930   -1.0270    0.0000 C   0  0  0  0  0  0  0  0  0  0  0  0
    2.8430    0.2720    0.0000 C   0  0  0  0  0  0  0  0  0  0  0  0
    3.5930    1.5710    0.0000 C   0  0  0  0  0  0  0  0  0  0  0  0
    2.8430    2.8710    0.0000 C   0  0  0  0  0  0  0  0  0  0  0  0
    3.5930    4.1700    0.0000 O   0  0  0  0  0  0  0  0  0  0  0  0
    5.0930    4.1700    0.0000 C   0  0  0  0  0  0  0  0  0  0  0  0
    1.3430    2.8710    0.0000 C   0  0  0  0  0  0  0  0  0  0  0  0
    0.5930    4.1700    0.0000 O   0  0  0  0  0  0  0  0  0  0  0  0
    1.3430    5.4690    0.0000 C   0  0  0  0  0  0  0  0  0  0  0  0
    0.5930    1.5710    0.0000 C   0  0  0  0  0  0  0  0  0  0  0  0
   -0.9070    1.5710    0.0000 O   0  0  0  0  0  0  0  0  0  0  0  0
   -1.6570    2.8710    0.0000 C   0  0  0  0  0  0  0  0  0  0  0  0
    1.3430    0.2720    0.0000 C   0  0  0  0  0  0  0  0  0  0  0  0
    2.8430   -2.3260    0.0000 C   0  0  0  0  0  0  0  0  0  0  0  0
    1.3430   -2.3260    0.0000 C   0  0  0  0  0  0  0  0  0  0  0  0
    0.5930   -3.6250    0.0000 O   0  0  0  0  0  0  0  0  0  0  0  0
   -0.9070   -3.6250    0.0000 C   0  0  0  0  0  0  0  0  0  0  0  0
   -1.6570   -4.9240    0.0000 C   0  0  0  0  0  0  0  0  0  0  0  0
   -3.1570   -4.9240    0.0000 C   0  0  0  0  0  0  0  0  0  0  0  0
   -3.9070   -6.2230    0.0000 C   0  0  0  0  0  0  0  0  0  0  0  0
    0.5930   -1.0270    0.0000 O   0  0  0  0  0  0  0  0  0  0  0  0
  1  2  1  0  0  0  0
  2  3  1  0  0  0  0
  2 33  2  0  0  0  0
  3  4  2  0  0  0  0
  4  5  1  0  0  0  0
  4 19  1  0  0  0  0
  5  6  1  0  0  0  0
  5 20  2  0  0  0  0
  6  7  1  0  0  0  0
  6  8  2  0  0  0  0
  8  9  1  0  0  0  0
  8 19  1  0  0  0  0
  9 10  1  0  0  0  0
  9 18  2  0  0  0  0
 10 11  1  0  0  0  0
 10 17  2  0  0  0  0
 11 12  2  0  0  0  0
 12 13  1  0  0  0  0
 13 14  1  0  0  0  0
 13 16  2  0  0  0  0
 14 15  1  0  0  0  0
 16 17  1  0  0  0  0
 20 21  1  0  0  0  0
 20 33  1  0  0  0  0
 21 22  1  0  0  0  0
 21 32  2  0  0  0  0
 22 23  2  0  0  0  0
 23 24  1  0  0  0  0
 23 26  1  0  0  0  0
 24 25  1  0  0  0  0
 26 27  1  0  0  0  0
 26 29  2  0  0  0  0
 27 28  1  0  0  0  0
 29 30  1  0  0  0  0
 29 32  1  0  0  0  0
 30 31  1  0  0  0  0
 33 34  1  0  0  0  0
 34 35  1  0  0  0  0
 34 40  2  0  0  0  0
 35 36  1  0  0  0  0
 36 37  1  0  0  0  0
 37 38  1  0  0  0  0
 38 39  1  0  0  0  0
M  END
>  <Compound >
Thienopyridine derivative 6o

>  <SMILES>
CC1=NC2=C(C(N)=C(C(C3=CC=C(OC)C=C3)=O)S2)C(C4=CC(OC)=C(OC)C(OC)=C4)=C1C(OCCCC)=O

>  <IC50 ABCB1 [uM]>
1.5

>  <IC50 ABCC1 [uM]>
1000

>  <IC50 ABCG2 [uM]>
0.4

$$$$
Thienopyridine derivative 6p
  MOE2019           2D

 36 39  0  0  0  0  0  0  0  0999 V2000
    2.3040   -3.9910    0.0000 C   0  0  0  0  0  0  0  0  0  0  0  0
    3.0540   -2.6920    0.0000 C   0  0  0  0  0  0  0  0  0  0  0  0
    4.5540   -2.6920    0.0000 N   0  0  0  0  0  0  0  0  0  0  0  0
    5.3040   -1.3930    0.0000 C   0  0  0  0  0  0  0  0  0  0  0  0
    4.5540   -0.0940    0.0000 C   0  0  0  0  0  0  0  0  0  0  0  0
    5.5580    1.0200    0.0000 C   0  0  0  0  0  0  0  0  0  0  0  0
    5.2460    2.4880    0.0000 N   0  0  0  0  0  0  0  0  0  0  0  0
    6.9280    0.4100    0.0000 C   0  0  0  0  0  0  0  0  0  0  0  0
    8.2270    1.1600    0.0000 C   0  0  0  0  0  0  0  0  0  0  0  0
    9.5260    0.4100    0.0000 C   0  0  0  0  0  0  0  0  0  0  0  0
    9.5260   -1.0900    0.0000 C   0  0  0  0  0  0  0  0  0  0  0  0
   10.8260   -1.8400    0.0000 C   0  0  0  0  0  0  0  0  0  0  0  0
   12.1250   -1.0900    0.0000 C   0  0  0  0  0  0  0  0  0  0  0  0
   13.4240   -1.8400    0.0000 O   0  0  0  0  0  0  0  0  0  0  0  0
   14.7230   -1.0900    0.0000 C   0  0  0  0  0  0  0  0  0  0  0  0
   12.1250    0.4100    0.0000 C   0  0  0  0  0  0  0  0  0  0  0  0
   10.8260    1.1600    0.0000 C   0  0  0  0  0  0  0  0  0  0  0  0
    8.2270    2.6600    0.0000 O   0  0  0  0  0  0  0  0  0  0  0  0
    6.7720   -1.0810    0.0000 S   0  0  0  0  0  0  0  0  0  0  0  0
    3.0540   -0.0940    0.0000 C   0  0  0  0  0  0  0  0  0  0  0  0
    2.3040    1.2050    0.0000 C   0  0  0  0  0  0  0  0  0  0  0  0
    3.0540    2.5040    0.0000 C   0  0  0  0  0  0  0  0  0  0  0  0
    2.3040    3.8030    0.0000 C   0  0  0  0  0  0  0  0  0  0  0  0
    0.8040    3.8030    0.0000 C   0  0  0  0  0  0  0  0  0  0  0  0
    0.0540    5.1020    0.0000 O   0  0  0  0  0  0  0  0  0  0  0  0
    0.8040    6.4010    0.0000 C   0  0  0  0  0  0  0  0  0  0  0  0
    0.0540    2.5040    0.0000 C   0  0  0  0  0  0  0  0  0  0  0  0
    0.8040    1.2050    0.0000 C   0  0  0  0  0  0  0  0  0  0  0  0
    2.3040   -1.3930    0.0000 C   0  0  0  0  0  0  0  0  0  0  0  0
    0.8040   -1.3930    0.0000 C   0  0  0  0  0  0  0  0  0  0  0  0
    0.0540   -2.6920    0.0000 O   0  0  0  0  0  0  0  0  0  0  0  0
   -1.4460   -2.6920    0.0000 C   0  0  0  0  0  0  0  0  0  0  0  0
   -2.1960   -3.9910    0.0000 C   0  0  0  0  0  0  0  0  0  0  0  0
   -3.6960   -3.9910    0.0000 O   0  0  0  0  0  0  0  0  0  0  0  0
   -4.4460   -5.2900    0.0000 C   0  0  0  0  0  0  0  0  0  0  0  0
    0.0540   -0.0940    0.0000 O   0  0  0  0  0  0  0  0  0  0  0  0
  1  2  1  0  0  0  0
  2  3  1  0  0  0  0
  2 29  2  0  0  0  0
  3  4  2  0  0  0  0
  4  5  1  0  0  0  0
  4 19  1  0  0  0  0
  5  6  1  0  0  0  0
  5 20  2  0  0  0  0
  6  7  1  0  0  0  0
  6  8  2  0  0  0  0
  8  9  1  0  0  0  0
  8 19  1  0  0  0  0
  9 10  1  0  0  0  0
  9 18  2  0  0  0  0
 10 11  1  0  0  0  0
 10 17  2  0  0  0  0
 11 12  2  0  0  0  0
 12 13  1  0  0  0  0
 13 14  1  0  0  0  0
 13 16  2  0  0  0  0
 14 15  1  0  0  0  0
 16 17  1  0  0  0  0
 20 21  1  0  0  0  0
 20 29  1  0  0  0  0
 21 22  1  0  0  0  0
 21 28  2  0  0  0  0
 22 23  2  0  0  0  0
 23 24  1  0  0  0  0
 24 25  1  0  0  0  0
 24 27  2  0  0  0  0
 25 26  1  0  0  0  0
 27 28  1  0  0  0  0
 29 30  1  0  0  0  0
 30 31  1  0  0  0  0
 30 36  2  0  0  0  0
 31 32  1  0  0  0  0
 32 33  1  0  0  0  0
 33 34  1  0  0  0  0
 34 35  1  0  0  0  0
M  END
>  <Compound >
Thienopyridine derivative 6p

>  <SMILES>
CC1=NC2=C(C(N)=C(C(C3=CC=C(OC)C=C3)=O)S2)C(C4=CC=C(OC)C=C4)=C1C(OCCOC)=O

>  <IC50 ABCB1 [uM]>
1.0

>  <IC50 ABCC1 [uM]>
1000

>  <IC50 ABCG2 [uM]>
0.8

$$$$
Thienopyridine derivative 6q
  MOE2019           2D

 38 41  0  0  0  0  0  0  0  0999 V2000
    3.1870   -5.5200    0.0000 C   0  0  0  0  0  0  0  0  0  0  0  0
    3.9370   -4.2210    0.0000 C   0  0  0  0  0  0  0  0  0  0  0  0
    5.4370   -4.2210    0.0000 N   0  0  0  0  0  0  0  0  0  0  0  0
    6.1870   -2.9220    0.0000 C   0  0  0  0  0  0  0  0  0  0  0  0
    5.4370   -1.6230    0.0000 C   0  0  0  0  0  0  0  0  0  0  0  0
    6.4410   -0.5080    0.0000 C   0  0  0  0  0  0  0  0  0  0  0  0
    6.1290    0.9590    0.0000 N   0  0  0  0  0  0  0  0  0  0  0  0
    7.8110   -1.1180    0.0000 C   0  0  0  0  0  0  0  0  0  0  0  0
    9.1100   -0.3680    0.0000 C   0  0  0  0  0  0  0  0  0  0  0  0
   10.4090   -1.1180    0.0000 C   0  0  0  0  0  0  0  0  0  0  0  0
   11.7080   -0.3680    0.0000 C   0  0  0  0  0  0  0  0  0  0  0  0
   13.0070   -1.1180    0.0000 C   0  0  0  0  0  0  0  0  0  0  0  0
   13.0070   -2.6180    0.0000 C   0  0  0  0  0  0  0  0  0  0  0  0
   11.7080   -3.3680    0.0000 C   0  0  0  0  0  0  0  0  0  0  0  0
   10.4090   -2.6180    0.0000 C   0  0  0  0  0  0  0  0  0  0  0  0
    9.1100    1.1320    0.0000 O   0  0  0  0  0  0  0  0  0  0  0  0
    7.6540   -2.6100    0.0000 S   0  0  0  0  0  0  0  0  0  0  0  0
    3.9370   -1.6230    0.0000 C   0  0  0  0  0  0  0  0  0  0  0  0
    3.1870   -0.3240    0.0000 C   0  0  0  0  0  0  0  0  0  0  0  0
    3.9370    0.9750    0.0000 C   0  0  0  0  0  0  0  0  0  0  0  0
    3.1870    2.2740    0.0000 C   0  0  0  0  0  0  0  0  0  0  0  0
    3.9370    3.5730    0.0000 O   0  0  0  0  0  0  0  0  0  0  0  0
    5.4370    3.5730    0.0000 C   0  0  0  0  0  0  0  0  0  0  0  0
    1.6870    2.2740    0.0000 C   0  0  0  0  0  0  0  0  0  0  0  0
    0.9370    3.5730    0.0000 O   0  0  0  0  0  0  0  0  0  0  0  0
    1.6870    4.8730    0.0000 C   0  0  0  0  0  0  0  0  0  0  0  0
    0.9370    0.9750    0.0000 C   0  0  0  0  0  0  0  0  0  0  0  0
   -0.5630    0.9750    0.0000 O   0  0  0  0  0  0  0  0  0  0  0  0
   -1.3130    2.2740    0.0000 C   0  0  0  0  0  0  0  0  0  0  0  0
    1.6870   -0.3240    0.0000 C   0  0  0  0  0  0  0  0  0  0  0  0
    3.1870   -2.9220    0.0000 C   0  0  0  0  0  0  0  0  0  0  0  0
    1.6870   -2.9220    0.0000 C   0  0  0  0  0  0  0  0  0  0  0  0
    0.9370   -4.2210    0.0000 O   0  0  0  0  0  0  0  0  0  0  0  0
   -0.5630   -4.2210    0.0000 C   0  0  0  0  0  0  0  0  0  0  0  0
   -1.3130   -5.5200    0.0000 C   0  0  0  0  0  0  0  0  0  0  0  0
   -2.8130   -5.5200    0.0000 O   0  0  0  0  0  0  0  0  0  0  0  0
   -3.5630   -6.8190    0.0000 C   0  0  0  0  0  0  0  0  0  0  0  0
    0.9370   -1.6230    0.0000 O   0  0  0  0  0  0  0  0  0  0  0  0
  1  2  1  0  0  0  0
  2  3  1  0  0  0  0
  2 31  2  0  0  0  0
  3  4  2  0  0  0  0
  4  5  1  0  0  0  0
  4 17  1  0  0  0  0
  5  6  1  0  0  0  0
  5 18  2  0  0  0  0
  6  7  1  0  0  0  0
  6  8  2  0  0  0  0
  8  9  1  0  0  0  0
  8 17  1  0  0  0  0
  9 10  1  0  0  0  0
  9 16  2  0  0  0  0
 10 11  1  0  0  0  0
 10 15  2  0  0  0  0
 11 12  2  0  0  0  0
 12 13  1  0  0  0  0
 13 14  2  0  0  0  0
 14 15  1  0  0  0  0
 18 19  1  0  0  0  0
 18 31  1  0  0  0  0
 19 20  1  0  0  0  0
 19 30  2  0  0  0  0
 20 21  2  0  0  0  0
 21 22  1  0  0  0  0
 21 24  1  0  0  0  0
 22 23  1  0  0  0  0
 24 25  1  0  0  0  0
 24 27  2  0  0  0  0
 25 26  1  0  0  0  0
 27 28  1  0  0  0  0
 27 30  1  0  0  0  0
 28 29  1  0  0  0  0
 31 32  1  0  0  0  0
 32 33  1  0  0  0  0
 32 38  2  0  0  0  0
 33 34  1  0  0  0  0
 34 35  1  0  0  0  0
 35 36  1  0  0  0  0
 36 37  1  0  0  0  0
M  END
>  <Compound >
Thienopyridine derivative 6q

>  <SMILES>
CC1=NC2=C(C(N)=C(C(C3=CC=CC=C3)=O)S2)C(C4=CC(OC)=C(OC)C(OC)=C4)=C1C(OCCOC)=O

>  <IC50 ABCB1 [uM]>
1.4

>  <IC50 ABCC1 [uM]>
3.9

>  <IC50 ABCG2 [uM]>
1.3

$$$$
Thienopyridine derivative 6r
  MOE2019           2D

 40 43  0  0  0  0  0  0  0  0999 V2000
    2.8430   -4.9240    0.0000 C   0  0  0  0  0  0  0  0  0  0  0  0
    3.5930   -3.6250    0.0000 C   0  0  0  0  0  0  0  0  0  0  0  0
    5.0930   -3.6250    0.0000 N   0  0  0  0  0  0  0  0  0  0  0  0
    5.8430   -2.3260    0.0000 C   0  0  0  0  0  0  0  0  0  0  0  0
    5.0930   -1.0270    0.0000 C   0  0  0  0  0  0  0  0  0  0  0  0
    6.0960    0.0880    0.0000 C   0  0  0  0  0  0  0  0  0  0  0  0
    5.7850    1.5550    0.0000 N   0  0  0  0  0  0  0  0  0  0  0  0
    7.4670   -0.5220    0.0000 C   0  0  0  0  0  0  0  0  0  0  0  0
    8.7660    0.2280    0.0000 C   0  0  0  0  0  0  0  0  0  0  0  0
   10.0650   -0.5220    0.0000 C   0  0  0  0  0  0  0  0  0  0  0  0
   11.3640    0.2280    0.0000 C   0  0  0  0  0  0  0  0  0  0  0  0
   12.6630   -0.5220    0.0000 C   0  0  0  0  0  0  0  0  0  0  0  0
   12.6630   -2.0220    0.0000 C   0  0  0  0  0  0  0  0  0  0  0  0
   13.9620   -2.7720    0.0000 O   0  0  0  0  0  0  0  0  0  0  0  0
   15.2610   -2.0220    0.0000 C   0  0  0  0  0  0  0  0  0  0  0  0
   11.3640   -2.7720    0.0000 C   0  0  0  0  0  0  0  0  0  0  0  0
   10.0650   -2.0220    0.0000 C   0  0  0  0  0  0  0  0  0  0  0  0
    8.7660    1.7280    0.0000 O   0  0  0  0  0  0  0  0  0  0  0  0
    7.3100   -2.0140    0.0000 S   0  0  0  0  0  0  0  0  0  0  0  0
    3.5930   -1.0270    0.0000 C   0  0  0  0  0  0  0  0  0  0  0  0
    2.8430    0.2720    0.0000 C   0  0  0  0  0  0  0  0  0  0  0  0
    3.5930    1.5710    0.0000 C   0  0  0  0  0  0  0  0  0  0  0  0
    2.8430    2.8710    0.0000 C   0  0  0  0  0  0  0  0  0  0  0  0
    3.5930    4.1700    0.0000 O   0  0  0  0  0  0  0  0  0  0  0  0
    2.8430    5.4690    0.0000 C   0  0  0  0  0  0  0  0  0  0  0  0
    1.3430    2.8710    0.0000 C   0  0  0  0  0  0  0  0  0  0  0  0
    0.5930    4.1700    0.0000 O   0  0  0  0  0  0  0  0  0  0  0  0
   -0.9070    4.1700    0.0000 C   0  0  0  0  0  0  0  0  0  0  0  0
    0.5930    1.5710    0.0000 C   0  0  0  0  0  0  0  0  0  0  0  0
   -0.9070    1.5710    0.0000 O   0  0  0  0  0  0  0  0  0  0  0  0
   -1.6570    0.2720    0.0000 C   0  0  0  0  0  0  0  0  0  0  0  0
    1.3430    0.2720    0.0000 C   0  0  0  0  0  0  0  0  0  0  0  0
    2.8430   -2.3260    0.0000 C   0  0  0  0  0  0  0  0  0  0  0  0
    1.3430   -2.3260    0.0000 C   0  0  0  0  0  0  0  0  0  0  0  0
    0.5930   -3.6250    0.0000 O   0  0  0  0  0  0  0  0  0  0  0  0
   -0.9070   -3.6250    0.0000 C   0  0  0  0  0  0  0  0  0  0  0  0
   -1.6570   -4.9240    0.0000 C   0  0  0  0  0  0  0  0  0  0  0  0
   -3.1570   -4.9240    0.0000 O   0  0  0  0  0  0  0  0  0  0  0  0
   -3.9070   -6.2230    0.0000 C   0  0  0  0  0  0  0  0  0  0  0  0
    0.5930   -1.0270    0.0000 O   0  0  0  0  0  0  0  0  0  0  0  0
  1  2  1  0  0  0  0
  2  3  1  0  0  0  0
  2 33  2  0  0  0  0
  3  4  2  0  0  0  0
  4  5  1  0  0  0  0
  4 19  1  0  0  0  0
  5  6  1  0  0  0  0
  5 20  2  0  0  0  0
  6  7  1  0  0  0  0
  6  8  2  0  0  0  0
  8  9  1  0  0  0  0
  8 19  1  0  0  0  0
  9 10  1  0  0  0  0
  9 18  2  0  0  0  0
 10 11  1  0  0  0  0
 10 17  2  0  0  0  0
 11 12  2  0  0  0  0
 12 13  1  0  0  0  0
 13 14  1  0  0  0  0
 13 16  2  0  0  0  0
 14 15  1  0  0  0  0
 16 17  1  0  0  0  0
 20 21  1  0  0  0  0
 20 33  1  0  0  0  0
 21 22  1  0  0  0  0
 21 32  2  0  0  0  0
 22 23  2  0  0  0  0
 23 24  1  0  0  0  0
 23 26  1  0  0  0  0
 24 25  1  0  0  0  0
 26 27  1  0  0  0  0
 26 29  2  0  0  0  0
 27 28  1  0  0  0  0
 29 30  1  0  0  0  0
 29 32  1  0  0  0  0
 30 31  1  0  0  0  0
 33 34  1  0  0  0  0
 34 35  1  0  0  0  0
 34 40  2  0  0  0  0
 35 36  1  0  0  0  0
 36 37  1  0  0  0  0
 37 38  1  0  0  0  0
 38 39  1  0  0  0  0
M  END
>  <Compound >
Thienopyridine derivative 6r

>  <SMILES>
CC1=NC2=C(C(N)=C(C(C3=CC=C(OC)C=C3)=O)S2)C(C4=CC(OC)=C(OC)C(OC)=C4)=C1C(OCCOC)=O

>  <IC50 ABCB1 [uM]>
0.3

>  <IC50 ABCC1 [uM]>
1.1

>  <IC50 ABCG2 [uM]>
0.2

$$$$
Thienopyridine derivative 6s
  MOE2019           2D

 42 45  0  0  0  0  0  0  0  0999 V2000
    2.7790   -4.8130    0.0000 C   0  0  0  0  0  0  0  0  0  0  0  0
    3.5290   -3.5140    0.0000 C   0  0  0  0  0  0  0  0  0  0  0  0
    5.0290   -3.5140    0.0000 N   0  0  0  0  0  0  0  0  0  0  0  0
    5.7790   -2.2150    0.0000 C   0  0  0  0  0  0  0  0  0  0  0  0
    5.0290   -0.9160    0.0000 C   0  0  0  0  0  0  0  0  0  0  0  0
    6.0320    0.1990    0.0000 C   0  0  0  0  0  0  0  0  0  0  0  0
    5.7210    1.6660    0.0000 N   0  0  0  0  0  0  0  0  0  0  0  0
    7.4030   -0.4110    0.0000 C   0  0  0  0  0  0  0  0  0  0  0  0
    8.7020    0.3390    0.0000 C   0  0  0  0  0  0  0  0  0  0  0  0
   10.0010   -0.4110    0.0000 C   0  0  0  0  0  0  0  0  0  0  0  0
   10.0010   -1.9110    0.0000 C   0  0  0  0  0  0  0  0  0  0  0  0
   11.3000   -2.6610    0.0000 C   0  0  0  0  0  0  0  0  0  0  0  0
   12.5990   -1.9110    0.0000 C   0  0  0  0  0  0  0  0  0  0  0  0
   13.8980   -2.6610    0.0000 O   0  0  0  0  0  0  0  0  0  0  0  0
   15.1970   -1.9110    0.0000 C   0  0  0  0  0  0  0  0  0  0  0  0
   12.5990   -0.4110    0.0000 C   0  0  0  0  0  0  0  0  0  0  0  0
   11.3000    0.3390    0.0000 C   0  0  0  0  0  0  0  0  0  0  0  0
   11.3000    1.8390    0.0000 O   0  0  0  0  0  0  0  0  0  0  0  0
   12.5990    2.5890    0.0000 C   0  0  0  0  0  0  0  0  0  0  0  0
    8.7020    1.8390    0.0000 O   0  0  0  0  0  0  0  0  0  0  0  0
    7.2460   -1.9030    0.0000 S   0  0  0  0  0  0  0  0  0  0  0  0
    3.5290   -0.9160    0.0000 C   0  0  0  0  0  0  0  0  0  0  0  0
    2.7790    0.3830    0.0000 C   0  0  0  0  0  0  0  0  0  0  0  0
    3.5290    1.6820    0.0000 C   0  0  0  0  0  0  0  0  0  0  0  0
    2.7790    2.9810    0.0000 C   0  0  0  0  0  0  0  0  0  0  0  0
    3.5290    4.2800    0.0000 O   0  0  0  0  0  0  0  0  0  0  0  0
    2.7790    5.5790    0.0000 C   0  0  0  0  0  0  0  0  0  0  0  0
    1.2790    2.9810    0.0000 C   0  0  0  0  0  0  0  0  0  0  0  0
    0.5290    4.2800    0.0000 O   0  0  0  0  0  0  0  0  0  0  0  0
   -0.9710    4.2800    0.0000 C   0  0  0  0  0  0  0  0  0  0  0  0
    0.5290    1.6820    0.0000 C   0  0  0  0  0  0  0  0  0  0  0  0
   -0.9710    1.6820    0.0000 O   0  0  0  0  0  0  0  0  0  0  0  0
   -1.7210    0.3830    0.0000 C   0  0  0  0  0  0  0  0  0  0  0  0
    1.2790    0.3830    0.0000 C   0  0  0  0  0  0  0  0  0  0  0  0
    2.7790   -2.2150    0.0000 C   0  0  0  0  0  0  0  0  0  0  0  0
    1.2790   -2.2150    0.0000 C   0  0  0  0  0  0  0  0  0  0  0  0
    0.5290   -3.5140    0.0000 O   0  0  0  0  0  0  0  0  0  0  0  0
   -0.9710   -3.5140    0.0000 C   0  0  0  0  0  0  0  0  0  0  0  0
   -1.7210   -4.8130    0.0000 C   0  0  0  0  0  0  0  0  0  0  0  0
   -3.2210   -4.8130    0.0000 O   0  0  0  0  0  0  0  0  0  0  0  0
   -3.9710   -6.1120    0.0000 C   0  0  0  0  0  0  0  0  0  0  0  0
    0.5290   -0.9160    0.0000 O   0  0  0  0  0  0  0  0  0  0  0  0
  1  2  1  0  0  0  0
  2  3  1  0  0  0  0
  2 35  2  0  0  0  0
  3  4  2  0  0  0  0
  4  5  1  0  0  0  0
  4 21  1  0  0  0  0
  5  6  1  0  0  0  0
  5 22  2  0  0  0  0
  6  7  1  0  0  0  0
  6  8  2  0  0  0  0
  8  9  1  0  0  0  0
  8 21  1  0  0  0  0
  9 10  1  0  0  0  0
  9 20  2  0  0  0  0
 10 11  1  0  0  0  0
 10 17  2  0  0  0  0
 11 12  2  0  0  0  0
 12 13  1  0  0  0  0
 13 14  1  0  0  0  0
 13 16  2  0  0  0  0
 14 15  1  0  0  0  0
 16 17  1  0  0  0  0
 17 18  1  0  0  0  0
 18 19  1  0  0  0  0
 22 23  1  0  0  0  0
 22 35  1  0  0  0  0
 23 24  1  0  0  0  0
 23 34  2  0  0  0  0
 24 25  2  0  0  0  0
 25 26  1  0  0  0  0
 25 28  1  0  0  0  0
 26 27  1  0  0  0  0
 28 29  1  0  0  0  0
 28 31  2  0  0  0  0
 29 30  1  0  0  0  0
 31 32  1  0  0  0  0
 31 34  1  0  0  0  0
 32 33  1  0  0  0  0
 35 36  1  0  0  0  0
 36 37  1  0  0  0  0
 36 42  2  0  0  0  0
 37 38  1  0  0  0  0
 38 39  1  0  0  0  0
 39 40  1  0  0  0  0
 40 41  1  0  0  0  0
M  END
>  <Compound >
Thienopyridine derivative 6s

>  <SMILES>
CC1=NC2=C(C(N)=C(C(C3=CC=C(OC)C=C3OC)=O)S2)C(C4=CC(OC)=C(OC)C(OC)=C4)=C1C(OCCOC)=O

>  <IC50 ABCB1 [uM]>
2.0

>  <IC50 ABCC1 [uM]>
7.0

>  <IC50 ABCG2 [uM]>
2.5

$$$$
Thienopyridine derivative 6t
  MOE2019           2D

 44 47  0  0  0  0  0  0  0  0999 V2000
    2.3660   -4.0990    0.0000 C   0  0  0  0  0  0  0  0  0  0  0  0
    3.1160   -2.8000    0.0000 C   0  0  0  0  0  0  0  0  0  0  0  0
    4.6160   -2.8000    0.0000 N   0  0  0  0  0  0  0  0  0  0  0  0
    5.3660   -1.5010    0.0000 C   0  0  0  0  0  0  0  0  0  0  0  0
    4.6160   -0.2020    0.0000 C   0  0  0  0  0  0  0  0  0  0  0  0
    3.1160   -0.2020    0.0000 C   0  0  0  0  0  0  0  0  0  0  0  0
    2.3660    1.0970    0.0000 C   0  0  0  0  0  0  0  0  0  0  0  0
    0.8660    1.0970    0.0000 C   0  0  0  0  0  0  0  0  0  0  0  0
    0.1160    2.3970    0.0000 C   0  0  0  0  0  0  0  0  0  0  0  0
   -1.3840    2.3970    0.0000 O   0  0  0  0  0  0  0  0  0  0  0  0
   -2.1340    3.6960    0.0000 C   0  0  0  0  0  0  0  0  0  0  0  0
    0.8660    3.6960    0.0000 C   0  0  0  0  0  0  0  0  0  0  0  0
    2.3660    3.6960    0.0000 C   0  0  0  0  0  0  0  0  0  0  0  0
    3.1160    4.9950    0.0000 O   0  0  0  0  0  0  0  0  0  0  0  0
    4.6160    4.9950    0.0000 C   0  0  0  0  0  0  0  0  0  0  0  0
    3.1160    2.3970    0.0000 C   0  0  0  0  0  0  0  0  0  0  0  0
    0.1160    4.9950    0.0000 O   0  0  0  0  0  0  0  0  0  0  0  0
    0.8660    6.2940    0.0000 C   0  0  0  0  0  0  0  0  0  0  0  0
    2.3660   -1.5010    0.0000 C   0  0  0  0  0  0  0  0  0  0  0  0
    0.8660   -1.5010    0.0000 C   0  0  0  0  0  0  0  0  0  0  0  0
    0.1160   -2.8000    0.0000 O   0  0  0  0  0  0  0  0  0  0  0  0
   -1.3840   -2.8000    0.0000 C   0  0  0  0  0  0  0  0  0  0  0  0
   -2.1340   -4.0990    0.0000 C   0  0  0  0  0  0  0  0  0  0  0  0
   -3.6340   -4.0990    0.0000 O   0  0  0  0  0  0  0  0  0  0  0  0
   -4.3840   -5.3980    0.0000 C   0  0  0  0  0  0  0  0  0  0  0  0
    0.1160   -0.2020    0.0000 O   0  0  0  0  0  0  0  0  0  0  0  0
    5.6200    0.9130    0.0000 C   0  0  0  0  0  0  0  0  0  0  0  0
    5.3080    2.3800    0.0000 N   0  0  0  0  0  0  0  0  0  0  0  0
    6.9900    0.3030    0.0000 C   0  0  0  0  0  0  0  0  0  0  0  0
    6.8340   -1.1890    0.0000 S   0  0  0  0  0  0  0  0  0  0  0  0
    8.2890    1.0530    0.0000 C   0  0  0  0  0  0  0  0  0  0  0  0
    9.5880    0.3030    0.0000 C   0  0  0  0  0  0  0  0  0  0  0  0
   10.8870    1.0530    0.0000 C   0  0  0  0  0  0  0  0  0  0  0  0
   12.1870    0.3030    0.0000 C   0  0  0  0  0  0  0  0  0  0  0  0
   13.4860    1.0530    0.0000 O   0  0  0  0  0  0  0  0  0  0  0  0
   13.4860    2.5530    0.0000 C   0  0  0  0  0  0  0  0  0  0  0  0
   12.1870   -1.1970    0.0000 C   0  0  0  0  0  0  0  0  0  0  0  0
   10.8870   -1.9470    0.0000 C   0  0  0  0  0  0  0  0  0  0  0  0
   10.8870   -3.4470    0.0000 O   0  0  0  0  0  0  0  0  0  0  0  0
   12.1870   -4.1970    0.0000 C   0  0  0  0  0  0  0  0  0  0  0  0
    9.5880   -1.1970    0.0000 C   0  0  0  0  0  0  0  0  0  0  0  0
   13.4860   -1.9470    0.0000 O   0  0  0  0  0  0  0  0  0  0  0  0
   14.7850   -1.1970    0.0000 C   0  0  0  0  0  0  0  0  0  0  0  0
    8.2890    2.5530    0.0000 O   0  0  0  0  0  0  0  0  0  0  0  0
  1  2  1  0  0  0  0
  2  3  1  0  0  0  0
  2 19  2  0  0  0  0
  3  4  2  0  0  0  0
  4  5  1  0  0  0  0
  4 30  1  0  0  0  0
  5  6  2  0  0  0  0
  5 27  1  0  0  0  0
  6  7  1  0  0  0  0
  6 19  1  0  0  0  0
  7  8  1  0  0  0  0
  7 16  2  0  0  0  0
  8  9  2  0  0  0  0
  9 10  1  0  0  0  0
  9 12  1  0  0  0  0
 10 11  1  0  0  0  0
 12 13  2  0  0  0  0
 12 17  1  0  0  0  0
 13 14  1  0  0  0  0
 13 16  1  0  0  0  0
 14 15  1  0  0  0  0
 17 18  1  0  0  0  0
 19 20  1  0  0  0  0
 20 21  1  0  0  0  0
 20 26  2  0  0  0  0
 21 22  1  0  0  0  0
 22 23  1  0  0  0  0
 23 24  1  0  0  0  0
 24 25  1  0  0  0  0
 27 28  1  0  0  0  0
 27 29  2  0  0  0  0
 29 30  1  0  0  0  0
 29 31  1  0  0  0  0
 31 32  1  0  0  0  0
 31 44  2  0  0  0  0
 32 33  1  0  0  0  0
 32 41  2  0  0  0  0
 33 34  2  0  0  0  0
 34 35  1  0  0  0  0
 34 37  1  0  0  0  0
 35 36  1  0  0  0  0
 37 38  2  0  0  0  0
 37 42  1  0  0  0  0
 38 39  1  0  0  0  0
 38 41  1  0  0  0  0
 39 40  1  0  0  0  0
 42 43  1  0  0  0  0
M  END
>  <Compound >
Thienopyridine derivative 6t

>  <SMILES>
CC1=NC2=C(C(C3=CC(OC)=C(C(OC)=C3)OC)=C1C(OCCOC)=O)C(N)=C(S2)C(C4=CC(OC)=C(C(OC)=C4)OC)=O

>  <IC50 ABCB1 [uM]>
1000

>  <IC50 ABCC1 [uM]>
1000

>  <IC50 ABCG2 [uM]>
1000

$$$$
Thienopyridine derivative 6u
  MOE2019           2D

 42 45  0  0  0  0  0  0  0  0999 V2000
    2.8320   -2.9700    0.0000 C   0  0  0  0  0  0  0  0  0  0  0  0
    3.5820   -1.6710    0.0000 C   0  0  0  0  0  0  0  0  0  0  0  0
    5.0820   -1.6710    0.0000 N   0  0  0  0  0  0  0  0  0  0  0  0
    5.8320   -0.3720    0.0000 C   0  0  0  0  0  0  0  0  0  0  0  0
    5.0820    0.9270    0.0000 C   0  0  0  0  0  0  0  0  0  0  0  0
    6.0860    2.0420    0.0000 C   0  0  0  0  0  0  0  0  0  0  0  0
    5.7740    3.5090    0.0000 N   0  0  0  0  0  0  0  0  0  0  0  0
    7.4560    1.4320    0.0000 C   0  0  0  0  0  0  0  0  0  0  0  0
    8.7550    2.1820    0.0000 C   0  0  0  0  0  0  0  0  0  0  0  0
   10.0540    1.4320    0.0000 C   0  0  0  0  0  0  0  0  0  0  0  0
   10.0540   -0.0680    0.0000 C   0  0  0  0  0  0  0  0  0  0  0  0
   11.3530   -0.8180    0.0000 C   0  0  0  0  0  0  0  0  0  0  0  0
   12.6530   -0.0680    0.0000 C   0  0  0  0  0  0  0  0  0  0  0  0
   13.9520   -0.8180    0.0000 O   0  0  0  0  0  0  0  0  0  0  0  0
   15.2510   -0.0680    0.0000 C   0  0  0  0  0  0  0  0  0  0  0  0
   12.6530    1.4320    0.0000 C   0  0  0  0  0  0  0  0  0  0  0  0
   11.3530    2.1820    0.0000 C   0  0  0  0  0  0  0  0  0  0  0  0
    8.7550    3.6820    0.0000 O   0  0  0  0  0  0  0  0  0  0  0  0
    7.3000   -0.0600    0.0000 S   0  0  0  0  0  0  0  0  0  0  0  0
    3.5820    0.9270    0.0000 C   0  0  0  0  0  0  0  0  0  0  0  0
    2.8320    2.2260    0.0000 C   0  0  0  0  0  0  0  0  0  0  0  0
    1.3320    2.2260    0.0000 C   0  0  0  0  0  0  0  0  0  0  0  0
    0.5820    3.5250    0.0000 C   0  0  0  0  0  0  0  0  0  0  0  0
   -0.9180    3.5250    0.0000 O   0  0  0  0  0  0  0  0  0  0  0  0
   -1.6680    2.2260    0.0000 C   0  0  0  0  0  0  0  0  0  0  0  0
    1.3320    4.8240    0.0000 C   0  0  0  0  0  0  0  0  0  0  0  0
    0.5820    6.1230    0.0000 O   0  0  0  0  0  0  0  0  0  0  0  0
   -0.9180    6.1230    0.0000 C   0  0  0  0  0  0  0  0  0  0  0  0
    2.8320    4.8240    0.0000 C   0  0  0  0  0  0  0  0  0  0  0  0
    3.5820    6.1230    0.0000 O   0  0  0  0  0  0  0  0  0  0  0  0
    2.8320    7.4220    0.0000 C   0  0  0  0  0  0  0  0  0  0  0  0
    3.5820    3.5250    0.0000 C   0  0  0  0  0  0  0  0  0  0  0  0
    2.8320   -0.3720    0.0000 C   0  0  0  0  0  0  0  0  0  0  0  0
    1.3320   -0.3720    0.0000 C   0  0  0  0  0  0  0  0  0  0  0  0
    0.5820   -1.6710    0.0000 O   0  0  0  0  0  0  0  0  0  0  0  0
   -0.9180   -1.6710    0.0000 C   0  0  0  0  0  0  0  0  0  0  0  0
   -1.6680   -2.9700    0.0000 C   0  0  0  0  0  0  0  0  0  0  0  0
   -3.1680   -2.9700    0.0000 O   0  0  0  0  0  0  0  0  0  0  0  0
   -3.9180   -4.2690    0.0000 C   0  0  0  0  0  0  0  0  0  0  0  0
   -5.4180   -4.2690    0.0000 C   0  0  0  0  0  0  0  0  0  0  0  0
   -6.1680   -5.5680    0.0000 C   0  0  0  0  0  0  0  0  0  0  0  0
    0.5820    0.9270    0.0000 O   0  0  0  0  0  0  0  0  0  0  0  0
  1  2  1  0  0  0  0
  2  3  1  0  0  0  0
  2 33  2  0  0  0  0
  3  4  2  0  0  0  0
  4  5  1  0  0  0  0
  4 19  1  0  0  0  0
  5  6  1  0  0  0  0
  5 20  2  0  0  0  0
  6  7  1  0  0  0  0
  6  8  2  0  0  0  0
  8  9  1  0  0  0  0
  8 19  1  0  0  0  0
  9 10  1  0  0  0  0
  9 18  2  0  0  0  0
 10 11  1  0  0  0  0
 10 17  2  0  0  0  0
 11 12  2  0  0  0  0
 12 13  1  0  0  0  0
 13 14  1  0  0  0  0
 13 16  2  0  0  0  0
 14 15  1  0  0  0  0
 16 17  1  0  0  0  0
 20 21  1  0  0  0  0
 20 33  1  0  0  0  0
 21 22  1  0  0  0  0
 21 32  2  0  0  0  0
 22 23  2  0  0  0  0
 23 24  1  0  0  0  0
 23 26  1  0  0  0  0
 24 25  1  0  0  0  0
 26 27  1  0  0  0  0
 26 29  2  0  0  0  0
 27 28  1  0  0  0  0
 29 30  1  0  0  0  0
 29 32  1  0  0  0  0
 30 31  1  0  0  0  0
 33 34  1  0  0  0  0
 34 35  1  0  0  0  0
 34 42  2  0  0  0  0
 35 36  1  0  0  0  0
 36 37  1  0  0  0  0
 37 38  1  0  0  0  0
 38 39  1  0  0  0  0
 39 40  1  0  0  0  0
 40 41  1  0  0  0  0
M  END
>  <Compound >
Thienopyridine derivative 6u

>  <SMILES>
CC1=NC2=C(C(N)=C(C(C3=CC=C(OC)C=C3)=O)S2)C(C4=CC(OC)=C(OC)C(OC)=C4)=C1C(OCCOCCC)=O

>  <IC50 ABCB1 [uM]>
0.6

>  <IC50 ABCC1 [uM]>
1000

>  <IC50 ABCG2 [uM]>
0.6

$$$$
Thienopyridine derivative 6v
  MOE2019           2D

 49 53  0  0  0  0  0  0  0  0999 V2000
    9.3720   -3.5970    0.0000 O   0  0  0  0  0  0  0  0  0  0  0  0
    8.6220   -4.8960    0.0000 C   0  0  0  0  0  0  0  0  0  0  0  0
    9.3720   -6.1950    0.0000 C   0  0  0  0  0  0  0  0  0  0  0  0
   10.8720   -6.1950    0.0000 C   0  0  0  0  0  0  0  0  0  0  0  0
   11.6220   -7.4940    0.0000 C   0  0  0  0  0  0  0  0  0  0  0  0
   10.8720   -8.7930    0.0000 C   0  0  0  0  0  0  0  0  0  0  0  0
   11.6220  -10.0920    0.0000 O   0  0  0  0  0  0  0  0  0  0  0  0
   13.1220  -10.0920    0.0000 C   0  0  0  0  0  0  0  0  0  0  0  0
    9.3720   -8.7930    0.0000 C   0  0  0  0  0  0  0  0  0  0  0  0
    8.6220   -7.4940    0.0000 C   0  0  0  0  0  0  0  0  0  0  0  0
    7.1220   -4.8960    0.0000 C   0  0  0  0  0  0  0  0  0  0  0  0
    6.2400   -6.1090    0.0000 S   0  0  0  0  0  0  0  0  0  0  0  0
    6.2400   -3.6820    0.0000 C   0  0  0  0  0  0  0  0  0  0  0  0
    6.7040   -2.2560    0.0000 N   0  0  0  0  0  0  0  0  0  0  0  0
    4.8130   -4.1460    0.0000 C   0  0  0  0  0  0  0  0  0  0  0  0
    4.8130   -5.6460    0.0000 C   0  0  0  0  0  0  0  0  0  0  0  0
    3.5140   -6.3960    0.0000 N   0  0  0  0  0  0  0  0  0  0  0  0
    2.2150   -5.6460    0.0000 C   0  0  0  0  0  0  0  0  0  0  0  0
    0.9160   -6.3960    0.0000 C   0  0  0  0  0  0  0  0  0  0  0  0
    0.9160   -7.8960    0.0000 C   0  0  0  0  0  0  0  0  0  0  0  0
   -0.3830   -8.6460    0.0000 C   0  0  0  0  0  0  0  0  0  0  0  0
   -0.3830  -10.1460    0.0000 O   0  0  0  0  0  0  0  0  0  0  0  0
    0.9160  -10.8960    0.0000 C   0  0  0  0  0  0  0  0  0  0  0  0
   -1.6820   -7.8960    0.0000 C   0  0  0  0  0  0  0  0  0  0  0  0
   -2.9810   -8.6460    0.0000 O   0  0  0  0  0  0  0  0  0  0  0  0
   -2.9810  -10.1460    0.0000 C   0  0  0  0  0  0  0  0  0  0  0  0
   -1.6820   -6.3960    0.0000 C   0  0  0  0  0  0  0  0  0  0  0  0
   -2.9810   -5.6460    0.0000 O   0  0  0  0  0  0  0  0  0  0  0  0
   -4.2800   -6.3960    0.0000 C   0  0  0  0  0  0  0  0  0  0  0  0
   -0.3830   -5.6460    0.0000 C   0  0  0  0  0  0  0  0  0  0  0  0
    2.2150   -4.1460    0.0000 C   0  0  0  0  0  0  0  0  0  0  0  0
    0.9160   -3.3960    0.0000 C   0  0  0  0  0  0  0  0  0  0  0  0
   -0.3830   -4.1460    0.0000 O   0  0  0  0  0  0  0  0  0  0  0  0
   -1.6820   -3.3960    0.0000 C   0  0  0  0  0  0  0  0  0  0  0  0
   -1.6820   -1.8960    0.0000 C   0  0  0  0  0  0  0  0  0  0  0  0
    0.9160   -1.8960    0.0000 O   0  0  0  0  0  0  0  0  0  0  0  0
    3.5140   -3.3960    0.0000 C   0  0  0  0  0  0  0  0  0  0  0  0
    3.5140   -1.8960    0.0000 C   0  0  0  0  0  0  0  0  0  0  0  0
    2.2150   -1.1460    0.0000 C   0  0  0  0  0  0  0  0  0  0  0  0
    2.2150    0.3540    0.0000 C   0  0  0  0  0  0  0  0  0  0  0  0
    0.9160    1.1040    0.0000 O   0  0  0  0  0  0  0  0  0  0  0  0
    0.9160    2.6040    0.0000 C   0  0  0  0  0  0  0  0  0  0  0  0
    3.5140    1.1040    0.0000 C   0  0  0  0  0  0  0  0  0  0  0  0
    3.5140    2.6040    0.0000 O   0  0  0  0  0  0  0  0  0  0  0  0
    4.8130    3.3540    0.0000 C   0  0  0  0  0  0  0  0  0  0  0  0
    4.8130    0.3540    0.0000 C   0  0  0  0  0  0  0  0  0  0  0  0
    6.1120    1.1040    0.0000 O   0  0  0  0  0  0  0  0  0  0  0  0
    7.4120    0.3540    0.0000 C   0  0  0  0  0  0  0  0  0  0  0  0
    4.8130   -1.1460    0.0000 C   0  0  0  0  0  0  0  0  0  0  0  0
  1  2  2  0  0  0  0
  2  3  1  0  0  0  0
  2 11  1  0  0  0  0
  3  4  1  0  0  0  0
  3 10  2  0  0  0  0
  4  5  2  0  0  0  0
  5  6  1  0  0  0  0
  6  7  1  0  0  0  0
  6  9  2  0  0  0  0
  7  8  1  0  0  0  0
  9 10  1  0  0  0  0
 11 12  1  0  0  0  0
 11 13  2  0  0  0  0
 12 16  1  0  0  0  0
 13 14  1  0  0  0  0
 13 15  1  0  0  0  0
 15 16  1  0  0  0  0
 15 37  2  0  0  0  0
 16 17  2  0  0  0  0
 17 18  1  0  0  0  0
 18 19  1  0  0  0  0
 18 31  2  0  0  0  0
 19 20  1  0  0  0  0
 19 30  2  0  0  0  0
 20 21  2  0  0  0  0
 21 22  1  0  0  0  0
 21 24  1  0  0  0  0
 22 23  1  0  0  0  0
 24 25  1  0  0  0  0
 24 27  2  0  0  0  0
 25 26  1  0  0  0  0
 27 28  1  0  0  0  0
 27 30  1  0  0  0  0
 28 29  1  0  0  0  0
 31 32  1  0  0  0  0
 31 37  1  0  0  0  0
 32 33  1  0  0  0  0
 32 36  2  0  0  0  0
 33 34  1  0  0  0  0
 34 35  1  0  0  0  0
 37 38  1  0  0  0  0
 38 39  1  0  0  0  0
 38 49  2  0  0  0  0
 39 40  2  0  0  0  0
 40 41  1  0  0  0  0
 40 43  1  0  0  0  0
 41 42  1  0  0  0  0
 43 44  1  0  0  0  0
 43 46  2  0  0  0  0
 44 45  1  0  0  0  0
 46 47  1  0  0  0  0
 46 49  1  0  0  0  0
 47 48  1  0  0  0  0
M  END
>  <Compound >
Thienopyridine derivative 6v

>  <SMILES>
O=C(C1=CC=C(OC)C=C1)C(S2)=C(N)C3=C2N=C(C4=CC(OC)=C(OC)C(OC)=C4)C(C(OCC)=O)=C3C5=CC(OC)=C(OC)C(OC)=C5

>  <IC50 ABCB1 [uM]>
1000

>  <IC50 ABCC1 [uM]>
1000

>  <IC50 ABCG2 [uM]>
3.0

$$$$
Thienopyridine derivative 6w
  MOE2019           2D

 35 38  0  0  0  0  0  0  0  0999 V2000
    3.8890    0.0640    0.0000 O   0  0  0  0  0  0  0  0  0  0  0  0
    4.6390    1.3630    0.0000 C   0  0  0  0  0  0  0  0  0  0  0  0
    3.8890    2.6620    0.0000 C   0  0  0  0  0  0  0  0  0  0  0  0
    4.4990    4.0320    0.0000 S   0  0  0  0  0  0  0  0  0  0  0  0
    3.3850    5.0360    0.0000 C   0  0  0  0  0  0  0  0  0  0  0  0
    2.0860    4.2860    0.0000 C   0  0  0  0  0  0  0  0  0  0  0  0
    0.7870    5.0360    0.0000 C   0  0  0  0  0  0  0  0  0  0  0  0
   -0.5120    4.2860    0.0000 C   0  0  0  0  0  0  0  0  0  0  0  0
   -0.5120    2.7860    0.0000 C   0  0  0  0  0  0  0  0  0  0  0  0
   -1.8110    2.0360    0.0000 C   0  0  0  0  0  0  0  0  0  0  0  0
   -1.8110    0.5360    0.0000 O   0  0  0  0  0  0  0  0  0  0  0  0
   -3.1100   -0.2140    0.0000 C   0  0  0  0  0  0  0  0  0  0  0  0
   -3.1100    2.7860    0.0000 C   0  0  0  0  0  0  0  0  0  0  0  0
   -3.1100    4.2860    0.0000 C   0  0  0  0  0  0  0  0  0  0  0  0
   -4.4100    5.0360    0.0000 O   0  0  0  0  0  0  0  0  0  0  0  0
   -4.4100    6.5360    0.0000 C   0  0  0  0  0  0  0  0  0  0  0  0
   -1.8110    5.0360    0.0000 C   0  0  0  0  0  0  0  0  0  0  0  0
   -4.4100    2.0360    0.0000 O   0  0  0  0  0  0  0  0  0  0  0  0
   -5.7090    2.7860    0.0000 C   0  0  0  0  0  0  0  0  0  0  0  0
    0.7870    6.5360    0.0000 C   0  0  0  0  0  0  0  0  0  0  0  0
   -0.5120    7.2860    0.0000 C   0  0  0  0  0  0  0  0  0  0  0  0
   -1.8110    8.0360    0.0000 N   0  0  0  0  0  0  0  0  0  0  0  0
    2.0860    7.2860    0.0000 C   0  0  0  0  0  0  0  0  0  0  0  0
    2.0860    8.7860    0.0000 N   0  0  0  0  0  0  0  0  0  0  0  0
    3.3850    6.5360    0.0000 N   0  0  0  0  0  0  0  0  0  0  0  0
    2.3980    2.8190    0.0000 C   0  0  0  0  0  0  0  0  0  0  0  0
    1.3940    1.7040    0.0000 N   0  0  0  0  0  0  0  0  0  0  0  0
    6.1390    1.3630    0.0000 C   0  0  0  0  0  0  0  0  0  0  0  0
    6.8890    2.6620    0.0000 C   0  0  0  0  0  0  0  0  0  0  0  0
    8.3890    2.6620    0.0000 C   0  0  0  0  0  0  0  0  0  0  0  0
    9.1390    1.3630    0.0000 C   0  0  0  0  0  0  0  0  0  0  0  0
    8.3890    0.0640    0.0000 C   0  0  0  0  0  0  0  0  0  0  0  0
    6.8890    0.0640    0.0000 C   0  0  0  0  0  0  0  0  0  0  0  0
   10.6390    1.3630    0.0000 O   0  0  0  0  0  0  0  0  0  0  0  0
   11.3890    0.0640    0.0000 C   0  0  0  0  0  0  0  0  0  0  0  0
  1  2  2  0  0  0  0
  2  3  1  0  0  0  0
  2 28  1  0  0  0  0
  3  4  1  0  0  0  0
  3 26  2  0  0  0  0
  4  5  1  0  0  0  0
  5  6  1  0  0  0  0
  5 25  2  0  0  0  0
  6  7  2  0  0  0  0
  6 26  1  0  0  0  0
  7  8  1  0  0  0  0
  7 20  1  0  0  0  0
  8  9  1  0  0  0  0
  8 17  2  0  0  0  0
  9 10  2  0  0  0  0
 10 11  1  0  0  0  0
 10 13  1  0  0  0  0
 11 12  1  0  0  0  0
 13 14  2  0  0  0  0
 13 18  1  0  0  0  0
 14 15  1  0  0  0  0
 14 17  1  0  0  0  0
 15 16  1  0  0  0  0
 18 19  1  0  0  0  0
 20 21  1  0  0  0  0
 20 23  2  0  0  0  0
 21 22  3  0  0  0  0
 23 24  1  0  0  0  0
 23 25  1  0  0  0  0
 26 27  1  0  0  0  0
 28 29  1  0  0  0  0
 28 33  2  0  0  0  0
 29 30  2  0  0  0  0
 30 31  1  0  0  0  0
 31 32  2  0  0  0  0
 31 34  1  0  0  0  0
 32 33  1  0  0  0  0
 34 35  1  0  0  0  0
M  END
>  <Compound >
Thienopyridine derivative 6w

>  <SMILES>
O=C(C(SC1=C2C(C3=CC(OC)=C(C(OC)=C3)OC)=C(C#N)C(N)=N1)=C2N)C4=CC=C(C=C4)OC

>  <IC50 ABCB1 [uM]>
1000

>  <IC50 ABCC1 [uM]>
1000

>  <IC50 ABCG2 [uM]>
1000

$$$$
Thienopyridine derivative 6x
  MOE2019           2D

 24 26  0  0  0  0  0  0  0  0999 V2000
    2.2990   -2.2990    0.0000 O   0  0  0  0  0  0  0  0  0  0  0  0
    2.2990   -0.7990    0.0000 C   0  0  0  0  0  0  0  0  0  0  0  0
    3.5980   -0.0490    0.0000 C   0  0  0  0  0  0  0  0  0  0  0  0
    3.7550    1.4430    0.0000 S   0  0  0  0  0  0  0  0  0  0  0  0
    5.2220    1.7550    0.0000 C   0  0  0  0  0  0  0  0  0  0  0  0
    5.9720    0.4560    0.0000 C   0  0  0  0  0  0  0  0  0  0  0  0
    7.4720    0.4560    0.0000 C   0  0  0  0  0  0  0  0  0  0  0  0
    8.2220   -0.8430    0.0000 C   0  0  0  0  0  0  0  0  0  0  0  0
    8.2220    1.7550    0.0000 C   0  0  0  0  0  0  0  0  0  0  0  0
    7.4720    3.0540    0.0000 C   0  0  0  0  0  0  0  0  0  0  0  0
    8.2220    4.3530    0.0000 C   0  0  0  0  0  0  0  0  0  0  0  0
    5.9720    3.0540    0.0000 N   0  0  0  0  0  0  0  0  0  0  0  0
    4.9680   -0.6590    0.0000 C   0  0  0  0  0  0  0  0  0  0  0  0
    5.2800   -2.1260    0.0000 N   0  0  0  0  0  0  0  0  0  0  0  0
    1.0000   -0.0490    0.0000 C   0  0  0  0  0  0  0  0  0  0  0  0
   -0.2990   -0.7990    0.0000 C   0  0  0  0  0  0  0  0  0  0  0  0
   -0.2990   -2.2990    0.0000 O   0  0  0  0  0  0  0  0  0  0  0  0
   -1.5980   -3.0490    0.0000 C   0  0  0  0  0  0  0  0  0  0  0  0
   -1.5980   -0.0490    0.0000 C   0  0  0  0  0  0  0  0  0  0  0  0
   -1.5980    1.4510    0.0000 C   0  0  0  0  0  0  0  0  0  0  0  0
   -0.2990    2.2010    0.0000 C   0  0  0  0  0  0  0  0  0  0  0  0
    1.0000    1.4510    0.0000 C   0  0  0  0  0  0  0  0  0  0  0  0
   -2.8970    2.2010    0.0000 O   0  0  0  0  0  0  0  0  0  0  0  0
   -2.8970    3.7010    0.0000 C   0  0  0  0  0  0  0  0  0  0  0  0
  1  2  2  0  0  0  0
  2  3  1  0  0  0  0
  2 15  1  0  0  0  0
  3  4  1  0  0  0  0
  3 13  2  0  0  0  0
  4  5  1  0  0  0  0
  5  6  1  0  0  0  0
  5 12  2  0  0  0  0
  6  7  2  0  0  0  0
  6 13  1  0  0  0  0
  7  8  1  0  0  0  0
  7  9  1  0  0  0  0
  9 10  2  0  0  0  0
 10 11  1  0  0  0  0
 10 12  1  0  0  0  0
 13 14  1  0  0  0  0
 15 16  1  0  0  0  0
 15 22  2  0  0  0  0
 16 17  1  0  0  0  0
 16 19  2  0  0  0  0
 17 18  1  0  0  0  0
 19 20  1  0  0  0  0
 20 21  2  0  0  0  0
 20 23  1  0  0  0  0
 21 22  1  0  0  0  0
 23 24  1  0  0  0  0
M  END
>  <Compound >
Thienopyridine derivative 6x

>  <SMILES>
O=C(C(SC1=C2C(C)=CC(C)=N1)=C2N)C3=C(OC)C=C(C=C3)OC

>  <IC50 ABCB1 [uM]>
1000

>  <IC50 ABCC1 [uM]>
1000

>  <IC50 ABCG2 [uM]>
1000

$$$$
Thienopyridine derivative 6y
  MOE2019           2D

 33 36  0  0  0  0  0  0  0  0999 V2000
    3.5730    0.0330    0.0000 O   0  0  0  0  0  0  0  0  0  0  0  0
    4.3230    1.3320    0.0000 C   0  0  0  0  0  0  0  0  0  0  0  0
    3.5730    2.6310    0.0000 C   0  0  0  0  0  0  0  0  0  0  0  0
    4.1830    4.0010    0.0000 S   0  0  0  0  0  0  0  0  0  0  0  0
    3.0690    5.0050    0.0000 C   0  0  0  0  0  0  0  0  0  0  0  0
    1.7700    4.2550    0.0000 C   0  0  0  0  0  0  0  0  0  0  0  0
    0.4710    5.0050    0.0000 C   0  0  0  0  0  0  0  0  0  0  0  0
   -0.8290    4.2550    0.0000 C   0  0  0  0  0  0  0  0  0  0  0  0
   -2.1280    5.0050    0.0000 C   0  0  0  0  0  0  0  0  0  0  0  0
   -3.4270    4.2550    0.0000 C   0  0  0  0  0  0  0  0  0  0  0  0
   -4.7260    5.0050    0.0000 O   0  0  0  0  0  0  0  0  0  0  0  0
   -4.7260    6.5050    0.0000 C   0  0  0  0  0  0  0  0  0  0  0  0
   -3.4270    2.7550    0.0000 C   0  0  0  0  0  0  0  0  0  0  0  0
   -4.7260    2.0050    0.0000 O   0  0  0  0  0  0  0  0  0  0  0  0
   -6.0250    2.7550    0.0000 C   0  0  0  0  0  0  0  0  0  0  0  0
   -2.1280    2.0050    0.0000 C   0  0  0  0  0  0  0  0  0  0  0  0
   -2.1280    0.5050    0.0000 O   0  0  0  0  0  0  0  0  0  0  0  0
   -3.4270   -0.2450    0.0000 C   0  0  0  0  0  0  0  0  0  0  0  0
   -0.8290    2.7550    0.0000 C   0  0  0  0  0  0  0  0  0  0  0  0
    0.4710    6.5050    0.0000 C   0  0  0  0  0  0  0  0  0  0  0  0
    1.7700    7.2550    0.0000 C   0  0  0  0  0  0  0  0  0  0  0  0
    1.7700    8.7550    0.0000 C   0  0  0  0  0  0  0  0  0  0  0  0
    3.0690    6.5050    0.0000 N   0  0  0  0  0  0  0  0  0  0  0  0
    2.0810    2.7880    0.0000 C   0  0  0  0  0  0  0  0  0  0  0  0
    1.0780    1.6730    0.0000 N   0  0  0  0  0  0  0  0  0  0  0  0
    5.8230    1.3320    0.0000 C   0  0  0  0  0  0  0  0  0  0  0  0
    6.5730    0.0330    0.0000 C   0  0  0  0  0  0  0  0  0  0  0  0
    8.0730    0.0330    0.0000 C   0  0  0  0  0  0  0  0  0  0  0  0
    8.8230    1.3320    0.0000 C   0  0  0  0  0  0  0  0  0  0  0  0
    8.0730    2.6310    0.0000 C   0  0  0  0  0  0  0  0  0  0  0  0
    6.5730    2.6310    0.0000 C   0  0  0  0  0  0  0  0  0  0  0  0
   10.3230    1.3320    0.0000 O   0  0  0  0  0  0  0  0  0  0  0  0
   11.0730    0.0330    0.0000 C   0  0  0  0  0  0  0  0  0  0  0  0
  1  2  2  0  0  0  0
  2  3  1  0  0  0  0
  2 26  1  0  0  0  0
  3  4  1  0  0  0  0
  3 24  2  0  0  0  0
  4  5  1  0  0  0  0
  5  6  1  0  0  0  0
  5 23  2  0  0  0  0
  6  7  2  0  0  0  0
  6 24  1  0  0  0  0
  7  8  1  0  0  0  0
  7 20  1  0  0  0  0
  8  9  1  0  0  0  0
  8 19  2  0  0  0  0
  9 10  2  0  0  0  0
 10 11  1  0  0  0  0
 10 13  1  0  0  0  0
 11 12  1  0  0  0  0
 13 14  1  0  0  0  0
 13 16  2  0  0  0  0
 14 15  1  0  0  0  0
 16 17  1  0  0  0  0
 16 19  1  0  0  0  0
 17 18  1  0  0  0  0
 20 21  2  0  0  0  0
 21 22  1  0  0  0  0
 21 23  1  0  0  0  0
 24 25  1  0  0  0  0
 26 27  1  0  0  0  0
 26 31  2  0  0  0  0
 27 28  2  0  0  0  0
 28 29  1  0  0  0  0
 29 30  2  0  0  0  0
 29 32  1  0  0  0  0
 30 31  1  0  0  0  0
 32 33  1  0  0  0  0
M  END
>  <Compound >
Thienopyridine derivative 6y

>  <SMILES>
O=C(C(SC1=C2C(C3=CC(OC)=C(OC)C(OC)=C3)=CC(C)=N1)=C2N)C4=CC=C(C=C4)OC

>  <IC50 ABCB1 [uM]>
1000

>  <IC50 ABCC1 [uM]>
1000

>  <IC50 ABCG2 [uM]>
1000

$$$$
Thienopyridine derivative 7
  MOE2019           2D

 43 46  0  0  0  0  0  0  0  0999 V2000
    6.2530    6.2530    0.0000 O   0  0  0  0  0  0  0  0  0  0  0  0
    6.2530    4.7530    0.0000 C   0  0  0  0  0  0  0  0  0  0  0  0
    4.9540    4.0030    0.0000 C   0  0  0  0  0  0  0  0  0  0  0  0
    4.7980    2.5120    0.0000 S   0  0  0  0  0  0  0  0  0  0  0  0
    3.3300    2.2000    0.0000 C   0  0  0  0  0  0  0  0  0  0  0  0
    2.5800    3.4990    0.0000 C   0  0  0  0  0  0  0  0  0  0  0  0
    1.0800    3.4990    0.0000 C   0  0  0  0  0  0  0  0  0  0  0  0
    0.3300    4.7980    0.0000 C   0  0  0  0  0  0  0  0  0  0  0  0
    1.0800    6.0970    0.0000 C   0  0  0  0  0  0  0  0  0  0  0  0
    0.3300    7.3960    0.0000 C   0  0  0  0  0  0  0  0  0  0  0  0
    1.0800    8.6950    0.0000 O   0  0  0  0  0  0  0  0  0  0  0  0
    0.3300    9.9940    0.0000 C   0  0  0  0  0  0  0  0  0  0  0  0
   -1.1700    7.3960    0.0000 C   0  0  0  0  0  0  0  0  0  0  0  0
   -1.9200    8.6950    0.0000 O   0  0  0  0  0  0  0  0  0  0  0  0
   -3.4200    8.6950    0.0000 C   0  0  0  0  0  0  0  0  0  0  0  0
   -1.9200    6.0970    0.0000 C   0  0  0  0  0  0  0  0  0  0  0  0
   -3.4200    6.0970    0.0000 O   0  0  0  0  0  0  0  0  0  0  0  0
   -4.1700    4.7980    0.0000 C   0  0  0  0  0  0  0  0  0  0  0  0
   -1.1700    4.7980    0.0000 C   0  0  0  0  0  0  0  0  0  0  0  0
    0.3300    2.2000    0.0000 C   0  0  0  0  0  0  0  0  0  0  0  0
   -1.1700    2.2000    0.0000 C   0  0  0  0  0  0  0  0  0  0  0  0
   -1.9200    0.9010    0.0000 O   0  0  0  0  0  0  0  0  0  0  0  0
   -3.4200    0.9010    0.0000 C   0  0  0  0  0  0  0  0  0  0  0  0
   -4.1700   -0.3980    0.0000 C   0  0  0  0  0  0  0  0  0  0  0  0
   -5.6700   -0.3980    0.0000 O   0  0  0  0  0  0  0  0  0  0  0  0
   -6.4200   -1.6970    0.0000 C   0  0  0  0  0  0  0  0  0  0  0  0
   -1.9200    3.4990    0.0000 O   0  0  0  0  0  0  0  0  0  0  0  0
    1.0800    0.9010    0.0000 C   0  0  0  0  0  0  0  0  0  0  0  0
    0.3300   -0.3980    0.0000 C   0  0  0  0  0  0  0  0  0  0  0  0
    2.5800    0.9010    0.0000 N   0  0  0  0  0  0  0  0  0  0  0  0
    3.5840    4.6130    0.0000 C   0  0  0  0  0  0  0  0  0  0  0  0
    3.2720    6.0810    0.0000 N   0  0  0  0  0  0  0  0  0  0  0  0
    4.3870    7.0840    0.0000 C   0  0  0  0  0  0  0  0  0  0  0  0
    4.0750    8.5520    0.0000 C   0  0  0  0  0  0  0  0  0  0  0  0
    5.8130    6.6210    0.0000 O   0  0  0  0  0  0  0  0  0  0  0  0
    7.5520    4.0030    0.0000 C   0  0  0  0  0  0  0  0  0  0  0  0
    8.8510    4.7530    0.0000 C   0  0  0  0  0  0  0  0  0  0  0  0
   10.1500    4.0030    0.0000 C   0  0  0  0  0  0  0  0  0  0  0  0
   10.1500    2.5030    0.0000 C   0  0  0  0  0  0  0  0  0  0  0  0
    8.8510    1.7530    0.0000 C   0  0  0  0  0  0  0  0  0  0  0  0
    7.5520    2.5030    0.0000 C   0  0  0  0  0  0  0  0  0  0  0  0
   11.4500    1.7530    0.0000 O   0  0  0  0  0  0  0  0  0  0  0  0
   12.7490    2.5030    0.0000 C   0  0  0  0  0  0  0  0  0  0  0  0
  1  2  2  0  0  0  0
  2  3  1  0  0  0  0
  2 36  1  0  0  0  0
  3  4  1  0  0  0  0
  3 31  2  0  0  0  0
  4  5  1  0  0  0  0
  5  6  1  0  0  0  0
  5 30  2  0  0  0  0
  6  7  2  0  0  0  0
  6 31  1  0  0  0  0
  7  8  1  0  0  0  0
  7 20  1  0  0  0  0
  8  9  1  0  0  0  0
  8 19  2  0  0  0  0
  9 10  2  0  0  0  0
 10 11  1  0  0  0  0
 10 13  1  0  0  0  0
 11 12  1  0  0  0  0
 13 14  1  0  0  0  0
 13 16  2  0  0  0  0
 14 15  1  0  0  0  0
 16 17  1  0  0  0  0
 16 19  1  0  0  0  0
 17 18  1  0  0  0  0
 20 21  1  0  0  0  0
 20 28  2  0  0  0  0
 21 22  1  0  0  0  0
 21 27  2  0  0  0  0
 22 23  1  0  0  0  0
 23 24  1  0  0  0  0
 24 25  1  0  0  0  0
 25 26  1  0  0  0  0
 28 29  1  0  0  0  0
 28 30  1  0  0  0  0
 31 32  1  0  0  0  0
 32 33  1  0  0  0  0
 33 34  1  0  0  0  0
 33 35  2  0  0  0  0
 36 37  1  0  0  0  0
 36 41  2  0  0  0  0
 37 38  2  0  0  0  0
 38 39  1  0  0  0  0
 39 40  2  0  0  0  0
 39 42  1  0  0  0  0
 40 41  1  0  0  0  0
 42 43  1  0  0  0  0
M  END
>  <Compound >
Thienopyridine derivative 7

>  <SMILES>
O=C(C(SC1=C2C(C3=CC(OC)=C(OC)C(OC)=C3)=C(C(OCCOC)=O)C(C)=N1)=C2NC(C)=O)C4=CC=C(C=C4)OC

>  <IC50 ABCB1 [uM]>
1000

>  <IC50 ABCC1 [uM]>
1000

>  <IC50 ABCG2 [uM]>
1000

$$$$
Thienopyridine derivative 14a
  MOE2019           2D

 38 41  0  0  0  0  0  0  0  0999 V2000
    2.8540    4.0350    0.0000 C   0  0  0  0  0  0  0  0  0  0  0  0
    3.6040    2.7360    0.0000 C   0  0  0  0  0  0  0  0  0  0  0  0
    5.1040    2.7360    0.0000 N   0  0  0  0  0  0  0  0  0  0  0  0
    5.8540    1.4370    0.0000 C   0  0  0  0  0  0  0  0  0  0  0  0
    5.1040    0.1380    0.0000 C   0  0  0  0  0  0  0  0  0  0  0  0
    6.1080   -0.9770    0.0000 C   0  0  0  0  0  0  0  0  0  0  0  0
    5.7960   -2.4440    0.0000 N   0  0  0  0  0  0  0  0  0  0  0  0
    7.4780   -0.3670    0.0000 C   0  0  0  0  0  0  0  0  0  0  0  0
    8.7770   -1.1170    0.0000 C   0  0  0  0  0  0  0  0  0  0  0  0
   10.0760   -0.3670    0.0000 C   0  0  0  0  0  0  0  0  0  0  0  0
   10.0760    1.1330    0.0000 C   0  0  0  0  0  0  0  0  0  0  0  0
   11.3750    1.8830    0.0000 C   0  0  0  0  0  0  0  0  0  0  0  0
   12.6740    1.1330    0.0000 C   0  0  0  0  0  0  0  0  0  0  0  0
   13.9730    1.8830    0.0000 O   0  0  0  0  0  0  0  0  0  0  0  0
   15.2720    1.1330    0.0000 C   0  0  0  0  0  0  0  0  0  0  0  0
   12.6740   -0.3670    0.0000 C   0  0  0  0  0  0  0  0  0  0  0  0
   11.3750   -1.1170    0.0000 C   0  0  0  0  0  0  0  0  0  0  0  0
    8.7770   -2.6170    0.0000 O   0  0  0  0  0  0  0  0  0  0  0  0
    7.3210    1.1250    0.0000 O   0  0  0  0  0  0  0  0  0  0  0  0
    3.6040    0.1380    0.0000 C   0  0  0  0  0  0  0  0  0  0  0  0
    2.8540   -1.1610    0.0000 C   0  0  0  0  0  0  0  0  0  0  0  0
    1.3540   -1.1610    0.0000 C   0  0  0  0  0  0  0  0  0  0  0  0
    0.6040   -2.4610    0.0000 C   0  0  0  0  0  0  0  0  0  0  0  0
   -0.8960   -2.4610    0.0000 O   0  0  0  0  0  0  0  0  0  0  0  0
   -1.6460   -1.1610    0.0000 C   0  0  0  0  0  0  0  0  0  0  0  0
    1.3540   -3.7600    0.0000 C   0  0  0  0  0  0  0  0  0  0  0  0
    0.6040   -5.0590    0.0000 O   0  0  0  0  0  0  0  0  0  0  0  0
   -0.8960   -5.0590    0.0000 C   0  0  0  0  0  0  0  0  0  0  0  0
    2.8540   -3.7600    0.0000 C   0  0  0  0  0  0  0  0  0  0  0  0
    3.6040   -5.0590    0.0000 O   0  0  0  0  0  0  0  0  0  0  0  0
    2.8540   -6.3580    0.0000 C   0  0  0  0  0  0  0  0  0  0  0  0
    3.6040   -2.4610    0.0000 C   0  0  0  0  0  0  0  0  0  0  0  0
    2.8540    1.4370    0.0000 C   0  0  0  0  0  0  0  0  0  0  0  0
    1.3540    1.4370    0.0000 C   0  0  0  0  0  0  0  0  0  0  0  0
    0.6040    2.7360    0.0000 O   0  0  0  0  0  0  0  0  0  0  0  0
   -0.8960    2.7360    0.0000 C   0  0  0  0  0  0  0  0  0  0  0  0
   -1.6460    4.0350    0.0000 C   0  0  0  0  0  0  0  0  0  0  0  0
    0.6040    0.1380    0.0000 O   0  0  0  0  0  0  0  0  0  0  0  0
  1  2  1  0  0  0  0
  2  3  1  0  0  0  0
  2 33  2  0  0  0  0
  3  4  2  0  0  0  0
  4  5  1  0  0  0  0
  4 19  1  0  0  0  0
  5  6  1  0  0  0  0
  5 20  2  0  0  0  0
  6  7  1  0  0  0  0
  6  8  2  0  0  0  0
  8  9  1  0  0  0  0
  8 19  1  0  0  0  0
  9 10  1  0  0  0  0
  9 18  2  0  0  0  0
 10 11  1  0  0  0  0
 10 17  2  0  0  0  0
 11 12  2  0  0  0  0
 12 13  1  0  0  0  0
 13 14  1  0  0  0  0
 13 16  2  0  0  0  0
 14 15  1  0  0  0  0
 16 17  1  0  0  0  0
 20 21  1  0  0  0  0
 20 33  1  0  0  0  0
 21 22  1  0  0  0  0
 21 32  2  0  0  0  0
 22 23  2  0  0  0  0
 23 24  1  0  0  0  0
 23 26  1  0  0  0  0
 24 25  1  0  0  0  0
 26 27  1  0  0  0  0
 26 29  2  0  0  0  0
 27 28  1  0  0  0  0
 29 30  1  0  0  0  0
 29 32  1  0  0  0  0
 30 31  1  0  0  0  0
 33 34  1  0  0  0  0
 34 35  1  0  0  0  0
 34 38  2  0  0  0  0
 35 36  1  0  0  0  0
 36 37  1  0  0  0  0
M  END
>  <Compound >
Thienopyridine derivative 14a

>  <SMILES>
CC1=NC2=C(C(N)=C(C(C3=CC=C(OC)C=C3)=O)O2)C(C4=CC(OC)=C(OC)C(OC)=C4)=C1C(OCC)=O

>  <IC50 ABCB1 [uM]>
1000

>  <IC50 ABCC1 [uM]>
1000

>  <IC50 ABCG2 [uM]>
3.4

$$$$
Thienopyridine derivative 14b
  MOE2019           2D

 38 41  0  0  0  0  0  0  0  0999 V2000
    1.7930    3.1050    0.0000 C   0  0  0  0  0  0  0  0  0  0  0  0
    2.5430    1.8060    0.0000 C   0  0  0  0  0  0  0  0  0  0  0  0
    4.0430    1.8060    0.0000 N   0  0  0  0  0  0  0  0  0  0  0  0
    4.7930    0.5070    0.0000 C   0  0  0  0  0  0  0  0  0  0  0  0
    4.0430   -0.7920    0.0000 C   0  0  0  0  0  0  0  0  0  0  0  0
    2.5430   -0.7920    0.0000 C   0  0  0  0  0  0  0  0  0  0  0  0
    1.7930   -2.0910    0.0000 C   0  0  0  0  0  0  0  0  0  0  0  0
    0.2930   -2.0910    0.0000 C   0  0  0  0  0  0  0  0  0  0  0  0
   -0.4570   -3.3900    0.0000 C   0  0  0  0  0  0  0  0  0  0  0  0
    0.2930   -4.6890    0.0000 C   0  0  0  0  0  0  0  0  0  0  0  0
    1.7930   -4.6890    0.0000 C   0  0  0  0  0  0  0  0  0  0  0  0
    2.5430   -3.3900    0.0000 C   0  0  0  0  0  0  0  0  0  0  0  0
   -0.4570   -5.9880    0.0000 O   0  0  0  0  0  0  0  0  0  0  0  0
   -1.9570   -5.9880    0.0000 C   0  0  0  0  0  0  0  0  0  0  0  0
    1.7930    0.5070    0.0000 C   0  0  0  0  0  0  0  0  0  0  0  0
    0.2930    0.5070    0.0000 C   0  0  0  0  0  0  0  0  0  0  0  0
   -0.4570    1.8060    0.0000 O   0  0  0  0  0  0  0  0  0  0  0  0
   -1.9570    1.8060    0.0000 C   0  0  0  0  0  0  0  0  0  0  0  0
   -2.7070    3.1050    0.0000 C   0  0  0  0  0  0  0  0  0  0  0  0
   -0.4570   -0.7920    0.0000 O   0  0  0  0  0  0  0  0  0  0  0  0
    5.0460   -1.9070    0.0000 C   0  0  0  0  0  0  0  0  0  0  0  0
    4.7340   -3.3740    0.0000 N   0  0  0  0  0  0  0  0  0  0  0  0
    6.4170   -1.2970    0.0000 C   0  0  0  0  0  0  0  0  0  0  0  0
    6.2600    0.1950    0.0000 O   0  0  0  0  0  0  0  0  0  0  0  0
    7.7160   -2.0470    0.0000 C   0  0  0  0  0  0  0  0  0  0  0  0
    9.0150   -1.2970    0.0000 C   0  0  0  0  0  0  0  0  0  0  0  0
    9.0150    0.2030    0.0000 C   0  0  0  0  0  0  0  0  0  0  0  0
   10.3140    0.9530    0.0000 C   0  0  0  0  0  0  0  0  0  0  0  0
   10.3140    2.4530    0.0000 O   0  0  0  0  0  0  0  0  0  0  0  0
   11.6130    3.2030    0.0000 C   0  0  0  0  0  0  0  0  0  0  0  0
   11.6130    0.2030    0.0000 C   0  0  0  0  0  0  0  0  0  0  0  0
   11.6130   -1.2970    0.0000 C   0  0  0  0  0  0  0  0  0  0  0  0
   12.9120   -2.0470    0.0000 O   0  0  0  0  0  0  0  0  0  0  0  0
   12.9120   -3.5470    0.0000 C   0  0  0  0  0  0  0  0  0  0  0  0
   10.3140   -2.0470    0.0000 C   0  0  0  0  0  0  0  0  0  0  0  0
   12.9120    0.9530    0.0000 O   0  0  0  0  0  0  0  0  0  0  0  0
   14.2110    0.2030    0.0000 C   0  0  0  0  0  0  0  0  0  0  0  0
    7.7160   -3.5470    0.0000 O   0  0  0  0  0  0  0  0  0  0  0  0
  1  2  1  0  0  0  0
  2  3  1  0  0  0  0
  2 15  2  0  0  0  0
  3  4  2  0  0  0  0
  4  5  1  0  0  0  0
  4 24  1  0  0  0  0
  5  6  2  0  0  0  0
  5 21  1  0  0  0  0
  6  7  1  0  0  0  0
  6 15  1  0  0  0  0
  7  8  1  0  0  0  0
  7 12  2  0  0  0  0
  8  9  2  0  0  0  0
  9 10  1  0  0  0  0
 10 11  2  0  0  0  0
 10 13  1  0  0  0  0
 11 12  1  0  0  0  0
 13 14  1  0  0  0  0
 15 16  1  0  0  0  0
 16 17  1  0  0  0  0
 16 20  2  0  0  0  0
 17 18  1  0  0  0  0
 18 19  1  0  0  0  0
 21 22  1  0  0  0  0
 21 23  2  0  0  0  0
 23 24  1  0  0  0  0
 23 25  1  0  0  0  0
 25 26  1  0  0  0  0
 25 38  2  0  0  0  0
 26 27  1  0  0  0  0
 26 35  2  0  0  0  0
 27 28  2  0  0  0  0
 28 29  1  0  0  0  0
 28 31  1  0  0  0  0
 29 30  1  0  0  0  0
 31 32  2  0  0  0  0
 31 36  1  0  0  0  0
 32 33  1  0  0  0  0
 32 35  1  0  0  0  0
 33 34  1  0  0  0  0
 36 37  1  0  0  0  0
M  END
>  <Compound >
Thienopyridine derivative 14b

>  <SMILES>
CC1=NC2=C(C(C3=CC=C(C=C3)OC)=C1C(OCC)=O)C(N)=C(O2)C(C4=CC(OC)=C(C(OC)=C4)OC)=O

>  <IC50 ABCB1 [uM]>
1000

>  <IC50 ABCC1 [uM]>
1000

>  <IC50 ABCG2 [uM]>
1000

$$$$
4-Anilinoquinazoline derivative 1
  MOE2019           2D

 25 28  0  0  0  0  0  0  0  0999 V2000
   14.4370    3.8680    0.0000 N   0  0  0  0  0  0  0  0  0  0  0  0
   13.1380    3.1180    0.0000 C   0  0  0  0  0  0  0  0  0  0  0  0
   11.8380    2.3680    0.0000 C   0  0  0  0  0  0  0  0  0  0  0  0
   10.5390    3.1180    0.0000 C   0  0  0  0  0  0  0  0  0  0  0  0
    9.2400    2.3680    0.0000 C   0  0  0  0  0  0  0  0  0  0  0  0
   11.8380    0.8680    0.0000 C   0  0  0  0  0  0  0  0  0  0  0  0
   10.5390    0.1180    0.0000 C   0  0  0  0  0  0  0  0  0  0  0  0
    9.2400    0.8680    0.0000 C   0  0  0  0  0  0  0  0  0  0  0  0
    7.9410    0.1180    0.0000 N   0  0  0  0  0  0  0  0  0  0  0  0
    6.6420    0.8680    0.0000 C   0  0  0  0  0  0  0  0  0  0  0  0
    6.6420    2.3680    0.0000 N   0  0  0  0  0  0  0  0  0  0  0  0
    5.3430    3.1180    0.0000 C   0  0  0  0  0  0  0  0  0  0  0  0
    5.3430    4.6180    0.0000 C   0  0  0  0  0  0  0  0  0  0  0  0
    4.0440    5.3680    0.0000 C   0  0  0  0  0  0  0  0  0  0  0  0
    4.0440    6.8680    0.0000 C   0  0  0  0  0  0  0  0  0  0  0  0
    5.3430    7.6180    0.0000 C   0  0  0  0  0  0  0  0  0  0  0  0
    6.6420    6.8680    0.0000 C   0  0  0  0  0  0  0  0  0  0  0  0
    6.6420    5.3680    0.0000 C   0  0  0  0  0  0  0  0  0  0  0  0
    4.0440    2.3680    0.0000 N   0  0  0  0  0  0  0  0  0  0  0  0
    4.0440    0.8680    0.0000 C   0  0  0  0  0  0  0  0  0  0  0  0
    2.7450    0.1180    0.0000 C   0  0  0  0  0  0  0  0  0  0  0  0
    2.7450   -1.3820    0.0000 C   0  0  0  0  0  0  0  0  0  0  0  0
    4.0440   -2.1320    0.0000 C   0  0  0  0  0  0  0  0  0  0  0  0
    5.3430   -1.3820    0.0000 C   0  0  0  0  0  0  0  0  0  0  0  0
    5.3430    0.1180    0.0000 C   0  0  0  0  0  0  0  0  0  0  0  0
  1  2  3  0  0  0  0
  2  3  1  0  0  0  0
  3  4  2  0  0  0  0
  3  6  1  0  0  0  0
  4  5  1  0  0  0  0
  5  8  2  0  0  0  0
  6  7  2  0  0  0  0
  7  8  1  0  0  0  0
  8  9  1  0  0  0  0
  9 10  1  0  0  0  0
 10 11  1  0  0  0  0
 10 25  2  0  0  0  0
 11 12  2  0  0  0  0
 12 13  1  0  0  0  0
 12 19  1  0  0  0  0
 13 14  1  0  0  0  0
 13 18  2  0  0  0  0
 14 15  2  0  0  0  0
 15 16  1  0  0  0  0
 16 17  2  0  0  0  0
 17 18  1  0  0  0  0
 19 20  2  0  0  0  0
 20 21  1  0  0  0  0
 20 25  1  0  0  0  0
 21 22  2  0  0  0  0
 22 23  1  0  0  0  0
 23 24  2  0  0  0  0
 24 25  1  0  0  0  0
M  END
>  <Compound >
4-Anilinoquinazoline derivative 1

>  <SMILES>
N#CC(C=C1)=CC=C1NC2=NC(C3=CC=CC=C3)=NC4=CC=CC=C42

>  <IC50 ABCB1 [uM]>
1000

>  <IC50 ABCC1 [uM]>
1000

>  <IC50 ABCG2 [uM]>
0.0772

$$$$
4-Anilinoquinazoline derivative 2
  MOE2019           2D

 24 27  0  0  0  0  0  0  0  0999 V2000
   12.2390    3.2790    0.0000 O   0  0  0  0  0  0  0  0  0  0  0  0
   10.9400    2.5290    0.0000 C   0  0  0  0  0  0  0  0  0  0  0  0
    9.6410    3.2790    0.0000 C   0  0  0  0  0  0  0  0  0  0  0  0
    8.3420    2.5290    0.0000 C   0  0  0  0  0  0  0  0  0  0  0  0
   10.9400    1.0290    0.0000 C   0  0  0  0  0  0  0  0  0  0  0  0
    9.6410    0.2790    0.0000 C   0  0  0  0  0  0  0  0  0  0  0  0
    8.3420    1.0290    0.0000 C   0  0  0  0  0  0  0  0  0  0  0  0
    7.0430    0.2790    0.0000 N   0  0  0  0  0  0  0  0  0  0  0  0
    5.7440    1.0290    0.0000 C   0  0  0  0  0  0  0  0  0  0  0  0
    5.7440    2.5290    0.0000 N   0  0  0  0  0  0  0  0  0  0  0  0
    4.4450    3.2790    0.0000 C   0  0  0  0  0  0  0  0  0  0  0  0
    4.4450    4.7790    0.0000 C   0  0  0  0  0  0  0  0  0  0  0  0
    3.1460    5.5290    0.0000 C   0  0  0  0  0  0  0  0  0  0  0  0
    3.1460    7.0290    0.0000 C   0  0  0  0  0  0  0  0  0  0  0  0
    4.4450    7.7790    0.0000 C   0  0  0  0  0  0  0  0  0  0  0  0
    5.7440    7.0290    0.0000 C   0  0  0  0  0  0  0  0  0  0  0  0
    5.7440    5.5290    0.0000 C   0  0  0  0  0  0  0  0  0  0  0  0
    3.1460    2.5290    0.0000 N   0  0  0  0  0  0  0  0  0  0  0  0
    3.1460    1.0290    0.0000 C   0  0  0  0  0  0  0  0  0  0  0  0
    1.8470    0.2790    0.0000 C   0  0  0  0  0  0  0  0  0  0  0  0
    1.8470   -1.2210    0.0000 C   0  0  0  0  0  0  0  0  0  0  0  0
    3.1460   -1.9710    0.0000 C   0  0  0  0  0  0  0  0  0  0  0  0
    4.4450   -1.2210    0.0000 C   0  0  0  0  0  0  0  0  0  0  0  0
    4.4450    0.2790    0.0000 C   0  0  0  0  0  0  0  0  0  0  0  0
  1  2  1  0  0  0  0
  2  3  2  0  0  0  0
  2  5  1  0  0  0  0
  3  4  1  0  0  0  0
  4  7  2  0  0  0  0
  5  6  2  0  0  0  0
  6  7  1  0  0  0  0
  7  8  1  0  0  0  0
  8  9  1  0  0  0  0
  9 10  1  0  0  0  0
  9 24  2  0  0  0  0
 10 11  2  0  0  0  0
 11 12  1  0  0  0  0
 11 18  1  0  0  0  0
 12 13  1  0  0  0  0
 12 17  2  0  0  0  0
 13 14  2  0  0  0  0
 14 15  1  0  0  0  0
 15 16  2  0  0  0  0
 16 17  1  0  0  0  0
 18 19  2  0  0  0  0
 19 20  1  0  0  0  0
 19 24  1  0  0  0  0
 20 21  2  0  0  0  0
 21 22  1  0  0  0  0
 22 23  2  0  0  0  0
 23 24  1  0  0  0  0
M  END
>  <Compound >
4-Anilinoquinazoline derivative 2

>  <SMILES>
OC(C=C1)=CC=C1NC2=NC(C3=CC=CC=C3)=NC4=CC=CC=C42

>  <IC50 ABCB1 [uM]>
1000

>  <IC50 ABCC1 [uM]>
1000

>  <IC50 ABCG2 [uM]>
0.254

$$$$
4-Anilinoquinazoline derivative 3
  MOE2019           2D

 27 30  0  0  0  0  0  0  0  0999 V2000
    9.9960   -5.7710    0.0000 O   0  0  0  0  0  0  0  0  0  0  0  0
    9.2460   -4.4720    0.0000 S   0  0  0  0  0  0  0  0  0  0  0  0
    7.9470   -5.2220    0.0000 C   0  0  0  0  0  0  0  0  0  0  0  0
    6.6480   -4.4720    0.0000 C   0  0  0  0  0  0  0  0  0  0  0  0
    5.3490   -5.2220    0.0000 C   0  0  0  0  0  0  0  0  0  0  0  0
    7.9470   -6.7220    0.0000 C   0  0  0  0  0  0  0  0  0  0  0  0
    6.6480   -7.4720    0.0000 C   0  0  0  0  0  0  0  0  0  0  0  0
    5.3490   -6.7220    0.0000 C   0  0  0  0  0  0  0  0  0  0  0  0
    4.0500   -7.4720    0.0000 N   0  0  0  0  0  0  0  0  0  0  0  0
    2.7510   -6.7220    0.0000 C   0  0  0  0  0  0  0  0  0  0  0  0
    2.7510   -5.2220    0.0000 N   0  0  0  0  0  0  0  0  0  0  0  0
    1.4520   -4.4720    0.0000 C   0  0  0  0  0  0  0  0  0  0  0  0
    1.4520   -2.9720    0.0000 C   0  0  0  0  0  0  0  0  0  0  0  0
    0.1530   -2.2220    0.0000 C   0  0  0  0  0  0  0  0  0  0  0  0
    0.1530   -0.7220    0.0000 C   0  0  0  0  0  0  0  0  0  0  0  0
    1.4520    0.0280    0.0000 C   0  0  0  0  0  0  0  0  0  0  0  0
    2.7510   -0.7220    0.0000 C   0  0  0  0  0  0  0  0  0  0  0  0
    2.7510   -2.2220    0.0000 C   0  0  0  0  0  0  0  0  0  0  0  0
    0.1530   -5.2220    0.0000 N   0  0  0  0  0  0  0  0  0  0  0  0
    0.1530   -6.7220    0.0000 C   0  0  0  0  0  0  0  0  0  0  0  0
   -1.1460   -7.4720    0.0000 C   0  0  0  0  0  0  0  0  0  0  0  0
   -1.1460   -8.9720    0.0000 C   0  0  0  0  0  0  0  0  0  0  0  0
    0.1530   -9.7220    0.0000 C   0  0  0  0  0  0  0  0  0  0  0  0
    1.4520   -8.9720    0.0000 C   0  0  0  0  0  0  0  0  0  0  0  0
    1.4520   -7.4720    0.0000 C   0  0  0  0  0  0  0  0  0  0  0  0
   10.5450   -3.7220    0.0000 F   0  0  0  0  0  0  0  0  0  0  0  0
    8.4960   -3.1730    0.0000 O   0  0  0  0  0  0  0  0  0  0  0  0
  1  2  2  0  0  0  0
  2  3  1  0  0  0  0
  2 26  1  0  0  0  0
  2 27  2  0  0  0  0
  3  4  2  0  0  0  0
  3  6  1  0  0  0  0
  4  5  1  0  0  0  0
  5  8  2  0  0  0  0
  6  7  2  0  0  0  0
  7  8  1  0  0  0  0
  8  9  1  0  0  0  0
  9 10  1  0  0  0  0
 10 11  1  0  0  0  0
 10 25  2  0  0  0  0
 11 12  2  0  0  0  0
 12 13  1  0  0  0  0
 12 19  1  0  0  0  0
 13 14  1  0  0  0  0
 13 18  2  0  0  0  0
 14 15  2  0  0  0  0
 15 16  1  0  0  0  0
 16 17  2  0  0  0  0
 17 18  1  0  0  0  0
 19 20  2  0  0  0  0
 20 21  1  0  0  0  0
 20 25  1  0  0  0  0
 21 22  2  0  0  0  0
 22 23  1  0  0  0  0
 23 24  2  0  0  0  0
 24 25  1  0  0  0  0
M  END
>  <Compound >
4-Anilinoquinazoline derivative 3

>  <SMILES>
O=S(C(C=C1)=CC=C1NC2=NC(C3=CC=CC=C3)=NC4=CC=CC=C42)(F)=O

>  <IC50 ABCB1 [uM]>
1000

>  <IC50 ABCC1 [uM]>
1000

>  <IC50 ABCG2 [uM]>
0.556

$$$$
4-Anilinoquinazoline derivative 4
  MOE2019           2D

 27 30  0  0  0  0  0  0  0  0999 V2000
   10.9700    2.9390    0.0000 O   0  0  0  0  0  0  0  0  0  0  0  0
    9.6710    2.1890    0.0000 C   0  0  0  0  0  0  0  0  0  0  0  0
    8.3720    2.9390    0.0000 C   0  0  0  0  0  0  0  0  0  0  0  0
    7.0730    2.1890    0.0000 C   0  0  0  0  0  0  0  0  0  0  0  0
    9.6710    0.6890    0.0000 C   0  0  0  0  0  0  0  0  0  0  0  0
   10.9700   -0.0610    0.0000 N   0  3  0  0  0  0  0  0  0  0  0  0
   10.9700   -1.5610    0.0000 O   0  5  0  0  0  0  0  0  0  0  0  0
   12.2690    0.6890    0.0000 O   0  0  0  0  0  0  0  0  0  0  0  0
    8.3720   -0.0610    0.0000 C   0  0  0  0  0  0  0  0  0  0  0  0
    7.0730    0.6890    0.0000 C   0  0  0  0  0  0  0  0  0  0  0  0
    5.7740   -0.0610    0.0000 N   0  0  0  0  0  0  0  0  0  0  0  0
    4.4750    0.6890    0.0000 C   0  0  0  0  0  0  0  0  0  0  0  0
    4.4750    2.1890    0.0000 N   0  0  0  0  0  0  0  0  0  0  0  0
    3.1760    2.9390    0.0000 C   0  0  0  0  0  0  0  0  0  0  0  0
    3.1760    4.4390    0.0000 C   0  0  0  0  0  0  0  0  0  0  0  0
    4.4750    5.1890    0.0000 C   0  0  0  0  0  0  0  0  0  0  0  0
    4.4750    6.6890    0.0000 C   0  0  0  0  0  0  0  0  0  0  0  0
    3.1760    7.4390    0.0000 C   0  0  0  0  0  0  0  0  0  0  0  0
    1.8770    6.6890    0.0000 C   0  0  0  0  0  0  0  0  0  0  0  0
    1.8770    5.1890    0.0000 C   0  0  0  0  0  0  0  0  0  0  0  0
    1.8770    2.1890    0.0000 N   0  0  0  0  0  0  0  0  0  0  0  0
    1.8770    0.6890    0.0000 C   0  0  0  0  0  0  0  0  0  0  0  0
    3.1760   -0.0610    0.0000 C   0  0  0  0  0  0  0  0  0  0  0  0
    3.1760   -1.5610    0.0000 C   0  0  0  0  0  0  0  0  0  0  0  0
    1.8770   -2.3110    0.0000 C   0  0  0  0  0  0  0  0  0  0  0  0
    0.5780   -1.5610    0.0000 C   0  0  0  0  0  0  0  0  0  0  0  0
    0.5780   -0.0610    0.0000 C   0  0  0  0  0  0  0  0  0  0  0  0
  1  2  1  0  0  0  0
  2  3  2  0  0  0  0
  2  5  1  0  0  0  0
  3  4  1  0  0  0  0
  4 10  2  0  0  0  0
  5  6  1  0  0  0  0
  5  9  2  0  0  0  0
  6  7  1  0  0  0  0
  6  8  2  0  0  0  0
  9 10  1  0  0  0  0
 10 11  1  0  0  0  0
 11 12  1  0  0  0  0
 12 13  2  0  0  0  0
 12 23  1  0  0  0  0
 13 14  1  0  0  0  0
 14 15  1  0  0  0  0
 14 21  2  0  0  0  0
 15 16  1  0  0  0  0
 15 20  2  0  0  0  0
 16 17  2  0  0  0  0
 17 18  1  0  0  0  0
 18 19  2  0  0  0  0
 19 20  1  0  0  0  0
 21 22  1  0  0  0  0
 22 23  1  0  0  0  0
 22 27  2  0  0  0  0
 23 24  2  0  0  0  0
 24 25  1  0  0  0  0
 25 26  2  0  0  0  0
 26 27  1  0  0  0  0
M  CHG  1   6   1
M  CHG  1   7  -1
M  END
>  <Compound >
4-Anilinoquinazoline derivative 4

>  <SMILES>
OC(C=C1)=C([N+]([O-])=O)C=C1NC2=NC(C3=CC=CC=C3)=NC4=C2C=CC=C4

>  <IC50 ABCB1 [uM]>
1000

>  <IC50 ABCC1 [uM]>
1000

>  <IC50 ABCG2 [uM]>
0.0965

$$$$
4-Anilinoquinazoline derivative 5
  MOE2019           2D

 26 29  0  0  0  0  0  0  0  0999 V2000
   10.0380    5.7960    0.0000 O   0  0  0  0  0  0  0  0  0  0  0  0
    9.2880    4.4970    0.0000 N   0  3  0  0  0  0  0  0  0  0  0  0
    7.7880    4.4970    0.0000 C   0  0  0  0  0  0  0  0  0  0  0  0
    7.0380    3.1980    0.0000 C   0  0  0  0  0  0  0  0  0  0  0  0
    5.5380    3.1980    0.0000 C   0  0  0  0  0  0  0  0  0  0  0  0
    4.7880    4.4970    0.0000 C   0  0  0  0  0  0  0  0  0  0  0  0
    5.5380    5.7960    0.0000 C   0  0  0  0  0  0  0  0  0  0  0  0
    4.7880    7.0950    0.0000 N   0  0  0  0  0  0  0  0  0  0  0  0
    3.2880    7.0950    0.0000 C   0  0  0  0  0  0  0  0  0  0  0  0
    2.5380    5.7960    0.0000 N   0  0  0  0  0  0  0  0  0  0  0  0
    1.0380    5.7960    0.0000 C   0  0  0  0  0  0  0  0  0  0  0  0
    0.2880    4.4970    0.0000 C   0  0  0  0  0  0  0  0  0  0  0  0
   -1.2120    4.4970    0.0000 C   0  0  0  0  0  0  0  0  0  0  0  0
   -1.9620    3.1980    0.0000 C   0  0  0  0  0  0  0  0  0  0  0  0
   -1.2120    1.8990    0.0000 C   0  0  0  0  0  0  0  0  0  0  0  0
    0.2880    1.8990    0.0000 C   0  0  0  0  0  0  0  0  0  0  0  0
    1.0380    3.1980    0.0000 C   0  0  0  0  0  0  0  0  0  0  0  0
    0.2880    7.0950    0.0000 N   0  0  0  0  0  0  0  0  0  0  0  0
    1.0380    8.3940    0.0000 C   0  0  0  0  0  0  0  0  0  0  0  0
    2.5380    8.3940    0.0000 C   0  0  0  0  0  0  0  0  0  0  0  0
    3.2880    9.6930    0.0000 C   0  0  0  0  0  0  0  0  0  0  0  0
    2.5380   10.9920    0.0000 C   0  0  0  0  0  0  0  0  0  0  0  0
    1.0380   10.9920    0.0000 C   0  0  0  0  0  0  0  0  0  0  0  0
    0.2880    9.6930    0.0000 C   0  0  0  0  0  0  0  0  0  0  0  0
    7.0380    5.7960    0.0000 C   0  0  0  0  0  0  0  0  0  0  0  0
   10.0380    3.1980    0.0000 O   0  5  0  0  0  0  0  0  0  0  0  0
  1  2  2  0  0  0  0
  2  3  1  0  0  0  0
  2 26  1  0  0  0  0
  3  4  1  0  0  0  0
  3 25  2  0  0  0  0
  4  5  2  0  0  0  0
  5  6  1  0  0  0  0
  6  7  2  0  0  0  0
  7  8  1  0  0  0  0
  7 25  1  0  0  0  0
  8  9  1  0  0  0  0
  9 10  2  0  0  0  0
  9 20  1  0  0  0  0
 10 11  1  0  0  0  0
 11 12  1  0  0  0  0
 11 18  2  0  0  0  0
 12 13  1  0  0  0  0
 12 17  2  0  0  0  0
 13 14  2  0  0  0  0
 14 15  1  0  0  0  0
 15 16  2  0  0  0  0
 16 17  1  0  0  0  0
 18 19  1  0  0  0  0
 19 20  1  0  0  0  0
 19 24  2  0  0  0  0
 20 21  2  0  0  0  0
 21 22  1  0  0  0  0
 22 23  2  0  0  0  0
 23 24  1  0  0  0  0
M  CHG  1   2   1
M  CHG  1  26  -1
M  END
>  <Compound >
4-Anilinoquinazoline derivative 5

>  <SMILES>
O=[N+](C1=CC=CC(NC2=NC(C3=CC=CC=C3)=NC4=C2C=CC=C4)=C1)[O-]

>  <IC50 ABCB1 [uM]>
1000

>  <IC50 ABCC1 [uM]>
1000

>  <IC50 ABCG2 [uM]>
0.130

$$$$
4-Anilinoquinazoline derivative 6
  MOE2019           2D

 25 28  0  0  0  0  0  0  0  0999 V2000
   15.3600    0.0000    0.0000 N   0  0  0  0  0  0  0  0  0  0  0  0
   13.8600    0.0000    0.0000 C   0  0  0  0  0  0  0  0  0  0  0  0
   12.3600    0.0000    0.0000 C   0  0  0  0  0  0  0  0  0  0  0  0
   11.6100   -1.2990    0.0000 C   0  0  0  0  0  0  0  0  0  0  0  0
   10.1100   -1.2990    0.0000 C   0  0  0  0  0  0  0  0  0  0  0  0
    9.3600    0.0000    0.0000 C   0  0  0  0  0  0  0  0  0  0  0  0
   10.1100    1.2990    0.0000 C   0  0  0  0  0  0  0  0  0  0  0  0
    9.3600    2.5980    0.0000 N   0  0  0  0  0  0  0  0  0  0  0  0
    7.8600    2.5980    0.0000 C   0  0  0  0  0  0  0  0  0  0  0  0
    7.1100    1.2990    0.0000 N   0  0  0  0  0  0  0  0  0  0  0  0
    5.6100    1.2990    0.0000 C   0  0  0  0  0  0  0  0  0  0  0  0
    4.8600    0.0000    0.0000 C   0  0  0  0  0  0  0  0  0  0  0  0
    3.3600    0.0000    0.0000 C   0  0  0  0  0  0  0  0  0  0  0  0
    2.6100   -1.2990    0.0000 C   0  0  0  0  0  0  0  0  0  0  0  0
    3.3600   -2.5980    0.0000 C   0  0  0  0  0  0  0  0  0  0  0  0
    4.8600   -2.5980    0.0000 C   0  0  0  0  0  0  0  0  0  0  0  0
    5.6100   -1.2990    0.0000 C   0  0  0  0  0  0  0  0  0  0  0  0
    4.8600    2.5980    0.0000 N   0  0  0  0  0  0  0  0  0  0  0  0
    5.6100    3.8970    0.0000 C   0  0  0  0  0  0  0  0  0  0  0  0
    7.1100    3.8970    0.0000 C   0  0  0  0  0  0  0  0  0  0  0  0
    7.8600    5.1960    0.0000 C   0  0  0  0  0  0  0  0  0  0  0  0
    7.1100    6.4950    0.0000 C   0  0  0  0  0  0  0  0  0  0  0  0
    5.6100    6.4950    0.0000 C   0  0  0  0  0  0  0  0  0  0  0  0
    4.8600    5.1960    0.0000 C   0  0  0  0  0  0  0  0  0  0  0  0
   11.6100    1.2990    0.0000 C   0  0  0  0  0  0  0  0  0  0  0  0
  1  2  3  0  0  0  0
  2  3  1  0  0  0  0
  3  4  1  0  0  0  0
  3 25  2  0  0  0  0
  4  5  2  0  0  0  0
  5  6  1  0  0  0  0
  6  7  2  0  0  0  0
  7  8  1  0  0  0  0
  7 25  1  0  0  0  0
  8  9  1  0  0  0  0
  9 10  2  0  0  0  0
  9 20  1  0  0  0  0
 10 11  1  0  0  0  0
 11 12  1  0  0  0  0
 11 18  2  0  0  0  0
 12 13  1  0  0  0  0
 12 17  2  0  0  0  0
 13 14  2  0  0  0  0
 14 15  1  0  0  0  0
 15 16  2  0  0  0  0
 16 17  1  0  0  0  0
 18 19  1  0  0  0  0
 19 20  1  0  0  0  0
 19 24  2  0  0  0  0
 20 21  2  0  0  0  0
 21 22  1  0  0  0  0
 22 23  2  0  0  0  0
 23 24  1  0  0  0  0
M  END
>  <Compound >
4-Anilinoquinazoline derivative 6

>  <SMILES>
N#CC1=CC=CC(NC2=NC(C3=CC=CC=C3)=NC4=C2C=CC=C4)=C1

>  <IC50 ABCB1 [uM]>
1000

>  <IC50 ABCC1 [uM]>
1000

>  <IC50 ABCG2 [uM]>
0.140

$$$$
4-Anilinoquinazoline derivative 7
  MOE2019           2D

 27 30  0  0  0  0  0  0  0  0999 V2000
   15.9510    0.4410    0.0000 C   0  0  0  0  0  0  0  0  0  0  0  0
   14.6520    1.1910    0.0000 C   0  0  0  0  0  0  0  0  0  0  0  0
   13.3530    0.4410    0.0000 N   0  0  0  0  0  0  0  0  0  0  0  0
   12.0540    1.1910    0.0000 C   0  0  0  0  0  0  0  0  0  0  0  0
   12.0540    2.6910    0.0000 C   0  0  0  0  0  0  0  0  0  0  0  0
   10.7550    3.4410    0.0000 C   0  0  0  0  0  0  0  0  0  0  0  0
    9.4560    2.6910    0.0000 C   0  0  0  0  0  0  0  0  0  0  0  0
    9.4560    1.1910    0.0000 C   0  0  0  0  0  0  0  0  0  0  0  0
    8.1570    0.4410    0.0000 N   0  0  0  0  0  0  0  0  0  0  0  0
    6.8580    1.1910    0.0000 C   0  0  0  0  0  0  0  0  0  0  0  0
    6.8580    2.6910    0.0000 N   0  0  0  0  0  0  0  0  0  0  0  0
    5.5590    3.4410    0.0000 C   0  0  0  0  0  0  0  0  0  0  0  0
    5.5590    4.9410    0.0000 C   0  0  0  0  0  0  0  0  0  0  0  0
    4.2600    5.6910    0.0000 C   0  0  0  0  0  0  0  0  0  0  0  0
    4.2600    7.1910    0.0000 C   0  0  0  0  0  0  0  0  0  0  0  0
    5.5590    7.9410    0.0000 C   0  0  0  0  0  0  0  0  0  0  0  0
    6.8580    7.1910    0.0000 C   0  0  0  0  0  0  0  0  0  0  0  0
    6.8580    5.6910    0.0000 C   0  0  0  0  0  0  0  0  0  0  0  0
    4.2600    2.6910    0.0000 N   0  0  0  0  0  0  0  0  0  0  0  0
    4.2600    1.1910    0.0000 C   0  0  0  0  0  0  0  0  0  0  0  0
    5.5590    0.4410    0.0000 C   0  0  0  0  0  0  0  0  0  0  0  0
    5.5590   -1.0590    0.0000 C   0  0  0  0  0  0  0  0  0  0  0  0
    4.2600   -1.8090    0.0000 C   0  0  0  0  0  0  0  0  0  0  0  0
    2.9610   -1.0590    0.0000 C   0  0  0  0  0  0  0  0  0  0  0  0
    2.9610    0.4410    0.0000 C   0  0  0  0  0  0  0  0  0  0  0  0
   10.7550    0.4410    0.0000 C   0  0  0  0  0  0  0  0  0  0  0  0
   14.6520    2.6910    0.0000 O   0  0  0  0  0  0  0  0  0  0  0  0
  1  2  1  0  0  0  0
  2  3  1  0  0  0  0
  2 27  2  0  0  0  0
  3  4  1  0  0  0  0
  4  5  1  0  0  0  0
  4 26  2  0  0  0  0
  5  6  2  0  0  0  0
  6  7  1  0  0  0  0
  7  8  2  0  0  0  0
  8  9  1  0  0  0  0
  8 26  1  0  0  0  0
  9 10  1  0  0  0  0
 10 11  2  0  0  0  0
 10 21  1  0  0  0  0
 11 12  1  0  0  0  0
 12 13  1  0  0  0  0
 12 19  2  0  0  0  0
 13 14  1  0  0  0  0
 13 18  2  0  0  0  0
 14 15  2  0  0  0  0
 15 16  1  0  0  0  0
 16 17  2  0  0  0  0
 17 18  1  0  0  0  0
 19 20  1  0  0  0  0
 20 21  1  0  0  0  0
 20 25  2  0  0  0  0
 21 22  2  0  0  0  0
 22 23  1  0  0  0  0
 23 24  2  0  0  0  0
 24 25  1  0  0  0  0
M  END
>  <Compound >
4-Anilinoquinazoline derivative 7

>  <SMILES>
CC(NC1=CC=CC(NC2=NC(C3=CC=CC=C3)=NC4=C2C=CC=C4)=C1)=O

>  <IC50 ABCB1 [uM]>
1000

>  <IC50 ABCC1 [uM]>
1000

>  <IC50 ABCG2 [uM]>
0.251

$$$$
4-Anilinoquinazoline derivative 8
  MOE2019           2D

 25 28  0  0  0  0  0  0  0  0999 V2000
   13.0570    3.4980    0.0000 C   0  0  0  0  0  0  0  0  0  0  0  0
   11.7580    2.7480    0.0000 S   0  0  0  0  0  0  0  0  0  0  0  0
   10.4580    3.4980    0.0000 C   0  0  0  0  0  0  0  0  0  0  0  0
   10.4580    4.9980    0.0000 C   0  0  0  0  0  0  0  0  0  0  0  0
    9.1590    5.7480    0.0000 C   0  0  0  0  0  0  0  0  0  0  0  0
    7.8600    4.9980    0.0000 C   0  0  0  0  0  0  0  0  0  0  0  0
    7.8600    3.4980    0.0000 C   0  0  0  0  0  0  0  0  0  0  0  0
    6.5610    2.7480    0.0000 N   0  0  0  0  0  0  0  0  0  0  0  0
    5.2620    3.4980    0.0000 C   0  0  0  0  0  0  0  0  0  0  0  0
    5.2620    4.9980    0.0000 N   0  0  0  0  0  0  0  0  0  0  0  0
    3.9630    5.7480    0.0000 C   0  0  0  0  0  0  0  0  0  0  0  0
    3.9630    7.2480    0.0000 C   0  0  0  0  0  0  0  0  0  0  0  0
    5.2620    7.9980    0.0000 C   0  0  0  0  0  0  0  0  0  0  0  0
    5.2620    9.4980    0.0000 C   0  0  0  0  0  0  0  0  0  0  0  0
    3.9630   10.2480    0.0000 C   0  0  0  0  0  0  0  0  0  0  0  0
    2.6640    9.4980    0.0000 C   0  0  0  0  0  0  0  0  0  0  0  0
    2.6640    7.9980    0.0000 C   0  0  0  0  0  0  0  0  0  0  0  0
    2.6640    4.9980    0.0000 N   0  0  0  0  0  0  0  0  0  0  0  0
    2.6640    3.4980    0.0000 C   0  0  0  0  0  0  0  0  0  0  0  0
    1.3650    2.7480    0.0000 C   0  0  0  0  0  0  0  0  0  0  0  0
    1.3650    1.2480    0.0000 C   0  0  0  0  0  0  0  0  0  0  0  0
    2.6640    0.4980    0.0000 C   0  0  0  0  0  0  0  0  0  0  0  0
    3.9630    1.2480    0.0000 C   0  0  0  0  0  0  0  0  0  0  0  0
    3.9630    2.7480    0.0000 C   0  0  0  0  0  0  0  0  0  0  0  0
    9.1590    2.7480    0.0000 C   0  0  0  0  0  0  0  0  0  0  0  0
  1  2  1  0  0  0  0
  2  3  1  0  0  0  0
  3  4  1  0  0  0  0
  3 25  2  0  0  0  0
  4  5  2  0  0  0  0
  5  6  1  0  0  0  0
  6  7  2  0  0  0  0
  7  8  1  0  0  0  0
  7 25  1  0  0  0  0
  8  9  1  0  0  0  0
  9 10  1  0  0  0  0
  9 24  2  0  0  0  0
 10 11  2  0  0  0  0
 11 12  1  0  0  0  0
 11 18  1  0  0  0  0
 12 13  1  0  0  0  0
 12 17  2  0  0  0  0
 13 14  2  0  0  0  0
 14 15  1  0  0  0  0
 15 16  2  0  0  0  0
 16 17  1  0  0  0  0
 18 19  2  0  0  0  0
 19 20  1  0  0  0  0
 19 24  1  0  0  0  0
 20 21  2  0  0  0  0
 21 22  1  0  0  0  0
 22 23  2  0  0  0  0
 23 24  1  0  0  0  0
M  END
>  <Compound >
4-Anilinoquinazoline derivative 8

>  <SMILES>
CSC1=CC=CC(NC2=NC(C3=CC=CC=C3)=NC4=CC=CC=C42)=C1

>  <IC50 ABCB1 [uM]>
1000

>  <IC50 ABCC1 [uM]>
3.73

>  <IC50 ABCG2 [uM]>
1.190

$$$$
4-Anilinoquinazoline derivative 9
  MOE2019           2D

 25 28  0  0  0  0  0  0  0  0999 V2000
   13.0570    3.4980    0.0000 C   0  0  0  0  0  0  0  0  0  0  0  0
   11.7580    2.7480    0.0000 O   0  0  0  0  0  0  0  0  0  0  0  0
   10.4580    3.4980    0.0000 C   0  0  0  0  0  0  0  0  0  0  0  0
   10.4580    4.9980    0.0000 C   0  0  0  0  0  0  0  0  0  0  0  0
    9.1590    5.7480    0.0000 C   0  0  0  0  0  0  0  0  0  0  0  0
    7.8600    4.9980    0.0000 C   0  0  0  0  0  0  0  0  0  0  0  0
    7.8600    3.4980    0.0000 C   0  0  0  0  0  0  0  0  0  0  0  0
    6.5610    2.7480    0.0000 N   0  0  0  0  0  0  0  0  0  0  0  0
    5.2620    3.4980    0.0000 C   0  0  0  0  0  0  0  0  0  0  0  0
    5.2620    4.9980    0.0000 N   0  0  0  0  0  0  0  0  0  0  0  0
    3.9630    5.7480    0.0000 C   0  0  0  0  0  0  0  0  0  0  0  0
    3.9630    7.2480    0.0000 C   0  0  0  0  0  0  0  0  0  0  0  0
    5.2620    7.9980    0.0000 C   0  0  0  0  0  0  0  0  0  0  0  0
    5.2620    9.4980    0.0000 C   0  0  0  0  0  0  0  0  0  0  0  0
    3.9630   10.2480    0.0000 C   0  0  0  0  0  0  0  0  0  0  0  0
    2.6640    9.4980    0.0000 C   0  0  0  0  0  0  0  0  0  0  0  0
    2.6640    7.9980    0.0000 C   0  0  0  0  0  0  0  0  0  0  0  0
    2.6640    4.9980    0.0000 N   0  0  0  0  0  0  0  0  0  0  0  0
    2.6640    3.4980    0.0000 C   0  0  0  0  0  0  0  0  0  0  0  0
    1.3650    2.7480    0.0000 C   0  0  0  0  0  0  0  0  0  0  0  0
    1.3650    1.2480    0.0000 C   0  0  0  0  0  0  0  0  0  0  0  0
    2.6640    0.4980    0.0000 C   0  0  0  0  0  0  0  0  0  0  0  0
    3.9630    1.2480    0.0000 C   0  0  0  0  0  0  0  0  0  0  0  0
    3.9630    2.7480    0.0000 C   0  0  0  0  0  0  0  0  0  0  0  0
    9.1590    2.7480    0.0000 C   0  0  0  0  0  0  0  0  0  0  0  0
  1  2  1  0  0  0  0
  2  3  1  0  0  0  0
  3  4  1  0  0  0  0
  3 25  2  0  0  0  0
  4  5  2  0  0  0  0
  5  6  1  0  0  0  0
  6  7  2  0  0  0  0
  7  8  1  0  0  0  0
  7 25  1  0  0  0  0
  8  9  1  0  0  0  0
  9 10  1  0  0  0  0
  9 24  2  0  0  0  0
 10 11  2  0  0  0  0
 11 12  1  0  0  0  0
 11 18  1  0  0  0  0
 12 13  1  0  0  0  0
 12 17  2  0  0  0  0
 13 14  2  0  0  0  0
 14 15  1  0  0  0  0
 15 16  2  0  0  0  0
 16 17  1  0  0  0  0
 18 19  2  0  0  0  0
 19 20  1  0  0  0  0
 19 24  1  0  0  0  0
 20 21  2  0  0  0  0
 21 22  1  0  0  0  0
 22 23  2  0  0  0  0
 23 24  1  0  0  0  0
M  END
>  <Compound >
4-Anilinoquinazoline derivative 9

>  <SMILES>
COC1=CC=CC(NC2=NC(C3=CC=CC=C3)=NC4=CC=CC=C42)=C1

>  <IC50 ABCB1 [uM]>
1000

>  <IC50 ABCC1 [uM]>
1000

>  <IC50 ABCG2 [uM]>
1.320

$$$$
4-Anilinoquinazoline derivative 10
  MOE2019           2D

 25 28  0  0  0  0  0  0  0  0999 V2000
   13.6270    3.8310    0.0000 C   0  0  0  0  0  0  0  0  0  0  0  0
   12.3280    4.5810    0.0000 O   0  0  0  0  0  0  0  0  0  0  0  0
   11.0280    3.8310    0.0000 C   0  0  0  0  0  0  0  0  0  0  0  0
   11.0280    2.3310    0.0000 C   0  0  0  0  0  0  0  0  0  0  0  0
    9.7290    1.5810    0.0000 C   0  0  0  0  0  0  0  0  0  0  0  0
    9.7290    4.5810    0.0000 C   0  0  0  0  0  0  0  0  0  0  0  0
    8.4300    3.8310    0.0000 C   0  0  0  0  0  0  0  0  0  0  0  0
    8.4300    2.3310    0.0000 C   0  0  0  0  0  0  0  0  0  0  0  0
    7.1310    1.5810    0.0000 N   0  0  0  0  0  0  0  0  0  0  0  0
    5.8320    2.3310    0.0000 C   0  0  0  0  0  0  0  0  0  0  0  0
    5.8320    3.8310    0.0000 N   0  0  0  0  0  0  0  0  0  0  0  0
    4.5330    4.5810    0.0000 C   0  0  0  0  0  0  0  0  0  0  0  0
    4.5330    6.0810    0.0000 C   0  0  0  0  0  0  0  0  0  0  0  0
    3.2340    6.8310    0.0000 C   0  0  0  0  0  0  0  0  0  0  0  0
    3.2340    8.3310    0.0000 C   0  0  0  0  0  0  0  0  0  0  0  0
    4.5330    9.0810    0.0000 C   0  0  0  0  0  0  0  0  0  0  0  0
    5.8320    8.3310    0.0000 C   0  0  0  0  0  0  0  0  0  0  0  0
    5.8320    6.8310    0.0000 C   0  0  0  0  0  0  0  0  0  0  0  0
    3.2340    3.8310    0.0000 N   0  0  0  0  0  0  0  0  0  0  0  0
    3.2340    2.3310    0.0000 C   0  0  0  0  0  0  0  0  0  0  0  0
    4.5330    1.5810    0.0000 C   0  0  0  0  0  0  0  0  0  0  0  0
    4.5330    0.0810    0.0000 C   0  0  0  0  0  0  0  0  0  0  0  0
    3.2340   -0.6690    0.0000 C   0  0  0  0  0  0  0  0  0  0  0  0
    1.9350    0.0810    0.0000 C   0  0  0  0  0  0  0  0  0  0  0  0
    1.9350    1.5810    0.0000 C   0  0  0  0  0  0  0  0  0  0  0  0
  1  2  1  0  0  0  0
  2  3  1  0  0  0  0
  3  4  2  0  0  0  0
  3  6  1  0  0  0  0
  4  5  1  0  0  0  0
  5  8  2  0  0  0  0
  6  7  2  0  0  0  0
  7  8  1  0  0  0  0
  8  9  1  0  0  0  0
  9 10  1  0  0  0  0
 10 11  2  0  0  0  0
 10 21  1  0  0  0  0
 11 12  1  0  0  0  0
 12 13  1  0  0  0  0
 12 19  2  0  0  0  0
 13 14  1  0  0  0  0
 13 18  2  0  0  0  0
 14 15  2  0  0  0  0
 15 16  1  0  0  0  0
 16 17  2  0  0  0  0
 17 18  1  0  0  0  0
 19 20  1  0  0  0  0
 20 21  1  0  0  0  0
 20 25  2  0  0  0  0
 21 22  2  0  0  0  0
 22 23  1  0  0  0  0
 23 24  2  0  0  0  0
 24 25  1  0  0  0  0
M  END
>  <Compound >
4-Anilinoquinazoline derivative 10

>  <SMILES>
COC(C=C1)=CC=C1NC2=NC(C3=CC=CC=C3)=NC4=C2C=CC=C4

>  <IC50 ABCB1 [uM]>
1000

>  <IC50 ABCC1 [uM]>
1000

>  <IC50 ABCG2 [uM]>
1.930

$$$$
4-Anilinoquinazoline derivative 11
  MOE2019           2D

 27 30  0  0  0  0  0  0  0  0999 V2000
    8.1010   -3.1570    0.0000 C   0  0  0  0  0  0  0  0  0  0  0  0
    8.1010   -4.6570    0.0000 O   0  0  0  0  0  0  0  0  0  0  0  0
    6.8020   -5.4070    0.0000 C   0  0  0  0  0  0  0  0  0  0  0  0
    5.5030   -4.6570    0.0000 C   0  0  0  0  0  0  0  0  0  0  0  0
    4.2040   -5.4070    0.0000 C   0  0  0  0  0  0  0  0  0  0  0  0
    6.8020   -6.9070    0.0000 C   0  0  0  0  0  0  0  0  0  0  0  0
    8.1010   -7.6570    0.0000 O   0  0  0  0  0  0  0  0  0  0  0  0
    8.1010   -9.1570    0.0000 C   0  0  0  0  0  0  0  0  0  0  0  0
    5.5030   -7.6570    0.0000 C   0  0  0  0  0  0  0  0  0  0  0  0
    4.2040   -6.9070    0.0000 C   0  0  0  0  0  0  0  0  0  0  0  0
    2.9050   -7.6570    0.0000 N   0  0  0  0  0  0  0  0  0  0  0  0
    1.6060   -6.9070    0.0000 C   0  0  0  0  0  0  0  0  0  0  0  0
    1.6060   -5.4070    0.0000 N   0  0  0  0  0  0  0  0  0  0  0  0
    0.3070   -4.6570    0.0000 C   0  0  0  0  0  0  0  0  0  0  0  0
    0.3070   -3.1570    0.0000 C   0  0  0  0  0  0  0  0  0  0  0  0
   -0.9920   -2.4070    0.0000 C   0  0  0  0  0  0  0  0  0  0  0  0
   -0.9920   -0.9070    0.0000 C   0  0  0  0  0  0  0  0  0  0  0  0
    0.3070   -0.1570    0.0000 C   0  0  0  0  0  0  0  0  0  0  0  0
    1.6060   -0.9070    0.0000 C   0  0  0  0  0  0  0  0  0  0  0  0
    1.6060   -2.4070    0.0000 C   0  0  0  0  0  0  0  0  0  0  0  0
   -0.9920   -5.4070    0.0000 N   0  0  0  0  0  0  0  0  0  0  0  0
   -0.9920   -6.9070    0.0000 C   0  0  0  0  0  0  0  0  0  0  0  0
    0.3070   -7.6570    0.0000 C   0  0  0  0  0  0  0  0  0  0  0  0
    0.3070   -9.1570    0.0000 C   0  0  0  0  0  0  0  0  0  0  0  0
   -0.9920   -9.9070    0.0000 C   0  0  0  0  0  0  0  0  0  0  0  0
   -2.2910   -9.1570    0.0000 C   0  0  0  0  0  0  0  0  0  0  0  0
   -2.2910   -7.6570    0.0000 C   0  0  0  0  0  0  0  0  0  0  0  0
  1  2  1  0  0  0  0
  2  3  1  0  0  0  0
  3  4  2  0  0  0  0
  3  6  1  0  0  0  0
  4  5  1  0  0  0  0
  5 10  2  0  0  0  0
  6  7  1  0  0  0  0
  6  9  2  0  0  0  0
  7  8  1  0  0  0  0
  9 10  1  0  0  0  0
 10 11  1  0  0  0  0
 11 12  1  0  0  0  0
 12 13  2  0  0  0  0
 12 23  1  0  0  0  0
 13 14  1  0  0  0  0
 14 15  1  0  0  0  0
 14 21  2  0  0  0  0
 15 16  1  0  0  0  0
 15 20  2  0  0  0  0
 16 17  2  0  0  0  0
 17 18  1  0  0  0  0
 18 19  2  0  0  0  0
 19 20  1  0  0  0  0
 21 22  1  0  0  0  0
 22 23  1  0  0  0  0
 22 27  2  0  0  0  0
 23 24  2  0  0  0  0
 24 25  1  0  0  0  0
 25 26  2  0  0  0  0
 26 27  1  0  0  0  0
M  END
>  <Compound >
4-Anilinoquinazoline derivative 11

>  <SMILES>
COC(C=C1)=C(OC)C=C1NC2=NC(C3=CC=CC=C3)=NC4=C2C=CC=C4

>  <IC50 ABCB1 [uM]>
1.86

>  <IC50 ABCC1 [uM]>
1000

>  <IC50 ABCG2 [uM]>
0.152

$$$$
4-Anilinoquinazoline derivative 12
  MOE2019           2D

 26 29  0  0  0  0  0  0  0  0999 V2000
    8.1820   -3.5090    0.0000 C   0  0  0  0  0  0  0  0  0  0  0  0
    8.1820   -5.0090    0.0000 O   0  0  0  0  0  0  0  0  0  0  0  0
    6.8830   -5.7590    0.0000 C   0  0  0  0  0  0  0  0  0  0  0  0
    5.5840   -5.0090    0.0000 C   0  0  0  0  0  0  0  0  0  0  0  0
    4.2850   -5.7590    0.0000 C   0  0  0  0  0  0  0  0  0  0  0  0
    6.8830   -7.2590    0.0000 C   0  0  0  0  0  0  0  0  0  0  0  0
    8.1820   -8.0090    0.0000 F   0  0  0  0  0  0  0  0  0  0  0  0
    5.5840   -8.0090    0.0000 C   0  0  0  0  0  0  0  0  0  0  0  0
    4.2850   -7.2590    0.0000 C   0  0  0  0  0  0  0  0  0  0  0  0
    2.9860   -8.0090    0.0000 N   0  0  0  0  0  0  0  0  0  0  0  0
    1.6870   -7.2590    0.0000 C   0  0  0  0  0  0  0  0  0  0  0  0
    1.6870   -5.7590    0.0000 N   0  0  0  0  0  0  0  0  0  0  0  0
    0.3880   -5.0090    0.0000 C   0  0  0  0  0  0  0  0  0  0  0  0
    0.3880   -3.5090    0.0000 C   0  0  0  0  0  0  0  0  0  0  0  0
   -0.9110   -2.7590    0.0000 C   0  0  0  0  0  0  0  0  0  0  0  0
   -0.9110   -1.2590    0.0000 C   0  0  0  0  0  0  0  0  0  0  0  0
    0.3880   -0.5090    0.0000 C   0  0  0  0  0  0  0  0  0  0  0  0
    1.6870   -1.2590    0.0000 C   0  0  0  0  0  0  0  0  0  0  0  0
    1.6870   -2.7590    0.0000 C   0  0  0  0  0  0  0  0  0  0  0  0
   -0.9110   -5.7590    0.0000 N   0  0  0  0  0  0  0  0  0  0  0  0
   -0.9110   -7.2590    0.0000 C   0  0  0  0  0  0  0  0  0  0  0  0
    0.3880   -8.0090    0.0000 C   0  0  0  0  0  0  0  0  0  0  0  0
    0.3880   -9.5090    0.0000 C   0  0  0  0  0  0  0  0  0  0  0  0
   -0.9110  -10.2590    0.0000 C   0  0  0  0  0  0  0  0  0  0  0  0
   -2.2100   -9.5090    0.0000 C   0  0  0  0  0  0  0  0  0  0  0  0
   -2.2100   -8.0090    0.0000 C   0  0  0  0  0  0  0  0  0  0  0  0
  1  2  1  0  0  0  0
  2  3  1  0  0  0  0
  3  4  2  0  0  0  0
  3  6  1  0  0  0  0
  4  5  1  0  0  0  0
  5  9  2  0  0  0  0
  6  7  1  0  0  0  0
  6  8  2  0  0  0  0
  8  9  1  0  0  0  0
  9 10  1  0  0  0  0
 10 11  1  0  0  0  0
 11 12  2  0  0  0  0
 11 22  1  0  0  0  0
 12 13  1  0  0  0  0
 13 14  1  0  0  0  0
 13 20  2  0  0  0  0
 14 15  1  0  0  0  0
 14 19  2  0  0  0  0
 15 16  2  0  0  0  0
 16 17  1  0  0  0  0
 17 18  2  0  0  0  0
 18 19  1  0  0  0  0
 20 21  1  0  0  0  0
 21 22  1  0  0  0  0
 21 26  2  0  0  0  0
 22 23  2  0  0  0  0
 23 24  1  0  0  0  0
 24 25  2  0  0  0  0
 25 26  1  0  0  0  0
M  END
>  <Compound >
4-Anilinoquinazoline derivative 12

>  <SMILES>
COC(C=C1)=C(F)C=C1NC2=NC(C3=CC=CC=C3)=NC4=C2C=CC=C4

>  <IC50 ABCB1 [uM]>
1000

>  <IC50 ABCC1 [uM]>
1000

>  <IC50 ABCG2 [uM]>
0.7805

$$$$
4-Anilinoquinazoline derivative 13
  MOE2019           2D

 26 29  0  0  0  0  0  0  0  0999 V2000
   10.1250   -1.8490    0.0000 Br  0  0  0  0  0  0  0  0  0  0  0  0
    9.3750   -0.5500    0.0000 C   0  0  0  0  0  0  0  0  0  0  0  0
    7.8750   -0.5500    0.0000 C   0  0  0  0  0  0  0  0  0  0  0  0
    7.1250    0.7490    0.0000 C   0  0  0  0  0  0  0  0  0  0  0  0
   10.1250    0.7490    0.0000 C   0  0  0  0  0  0  0  0  0  0  0  0
   11.6250    0.7490    0.0000 O   0  0  0  0  0  0  0  0  0  0  0  0
   12.3750    2.0480    0.0000 C   0  0  0  0  0  0  0  0  0  0  0  0
    9.3750    2.0480    0.0000 C   0  0  0  0  0  0  0  0  0  0  0  0
    7.8750    2.0480    0.0000 C   0  0  0  0  0  0  0  0  0  0  0  0
    7.1250    3.3480    0.0000 N   0  0  0  0  0  0  0  0  0  0  0  0
    5.6250    3.3480    0.0000 C   0  0  0  0  0  0  0  0  0  0  0  0
    4.8750    2.0480    0.0000 N   0  0  0  0  0  0  0  0  0  0  0  0
    3.3750    2.0480    0.0000 C   0  0  0  0  0  0  0  0  0  0  0  0
    2.6250    0.7490    0.0000 C   0  0  0  0  0  0  0  0  0  0  0  0
    1.1250    0.7490    0.0000 C   0  0  0  0  0  0  0  0  0  0  0  0
    0.3750   -0.5500    0.0000 C   0  0  0  0  0  0  0  0  0  0  0  0
    1.1250   -1.8490    0.0000 C   0  0  0  0  0  0  0  0  0  0  0  0
    2.6250   -1.8490    0.0000 C   0  0  0  0  0  0  0  0  0  0  0  0
    3.3750   -0.5500    0.0000 C   0  0  0  0  0  0  0  0  0  0  0  0
    2.6250    3.3480    0.0000 N   0  0  0  0  0  0  0  0  0  0  0  0
    3.3750    4.6470    0.0000 C   0  0  0  0  0  0  0  0  0  0  0  0
    4.8750    4.6470    0.0000 C   0  0  0  0  0  0  0  0  0  0  0  0
    5.6250    5.9460    0.0000 C   0  0  0  0  0  0  0  0  0  0  0  0
    4.8750    7.2450    0.0000 C   0  0  0  0  0  0  0  0  0  0  0  0
    3.3750    7.2450    0.0000 C   0  0  0  0  0  0  0  0  0  0  0  0
    2.6250    5.9460    0.0000 C   0  0  0  0  0  0  0  0  0  0  0  0
  1  2  1  0  0  0  0
  2  3  2  0  0  0  0
  2  5  1  0  0  0  0
  3  4  1  0  0  0  0
  4  9  2  0  0  0  0
  5  6  1  0  0  0  0
  5  8  2  0  0  0  0
  6  7  1  0  0  0  0
  8  9  1  0  0  0  0
  9 10  1  0  0  0  0
 10 11  1  0  0  0  0
 11 12  2  0  0  0  0
 11 22  1  0  0  0  0
 12 13  1  0  0  0  0
 13 14  1  0  0  0  0
 13 20  2  0  0  0  0
 14 15  1  0  0  0  0
 14 19  2  0  0  0  0
 15 16  2  0  0  0  0
 16 17  1  0  0  0  0
 17 18  2  0  0  0  0
 18 19  1  0  0  0  0
 20 21  1  0  0  0  0
 21 22  1  0  0  0  0
 21 26  2  0  0  0  0
 22 23  2  0  0  0  0
 23 24  1  0  0  0  0
 24 25  2  0  0  0  0
 25 26  1  0  0  0  0
M  END
>  <Compound >
4-Anilinoquinazoline derivative 13

>  <SMILES>
BrC(C=C1)=C(OC)C=C1NC2=NC(C3=CC=CC=C3)=NC4=C2C=CC=C4

>  <IC50 ABCB1 [uM]>
1000

>  <IC50 ABCC1 [uM]>
1000

>  <IC50 ABCG2 [uM]>
0.2455

$$$$
4-Anilinoquinazoline derivative 14
  MOE2019           2D

 25 28  0  0  0  0  0  0  0  0999 V2000
   11.8090    3.1640    0.0000 I   0  0  0  0  0  0  0  0  0  0  0  0
   10.5100    2.4140    0.0000 C   0  0  0  0  0  0  0  0  0  0  0  0
    9.2110    3.1640    0.0000 C   0  0  0  0  0  0  0  0  0  0  0  0
    7.9120    2.4140    0.0000 C   0  0  0  0  0  0  0  0  0  0  0  0
   10.5100    0.9140    0.0000 C   0  0  0  0  0  0  0  0  0  0  0  0
   11.8090    0.1640    0.0000 C   0  0  0  0  0  0  0  0  0  0  0  0
    9.2110    0.1640    0.0000 C   0  0  0  0  0  0  0  0  0  0  0  0
    7.9120    0.9140    0.0000 C   0  0  0  0  0  0  0  0  0  0  0  0
    6.6130    0.1640    0.0000 N   0  0  0  0  0  0  0  0  0  0  0  0
    5.3140    0.9140    0.0000 C   0  0  0  0  0  0  0  0  0  0  0  0
    5.3140    2.4140    0.0000 N   0  0  0  0  0  0  0  0  0  0  0  0
    4.0150    3.1640    0.0000 C   0  0  0  0  0  0  0  0  0  0  0  0
    4.0150    4.6640    0.0000 C   0  0  0  0  0  0  0  0  0  0  0  0
    5.3140    5.4140    0.0000 C   0  0  0  0  0  0  0  0  0  0  0  0
    5.3140    6.9140    0.0000 C   0  0  0  0  0  0  0  0  0  0  0  0
    4.0150    7.6640    0.0000 C   0  0  0  0  0  0  0  0  0  0  0  0
    2.7160    6.9140    0.0000 C   0  0  0  0  0  0  0  0  0  0  0  0
    2.7160    5.4140    0.0000 C   0  0  0  0  0  0  0  0  0  0  0  0
    2.7160    2.4140    0.0000 N   0  0  0  0  0  0  0  0  0  0  0  0
    2.7160    0.9140    0.0000 C   0  0  0  0  0  0  0  0  0  0  0  0
    4.0150    0.1640    0.0000 C   0  0  0  0  0  0  0  0  0  0  0  0
    4.0150   -1.3360    0.0000 C   0  0  0  0  0  0  0  0  0  0  0  0
    2.7160   -2.0860    0.0000 C   0  0  0  0  0  0  0  0  0  0  0  0
    1.4170   -1.3360    0.0000 C   0  0  0  0  0  0  0  0  0  0  0  0
    1.4170    0.1640    0.0000 C   0  0  0  0  0  0  0  0  0  0  0  0
  1  2  1  0  0  0  0
  2  3  2  0  0  0  0
  2  5  1  0  0  0  0
  3  4  1  0  0  0  0
  4  8  2  0  0  0  0
  5  6  1  0  0  0  0
  5  7  2  0  0  0  0
  7  8  1  0  0  0  0
  8  9  1  0  0  0  0
  9 10  1  0  0  0  0
 10 11  2  0  0  0  0
 10 21  1  0  0  0  0
 11 12  1  0  0  0  0
 12 13  1  0  0  0  0
 12 19  2  0  0  0  0
 13 14  1  0  0  0  0
 13 18  2  0  0  0  0
 14 15  2  0  0  0  0
 15 16  1  0  0  0  0
 16 17  2  0  0  0  0
 17 18  1  0  0  0  0
 19 20  1  0  0  0  0
 20 21  1  0  0  0  0
 20 25  2  0  0  0  0
 21 22  2  0  0  0  0
 22 23  1  0  0  0  0
 23 24  2  0  0  0  0
 24 25  1  0  0  0  0
M  END
>  <Compound >
4-Anilinoquinazoline derivative 14

>  <SMILES>
IC(C=C1)=C(C)C=C1NC2=NC(C3=CC=CC=C3)=NC4=C2C=CC=C4

>  <IC50 ABCB1 [uM]>
1000

>  <IC50 ABCC1 [uM]>
1000

>  <IC50 ABCG2 [uM]>
1.460

$$$$
4-Anilinoquinazoline derivative 15
  MOE2019           2D

 24 27  0  0  0  0  0  0  0  0999 V2000
   13.0000    0.0000    0.0000 F   0  0  0  0  0  0  0  0  0  0  0  0
   11.5000    0.0000    0.0000 C   0  0  0  0  0  0  0  0  0  0  0  0
   10.7500   -1.2990    0.0000 C   0  0  0  0  0  0  0  0  0  0  0  0
    9.2500   -1.2990    0.0000 C   0  0  0  0  0  0  0  0  0  0  0  0
    8.5000    0.0000    0.0000 C   0  0  0  0  0  0  0  0  0  0  0  0
    9.2500    1.2990    0.0000 C   0  0  0  0  0  0  0  0  0  0  0  0
    8.5000    2.5980    0.0000 N   0  0  0  0  0  0  0  0  0  0  0  0
    7.0000    2.5980    0.0000 C   0  0  0  0  0  0  0  0  0  0  0  0
    6.2500    1.2990    0.0000 N   0  0  0  0  0  0  0  0  0  0  0  0
    4.7500    1.2990    0.0000 C   0  0  0  0  0  0  0  0  0  0  0  0
    4.0000    0.0000    0.0000 C   0  0  0  0  0  0  0  0  0  0  0  0
    2.5000    0.0000    0.0000 C   0  0  0  0  0  0  0  0  0  0  0  0
    1.7500   -1.2990    0.0000 C   0  0  0  0  0  0  0  0  0  0  0  0
    2.5000   -2.5980    0.0000 C   0  0  0  0  0  0  0  0  0  0  0  0
    4.0000   -2.5980    0.0000 C   0  0  0  0  0  0  0  0  0  0  0  0
    4.7500   -1.2990    0.0000 C   0  0  0  0  0  0  0  0  0  0  0  0
    4.0000    2.5980    0.0000 N   0  0  0  0  0  0  0  0  0  0  0  0
    4.7500    3.8970    0.0000 C   0  0  0  0  0  0  0  0  0  0  0  0
    6.2500    3.8970    0.0000 C   0  0  0  0  0  0  0  0  0  0  0  0
    7.0000    5.1960    0.0000 C   0  0  0  0  0  0  0  0  0  0  0  0
    6.2500    6.4950    0.0000 C   0  0  0  0  0  0  0  0  0  0  0  0
    4.7500    6.4950    0.0000 C   0  0  0  0  0  0  0  0  0  0  0  0
    4.0000    5.1960    0.0000 C   0  0  0  0  0  0  0  0  0  0  0  0
   10.7500    1.2990    0.0000 C   0  0  0  0  0  0  0  0  0  0  0  0
  1  2  1  0  0  0  0
  2  3  1  0  0  0  0
  2 24  2  0  0  0  0
  3  4  2  0  0  0  0
  4  5  1  0  0  0  0
  5  6  2  0  0  0  0
  6  7  1  0  0  0  0
  6 24  1  0  0  0  0
  7  8  1  0  0  0  0
  8  9  2  0  0  0  0
  8 19  1  0  0  0  0
  9 10  1  0  0  0  0
 10 11  1  0  0  0  0
 10 17  2  0  0  0  0
 11 12  1  0  0  0  0
 11 16  2  0  0  0  0
 12 13  2  0  0  0  0
 13 14  1  0  0  0  0
 14 15  2  0  0  0  0
 15 16  1  0  0  0  0
 17 18  1  0  0  0  0
 18 19  1  0  0  0  0
 18 23  2  0  0  0  0
 19 20  2  0  0  0  0
 20 21  1  0  0  0  0
 21 22  2  0  0  0  0
 22 23  1  0  0  0  0
M  END
>  <Compound >
4-Anilinoquinazoline derivative 15

>  <SMILES>
FC1=CC=CC(NC2=NC(C3=CC=CC=C3)=NC4=C2C=CC=C4)=C1

>  <IC50 ABCB1 [uM]>
1000

>  <IC50 ABCC1 [uM]>
1000

>  <IC50 ABCG2 [uM]>
0.380

$$$$
4-Anilinoquinazoline derivative 16
  MOE2019           2D

 24 27  0  0  0  0  0  0  0  0999 V2000
   12.2390    3.2790    0.0000 F   0  0  0  0  0  0  0  0  0  0  0  0
   10.9400    2.5290    0.0000 C   0  0  0  0  0  0  0  0  0  0  0  0
    9.6410    3.2790    0.0000 C   0  0  0  0  0  0  0  0  0  0  0  0
    8.3420    2.5290    0.0000 C   0  0  0  0  0  0  0  0  0  0  0  0
   10.9400    1.0290    0.0000 C   0  0  0  0  0  0  0  0  0  0  0  0
    9.6410    0.2790    0.0000 C   0  0  0  0  0  0  0  0  0  0  0  0
    8.3420    1.0290    0.0000 C   0  0  0  0  0  0  0  0  0  0  0  0
    7.0430    0.2790    0.0000 N   0  0  0  0  0  0  0  0  0  0  0  0
    5.7440    1.0290    0.0000 C   0  0  0  0  0  0  0  0  0  0  0  0
    5.7440    2.5290    0.0000 N   0  0  0  0  0  0  0  0  0  0  0  0
    4.4450    3.2790    0.0000 C   0  0  0  0  0  0  0  0  0  0  0  0
    4.4450    4.7790    0.0000 C   0  0  0  0  0  0  0  0  0  0  0  0
    5.7440    5.5290    0.0000 C   0  0  0  0  0  0  0  0  0  0  0  0
    5.7440    7.0290    0.0000 C   0  0  0  0  0  0  0  0  0  0  0  0
    4.4450    7.7790    0.0000 C   0  0  0  0  0  0  0  0  0  0  0  0
    3.1460    7.0290    0.0000 C   0  0  0  0  0  0  0  0  0  0  0  0
    3.1460    5.5290    0.0000 C   0  0  0  0  0  0  0  0  0  0  0  0
    3.1460    2.5290    0.0000 N   0  0  0  0  0  0  0  0  0  0  0  0
    3.1460    1.0290    0.0000 C   0  0  0  0  0  0  0  0  0  0  0  0
    4.4450    0.2790    0.0000 C   0  0  0  0  0  0  0  0  0  0  0  0
    4.4450   -1.2210    0.0000 C   0  0  0  0  0  0  0  0  0  0  0  0
    3.1460   -1.9710    0.0000 C   0  0  0  0  0  0  0  0  0  0  0  0
    1.8470   -1.2210    0.0000 C   0  0  0  0  0  0  0  0  0  0  0  0
    1.8470    0.2790    0.0000 C   0  0  0  0  0  0  0  0  0  0  0  0
  1  2  1  0  0  0  0
  2  3  2  0  0  0  0
  2  5  1  0  0  0  0
  3  4  1  0  0  0  0
  4  7  2  0  0  0  0
  5  6  2  0  0  0  0
  6  7  1  0  0  0  0
  7  8  1  0  0  0  0
  8  9  1  0  0  0  0
  9 10  2  0  0  0  0
  9 20  1  0  0  0  0
 10 11  1  0  0  0  0
 11 12  1  0  0  0  0
 11 18  2  0  0  0  0
 12 13  1  0  0  0  0
 12 17  2  0  0  0  0
 13 14  2  0  0  0  0
 14 15  1  0  0  0  0
 15 16  2  0  0  0  0
 16 17  1  0  0  0  0
 18 19  1  0  0  0  0
 19 20  1  0  0  0  0
 19 24  2  0  0  0  0
 20 21  2  0  0  0  0
 21 22  1  0  0  0  0
 22 23  2  0  0  0  0
 23 24  1  0  0  0  0
M  END
>  <Compound >
4-Anilinoquinazoline derivative 16

>  <SMILES>
FC(C=C1)=CC=C1NC2=NC(C3=CC=CC=C3)=NC4=C2C=CC=C4

>  <IC50 ABCB1 [uM]>
1000

>  <IC50 ABCC1 [uM]>
1000

>  <IC50 ABCG2 [uM]>
1.060

$$$$
4-Anilinoquinazoline derivative 17
  MOE2019           2D

 24 27  0  0  0  0  0  0  0  0999 V2000
   12.2390    3.2790    0.0000 Cl  0  0  0  0  0  0  0  0  0  0  0  0
   10.9400    2.5290    0.0000 C   0  0  0  0  0  0  0  0  0  0  0  0
    9.6410    3.2790    0.0000 C   0  0  0  0  0  0  0  0  0  0  0  0
    8.3420    2.5290    0.0000 C   0  0  0  0  0  0  0  0  0  0  0  0
   10.9400    1.0290    0.0000 C   0  0  0  0  0  0  0  0  0  0  0  0
    9.6410    0.2790    0.0000 C   0  0  0  0  0  0  0  0  0  0  0  0
    8.3420    1.0290    0.0000 C   0  0  0  0  0  0  0  0  0  0  0  0
    7.0430    0.2790    0.0000 N   0  0  0  0  0  0  0  0  0  0  0  0
    5.7440    1.0290    0.0000 C   0  0  0  0  0  0  0  0  0  0  0  0
    5.7440    2.5290    0.0000 N   0  0  0  0  0  0  0  0  0  0  0  0
    4.4450    3.2790    0.0000 C   0  0  0  0  0  0  0  0  0  0  0  0
    4.4450    4.7790    0.0000 C   0  0  0  0  0  0  0  0  0  0  0  0
    5.7440    5.5290    0.0000 C   0  0  0  0  0  0  0  0  0  0  0  0
    5.7440    7.0290    0.0000 C   0  0  0  0  0  0  0  0  0  0  0  0
    4.4450    7.7790    0.0000 C   0  0  0  0  0  0  0  0  0  0  0  0
    3.1460    7.0290    0.0000 C   0  0  0  0  0  0  0  0  0  0  0  0
    3.1460    5.5290    0.0000 C   0  0  0  0  0  0  0  0  0  0  0  0
    3.1460    2.5290    0.0000 N   0  0  0  0  0  0  0  0  0  0  0  0
    3.1460    1.0290    0.0000 C   0  0  0  0  0  0  0  0  0  0  0  0
    4.4450    0.2790    0.0000 C   0  0  0  0  0  0  0  0  0  0  0  0
    4.4450   -1.2210    0.0000 C   0  0  0  0  0  0  0  0  0  0  0  0
    3.1460   -1.9710    0.0000 C   0  0  0  0  0  0  0  0  0  0  0  0
    1.8470   -1.2210    0.0000 C   0  0  0  0  0  0  0  0  0  0  0  0
    1.8470    0.2790    0.0000 C   0  0  0  0  0  0  0  0  0  0  0  0
  1  2  1  0  0  0  0
  2  3  2  0  0  0  0
  2  5  1  0  0  0  0
  3  4  1  0  0  0  0
  4  7  2  0  0  0  0
  5  6  2  0  0  0  0
  6  7  1  0  0  0  0
  7  8  1  0  0  0  0
  8  9  1  0  0  0  0
  9 10  2  0  0  0  0
  9 20  1  0  0  0  0
 10 11  1  0  0  0  0
 11 12  1  0  0  0  0
 11 18  2  0  0  0  0
 12 13  1  0  0  0  0
 12 17  2  0  0  0  0
 13 14  2  0  0  0  0
 14 15  1  0  0  0  0
 15 16  2  0  0  0  0
 16 17  1  0  0  0  0
 18 19  1  0  0  0  0
 19 20  1  0  0  0  0
 19 24  2  0  0  0  0
 20 21  2  0  0  0  0
 21 22  1  0  0  0  0
 22 23  2  0  0  0  0
 23 24  1  0  0  0  0
M  END
>  <Compound >
4-Anilinoquinazoline derivative 17

>  <SMILES>
ClC(C=C1)=CC=C1NC2=NC(C3=CC=CC=C3)=NC4=C2C=CC=C4

>  <IC50 ABCB1 [uM]>
1000

>  <IC50 ABCC1 [uM]>
1000

>  <IC50 ABCG2 [uM]>
0.830

$$$$
4-Anilinoquinazoline derivative 18
  MOE2019           2D

 24 27  0  0  0  0  0  0  0  0999 V2000
   13.0000    0.0000    0.0000 I   0  0  0  0  0  0  0  0  0  0  0  0
   11.5000    0.0000    0.0000 C   0  0  0  0  0  0  0  0  0  0  0  0
   10.7500   -1.2990    0.0000 C   0  0  0  0  0  0  0  0  0  0  0  0
    9.2500   -1.2990    0.0000 C   0  0  0  0  0  0  0  0  0  0  0  0
    8.5000    0.0000    0.0000 C   0  0  0  0  0  0  0  0  0  0  0  0
    9.2500    1.2990    0.0000 C   0  0  0  0  0  0  0  0  0  0  0  0
    8.5000    2.5980    0.0000 N   0  0  0  0  0  0  0  0  0  0  0  0
    7.0000    2.5980    0.0000 C   0  0  0  0  0  0  0  0  0  0  0  0
    6.2500    1.2990    0.0000 N   0  0  0  0  0  0  0  0  0  0  0  0
    4.7500    1.2990    0.0000 C   0  0  0  0  0  0  0  0  0  0  0  0
    4.0000    0.0000    0.0000 C   0  0  0  0  0  0  0  0  0  0  0  0
    2.5000    0.0000    0.0000 C   0  0  0  0  0  0  0  0  0  0  0  0
    1.7500   -1.2990    0.0000 C   0  0  0  0  0  0  0  0  0  0  0  0
    2.5000   -2.5980    0.0000 C   0  0  0  0  0  0  0  0  0  0  0  0
    4.0000   -2.5980    0.0000 C   0  0  0  0  0  0  0  0  0  0  0  0
    4.7500   -1.2990    0.0000 C   0  0  0  0  0  0  0  0  0  0  0  0
    4.0000    2.5980    0.0000 N   0  0  0  0  0  0  0  0  0  0  0  0
    4.7500    3.8970    0.0000 C   0  0  0  0  0  0  0  0  0  0  0  0
    6.2500    3.8970    0.0000 C   0  0  0  0  0  0  0  0  0  0  0  0
    7.0000    5.1960    0.0000 C   0  0  0  0  0  0  0  0  0  0  0  0
    6.2500    6.4950    0.0000 C   0  0  0  0  0  0  0  0  0  0  0  0
    4.7500    6.4950    0.0000 C   0  0  0  0  0  0  0  0  0  0  0  0
    4.0000    5.1960    0.0000 C   0  0  0  0  0  0  0  0  0  0  0  0
   10.7500    1.2990    0.0000 C   0  0  0  0  0  0  0  0  0  0  0  0
  1  2  1  0  0  0  0
  2  3  1  0  0  0  0
  2 24  2  0  0  0  0
  3  4  2  0  0  0  0
  4  5  1  0  0  0  0
  5  6  2  0  0  0  0
  6  7  1  0  0  0  0
  6 24  1  0  0  0  0
  7  8  1  0  0  0  0
  8  9  2  0  0  0  0
  8 19  1  0  0  0  0
  9 10  1  0  0  0  0
 10 11  1  0  0  0  0
 10 17  2  0  0  0  0
 11 12  1  0  0  0  0
 11 16  2  0  0  0  0
 12 13  2  0  0  0  0
 13 14  1  0  0  0  0
 14 15  2  0  0  0  0
 15 16  1  0  0  0  0
 17 18  1  0  0  0  0
 18 19  1  0  0  0  0
 18 23  2  0  0  0  0
 19 20  2  0  0  0  0
 20 21  1  0  0  0  0
 21 22  2  0  0  0  0
 22 23  1  0  0  0  0
M  END
>  <Compound >
4-Anilinoquinazoline derivative 18

>  <SMILES>
IC1=CC=CC(NC2=NC(C3=CC=CC=C3)=NC4=C2C=CC=C4)=C1

>  <IC50 ABCB1 [uM]>
1000

>  <IC50 ABCC1 [uM]>
1000

>  <IC50 ABCG2 [uM]>
0.791

$$$$
4-Anilinoquinazoline derivative 19
  MOE2019           2D

 24 27  0  0  0  0  0  0  0  0999 V2000
   12.2390    3.2790    0.0000 I   0  0  0  0  0  0  0  0  0  0  0  0
   10.9400    2.5290    0.0000 C   0  0  0  0  0  0  0  0  0  0  0  0
    9.6410    3.2790    0.0000 C   0  0  0  0  0  0  0  0  0  0  0  0
    8.3420    2.5290    0.0000 C   0  0  0  0  0  0  0  0  0  0  0  0
   10.9400    1.0290    0.0000 C   0  0  0  0  0  0  0  0  0  0  0  0
    9.6410    0.2790    0.0000 C   0  0  0  0  0  0  0  0  0  0  0  0
    8.3420    1.0290    0.0000 C   0  0  0  0  0  0  0  0  0  0  0  0
    7.0430    0.2790    0.0000 N   0  0  0  0  0  0  0  0  0  0  0  0
    5.7440    1.0290    0.0000 C   0  0  0  0  0  0  0  0  0  0  0  0
    5.7440    2.5290    0.0000 N   0  0  0  0  0  0  0  0  0  0  0  0
    4.4450    3.2790    0.0000 C   0  0  0  0  0  0  0  0  0  0  0  0
    4.4450    4.7790    0.0000 C   0  0  0  0  0  0  0  0  0  0  0  0
    5.7440    5.5290    0.0000 C   0  0  0  0  0  0  0  0  0  0  0  0
    5.7440    7.0290    0.0000 C   0  0  0  0  0  0  0  0  0  0  0  0
    4.4450    7.7790    0.0000 C   0  0  0  0  0  0  0  0  0  0  0  0
    3.1460    7.0290    0.0000 C   0  0  0  0  0  0  0  0  0  0  0  0
    3.1460    5.5290    0.0000 C   0  0  0  0  0  0  0  0  0  0  0  0
    3.1460    2.5290    0.0000 N   0  0  0  0  0  0  0  0  0  0  0  0
    3.1460    1.0290    0.0000 C   0  0  0  0  0  0  0  0  0  0  0  0
    4.4450    0.2790    0.0000 C   0  0  0  0  0  0  0  0  0  0  0  0
    4.4450   -1.2210    0.0000 C   0  0  0  0  0  0  0  0  0  0  0  0
    3.1460   -1.9710    0.0000 C   0  0  0  0  0  0  0  0  0  0  0  0
    1.8470   -1.2210    0.0000 C   0  0  0  0  0  0  0  0  0  0  0  0
    1.8470    0.2790    0.0000 C   0  0  0  0  0  0  0  0  0  0  0  0
  1  2  1  0  0  0  0
  2  3  2  0  0  0  0
  2  5  1  0  0  0  0
  3  4  1  0  0  0  0
  4  7  2  0  0  0  0
  5  6  2  0  0  0  0
  6  7  1  0  0  0  0
  7  8  1  0  0  0  0
  8  9  1  0  0  0  0
  9 10  2  0  0  0  0
  9 20  1  0  0  0  0
 10 11  1  0  0  0  0
 11 12  1  0  0  0  0
 11 18  2  0  0  0  0
 12 13  1  0  0  0  0
 12 17  2  0  0  0  0
 13 14  2  0  0  0  0
 14 15  1  0  0  0  0
 15 16  2  0  0  0  0
 16 17  1  0  0  0  0
 18 19  1  0  0  0  0
 19 20  1  0  0  0  0
 19 24  2  0  0  0  0
 20 21  2  0  0  0  0
 21 22  1  0  0  0  0
 22 23  2  0  0  0  0
 23 24  1  0  0  0  0
M  END
>  <Compound >
4-Anilinoquinazoline derivative 19

>  <SMILES>
IC(C=C1)=CC=C1NC2=NC(C3=CC=CC=C3)=NC4=C2C=CC=C4

>  <IC50 ABCB1 [uM]>
1000

>  <IC50 ABCC1 [uM]>
1000

>  <IC50 ABCG2 [uM]>
0.612

$$$$
4-Anilinoquinazoline derivative 20
  MOE2019           2D

 27 30  0  0  0  0  0  0  0  0999 V2000
    7.7070    7.7070    0.0000 O   0  0  0  0  0  0  0  0  0  0  0  0
    7.7070    6.2070    0.0000 C   0  0  0  0  0  0  0  0  0  0  0  0
    9.0060    5.4570    0.0000 O   0  0  0  0  0  0  0  0  0  0  0  0
   10.3050    6.2070    0.0000 C   0  0  0  0  0  0  0  0  0  0  0  0
    6.4080    5.4570    0.0000 C   0  0  0  0  0  0  0  0  0  0  0  0
    5.1090    6.2070    0.0000 C   0  0  0  0  0  0  0  0  0  0  0  0
    3.8100    5.4570    0.0000 C   0  0  0  0  0  0  0  0  0  0  0  0
    6.4080    3.9570    0.0000 C   0  0  0  0  0  0  0  0  0  0  0  0
    5.1090    3.2070    0.0000 C   0  0  0  0  0  0  0  0  0  0  0  0
    3.8100    3.9570    0.0000 C   0  0  0  0  0  0  0  0  0  0  0  0
    2.5110    3.2070    0.0000 N   0  0  0  0  0  0  0  0  0  0  0  0
    1.2120    3.9570    0.0000 C   0  0  0  0  0  0  0  0  0  0  0  0
    1.2120    5.4570    0.0000 N   0  0  0  0  0  0  0  0  0  0  0  0
   -0.0870    6.2070    0.0000 C   0  0  0  0  0  0  0  0  0  0  0  0
   -0.0870    7.7070    0.0000 C   0  0  0  0  0  0  0  0  0  0  0  0
   -1.3860    8.4570    0.0000 C   0  0  0  0  0  0  0  0  0  0  0  0
   -1.3860    9.9570    0.0000 C   0  0  0  0  0  0  0  0  0  0  0  0
   -0.0870   10.7070    0.0000 C   0  0  0  0  0  0  0  0  0  0  0  0
    1.2120    9.9570    0.0000 C   0  0  0  0  0  0  0  0  0  0  0  0
    1.2120    8.4570    0.0000 C   0  0  0  0  0  0  0  0  0  0  0  0
   -1.3860    5.4570    0.0000 N   0  0  0  0  0  0  0  0  0  0  0  0
   -1.3860    3.9570    0.0000 C   0  0  0  0  0  0  0  0  0  0  0  0
   -2.6850    3.2070    0.0000 C   0  0  0  0  0  0  0  0  0  0  0  0
   -2.6850    1.7070    0.0000 C   0  0  0  0  0  0  0  0  0  0  0  0
   -1.3860    0.9570    0.0000 C   0  0  0  0  0  0  0  0  0  0  0  0
   -0.0870    1.7070    0.0000 C   0  0  0  0  0  0  0  0  0  0  0  0
   -0.0870    3.2070    0.0000 C   0  0  0  0  0  0  0  0  0  0  0  0
  1  2  2  0  0  0  0
  2  3  1  0  0  0  0
  2  5  1  0  0  0  0
  3  4  1  0  0  0  0
  5  6  2  0  0  0  0
  5  8  1  0  0  0  0
  6  7  1  0  0  0  0
  7 10  2  0  0  0  0
  8  9  2  0  0  0  0
  9 10  1  0  0  0  0
 10 11  1  0  0  0  0
 11 12  1  0  0  0  0
 12 13  1  0  0  0  0
 12 27  2  0  0  0  0
 13 14  2  0  0  0  0
 14 15  1  0  0  0  0
 14 21  1  0  0  0  0
 15 16  1  0  0  0  0
 15 20  2  0  0  0  0
 16 17  2  0  0  0  0
 17 18  1  0  0  0  0
 18 19  2  0  0  0  0
 19 20  1  0  0  0  0
 21 22  2  0  0  0  0
 22 23  1  0  0  0  0
 22 27  1  0  0  0  0
 23 24  2  0  0  0  0
 24 25  1  0  0  0  0
 25 26  2  0  0  0  0
 26 27  1  0  0  0  0
M  END
>  <Compound >
4-Anilinoquinazoline derivative 20

>  <SMILES>
O=C(OC)C(C=C1)=CC=C1NC2=NC(C3=CC=CC=C3)=NC4=CC=CC=C42

>  <IC50 ABCB1 [uM]>
1000

>  <IC50 ABCC1 [uM]>
8.13

>  <IC50 ABCG2 [uM]>
0.944

$$$$
4-Anilinoquinazoline derivative 21
  MOE2019           2D

 30 33  0  0  0  0  0  0  0  0999 V2000
    4.9070   -4.6510    0.0000 C   0  0  0  0  0  0  0  0  0  0  0  0
    5.6570   -5.9500    0.0000 C   0  0  0  0  0  0  0  0  0  0  0  0
    6.4070   -7.2490    0.0000 C   0  0  0  0  0  0  0  0  0  0  0  0
    6.9560   -5.2000    0.0000 C   0  0  0  0  0  0  0  0  0  0  0  0
    4.3580   -6.7000    0.0000 O   0  0  0  0  0  0  0  0  0  0  0  0
    3.0590   -5.9500    0.0000 C   0  0  0  0  0  0  0  0  0  0  0  0
    1.7600   -6.7000    0.0000 C   0  0  0  0  0  0  0  0  0  0  0  0
    0.4610   -5.9500    0.0000 C   0  0  0  0  0  0  0  0  0  0  0  0
   -0.8380   -6.7000    0.0000 C   0  0  0  0  0  0  0  0  0  0  0  0
    1.7600   -8.2000    0.0000 C   0  0  0  0  0  0  0  0  0  0  0  0
    0.4610   -8.9500    0.0000 C   0  0  0  0  0  0  0  0  0  0  0  0
   -0.8380   -8.2000    0.0000 C   0  0  0  0  0  0  0  0  0  0  0  0
   -2.1370   -8.9500    0.0000 N   0  0  0  0  0  0  0  0  0  0  0  0
   -3.4360   -8.2000    0.0000 C   0  0  0  0  0  0  0  0  0  0  0  0
   -3.4360   -6.7000    0.0000 N   0  0  0  0  0  0  0  0  0  0  0  0
   -4.7350   -5.9500    0.0000 C   0  0  0  0  0  0  0  0  0  0  0  0
   -4.7350   -4.4500    0.0000 C   0  0  0  0  0  0  0  0  0  0  0  0
   -3.4360   -3.7000    0.0000 C   0  0  0  0  0  0  0  0  0  0  0  0
   -3.4360   -2.2000    0.0000 C   0  0  0  0  0  0  0  0  0  0  0  0
   -4.7350   -1.4500    0.0000 C   0  0  0  0  0  0  0  0  0  0  0  0
   -6.0340   -2.2000    0.0000 C   0  0  0  0  0  0  0  0  0  0  0  0
   -6.0340   -3.7000    0.0000 C   0  0  0  0  0  0  0  0  0  0  0  0
   -6.0340   -6.7000    0.0000 N   0  0  0  0  0  0  0  0  0  0  0  0
   -6.0340   -8.2000    0.0000 C   0  0  0  0  0  0  0  0  0  0  0  0
   -7.3330   -8.9500    0.0000 C   0  0  0  0  0  0  0  0  0  0  0  0
   -7.3330  -10.4500    0.0000 C   0  0  0  0  0  0  0  0  0  0  0  0
   -6.0340  -11.2000    0.0000 C   0  0  0  0  0  0  0  0  0  0  0  0
   -4.7350  -10.4500    0.0000 C   0  0  0  0  0  0  0  0  0  0  0  0
   -4.7350   -8.9500    0.0000 C   0  0  0  0  0  0  0  0  0  0  0  0
    3.0590   -4.4500    0.0000 O   0  0  0  0  0  0  0  0  0  0  0  0
  1  2  1  0  0  0  0
  2  3  1  0  0  0  0
  2  4  1  0  0  0  0
  2  5  1  0  0  0  0
  5  6  1  0  0  0  0
  6  7  1  0  0  0  0
  6 30  2  0  0  0  0
  7  8  2  0  0  0  0
  7 10  1  0  0  0  0
  8  9  1  0  0  0  0
  9 12  2  0  0  0  0
 10 11  2  0  0  0  0
 11 12  1  0  0  0  0
 12 13  1  0  0  0  0
 13 14  1  0  0  0  0
 14 15  1  0  0  0  0
 14 29  2  0  0  0  0
 15 16  2  0  0  0  0
 16 17  1  0  0  0  0
 16 23  1  0  0  0  0
 17 18  1  0  0  0  0
 17 22  2  0  0  0  0
 18 19  2  0  0  0  0
 19 20  1  0  0  0  0
 20 21  2  0  0  0  0
 21 22  1  0  0  0  0
 23 24  2  0  0  0  0
 24 25  1  0  0  0  0
 24 29  1  0  0  0  0
 25 26  2  0  0  0  0
 26 27  1  0  0  0  0
 27 28  2  0  0  0  0
 28 29  1  0  0  0  0
M  END
>  <Compound >
4-Anilinoquinazoline derivative 21

>  <SMILES>
CC(C)(C)OC(C(C=C1)=CC=C1NC2=NC(C3=CC=CC=C3)=NC4=CC=CC=C42)=O

>  <IC50 ABCB1 [uM]>
1000

>  <IC50 ABCC1 [uM]>
1000

>  <IC50 ABCG2 [uM]>
5.650

$$$$
4-Anilinoquinazoline derivative 22
  MOE2019           2D

 26 29  0  0  0  0  0  0  0  0999 V2000
    8.0460   -3.5460    0.0000 O   0  0  0  0  0  0  0  0  0  0  0  0
    8.0460   -5.0460    0.0000 C   0  0  0  0  0  0  0  0  0  0  0  0
    6.7470   -5.7960    0.0000 C   0  0  0  0  0  0  0  0  0  0  0  0
    6.7470   -7.2960    0.0000 C   0  0  0  0  0  0  0  0  0  0  0  0
    5.4480   -8.0460    0.0000 C   0  0  0  0  0  0  0  0  0  0  0  0
    5.4480   -5.0460    0.0000 C   0  0  0  0  0  0  0  0  0  0  0  0
    4.1490   -5.7960    0.0000 C   0  0  0  0  0  0  0  0  0  0  0  0
    4.1490   -7.2960    0.0000 C   0  0  0  0  0  0  0  0  0  0  0  0
    2.8500   -8.0460    0.0000 N   0  0  0  0  0  0  0  0  0  0  0  0
    1.5510   -7.2960    0.0000 C   0  0  0  0  0  0  0  0  0  0  0  0
    1.5510   -5.7960    0.0000 N   0  0  0  0  0  0  0  0  0  0  0  0
    0.2510   -5.0460    0.0000 C   0  0  0  0  0  0  0  0  0  0  0  0
    0.2510   -3.5460    0.0000 C   0  0  0  0  0  0  0  0  0  0  0  0
   -1.0480   -2.7960    0.0000 C   0  0  0  0  0  0  0  0  0  0  0  0
   -1.0480   -1.2960    0.0000 C   0  0  0  0  0  0  0  0  0  0  0  0
    0.2510   -0.5460    0.0000 C   0  0  0  0  0  0  0  0  0  0  0  0
    1.5510   -1.2960    0.0000 C   0  0  0  0  0  0  0  0  0  0  0  0
    1.5510   -2.7960    0.0000 C   0  0  0  0  0  0  0  0  0  0  0  0
   -1.0480   -5.7960    0.0000 N   0  0  0  0  0  0  0  0  0  0  0  0
   -1.0480   -7.2960    0.0000 C   0  0  0  0  0  0  0  0  0  0  0  0
   -2.3470   -8.0460    0.0000 C   0  0  0  0  0  0  0  0  0  0  0  0
   -2.3470   -9.5460    0.0000 C   0  0  0  0  0  0  0  0  0  0  0  0
   -1.0480  -10.2960    0.0000 C   0  0  0  0  0  0  0  0  0  0  0  0
    0.2510   -9.5460    0.0000 C   0  0  0  0  0  0  0  0  0  0  0  0
    0.2510   -8.0460    0.0000 C   0  0  0  0  0  0  0  0  0  0  0  0
    9.3450   -5.7960    0.0000 O   0  0  0  0  0  0  0  0  0  0  0  0
  1  2  2  0  0  0  0
  2  3  1  0  0  0  0
  2 26  1  0  0  0  0
  3  4  2  0  0  0  0
  3  6  1  0  0  0  0
  4  5  1  0  0  0  0
  5  8  2  0  0  0  0
  6  7  2  0  0  0  0
  7  8  1  0  0  0  0
  8  9  1  0  0  0  0
  9 10  1  0  0  0  0
 10 11  1  0  0  0  0
 10 25  2  0  0  0  0
 11 12  2  0  0  0  0
 12 13  1  0  0  0  0
 12 19  1  0  0  0  0
 13 14  1  0  0  0  0
 13 18  2  0  0  0  0
 14 15  2  0  0  0  0
 15 16  1  0  0  0  0
 16 17  2  0  0  0  0
 17 18  1  0  0  0  0
 19 20  2  0  0  0  0
 20 21  1  0  0  0  0
 20 25  1  0  0  0  0
 21 22  2  0  0  0  0
 22 23  1  0  0  0  0
 23 24  2  0  0  0  0
 24 25  1  0  0  0  0
M  END
>  <Compound >
4-Anilinoquinazoline derivative 22

>  <SMILES>
O=C(C(C=C1)=CC=C1NC2=NC(C3=CC=CC=C3)=NC4=CC=CC=C42)O

>  <IC50 ABCB1 [uM]>
1000

>  <IC50 ABCC1 [uM]>
8.77

>  <IC50 ABCG2 [uM]>
6.380

$$$$
4-Anilinoquinazoline derivative 23
  MOE2019           2D

 25 28  0  0  0  0  0  0  0  0999 V2000
   15.3600   -2.7020    0.0000 C   0  0  0  0  0  0  0  0  0  0  0  0
   13.8600   -2.7020    0.0000 C   0  0  0  0  0  0  0  0  0  0  0  0
   12.3600   -2.7020    0.0000 C   0  0  0  0  0  0  0  0  0  0  0  0
   11.6100   -4.0010    0.0000 C   0  0  0  0  0  0  0  0  0  0  0  0
   10.1100   -4.0010    0.0000 C   0  0  0  0  0  0  0  0  0  0  0  0
    9.3600   -2.7020    0.0000 C   0  0  0  0  0  0  0  0  0  0  0  0
   10.1100   -1.4030    0.0000 C   0  0  0  0  0  0  0  0  0  0  0  0
    9.3600   -0.1040    0.0000 N   0  0  0  0  0  0  0  0  0  0  0  0
    7.8600   -0.1040    0.0000 C   0  0  0  0  0  0  0  0  0  0  0  0
    7.1100   -1.4030    0.0000 N   0  0  0  0  0  0  0  0  0  0  0  0
    5.6100   -1.4030    0.0000 C   0  0  0  0  0  0  0  0  0  0  0  0
    4.8600   -2.7020    0.0000 C   0  0  0  0  0  0  0  0  0  0  0  0
    5.6100   -4.0010    0.0000 C   0  0  0  0  0  0  0  0  0  0  0  0
    4.8600   -5.3000    0.0000 C   0  0  0  0  0  0  0  0  0  0  0  0
    3.3600   -5.3000    0.0000 C   0  0  0  0  0  0  0  0  0  0  0  0
    2.6100   -4.0010    0.0000 C   0  0  0  0  0  0  0  0  0  0  0  0
    3.3600   -2.7020    0.0000 C   0  0  0  0  0  0  0  0  0  0  0  0
    4.8600   -0.1040    0.0000 N   0  0  0  0  0  0  0  0  0  0  0  0
    5.6100    1.1950    0.0000 C   0  0  0  0  0  0  0  0  0  0  0  0
    4.8600    2.4940    0.0000 C   0  0  0  0  0  0  0  0  0  0  0  0
    5.6100    3.7930    0.0000 C   0  0  0  0  0  0  0  0  0  0  0  0
    7.1100    3.7930    0.0000 C   0  0  0  0  0  0  0  0  0  0  0  0
    7.8600    2.4940    0.0000 C   0  0  0  0  0  0  0  0  0  0  0  0
    7.1100    1.1950    0.0000 C   0  0  0  0  0  0  0  0  0  0  0  0
   11.6100   -1.4030    0.0000 C   0  0  0  0  0  0  0  0  0  0  0  0
  1  2  3  0  0  0  0
  2  3  1  0  0  0  0
  3  4  1  0  0  0  0
  3 25  2  0  0  0  0
  4  5  2  0  0  0  0
  5  6  1  0  0  0  0
  6  7  2  0  0  0  0
  7  8  1  0  0  0  0
  7 25  1  0  0  0  0
  8  9  1  0  0  0  0
  9 10  1  0  0  0  0
  9 24  2  0  0  0  0
 10 11  2  0  0  0  0
 11 12  1  0  0  0  0
 11 18  1  0  0  0  0
 12 13  1  0  0  0  0
 12 17  2  0  0  0  0
 13 14  2  0  0  0  0
 14 15  1  0  0  0  0
 15 16  2  0  0  0  0
 16 17  1  0  0  0  0
 18 19  2  0  0  0  0
 19 20  1  0  0  0  0
 19 24  1  0  0  0  0
 20 21  2  0  0  0  0
 21 22  1  0  0  0  0
 22 23  2  0  0  0  0
 23 24  1  0  0  0  0
M  END
>  <Compound >
4-Anilinoquinazoline derivative 23

>  <SMILES>
C#CC1=CC=CC(NC2=NC(C3=CC=CC=C3)=NC4=CC=CC=C42)=C1

>  <IC50 ABCB1 [uM]>
1000

>  <IC50 ABCC1 [uM]>
1000

>  <IC50 ABCG2 [uM]>
0.5925

$$$$
4-Anilinoquinazoline derivative 24
  MOE2019           2D

 24 27  0  0  0  0  0  0  0  0999 V2000
   13.0000    0.0000    0.0000 C   0  0  0  0  0  0  0  0  0  0  0  0
   11.5000    0.0000    0.0000 C   0  0  0  0  0  0  0  0  0  0  0  0
   10.7500   -1.2990    0.0000 C   0  0  0  0  0  0  0  0  0  0  0  0
    9.2500   -1.2990    0.0000 C   0  0  0  0  0  0  0  0  0  0  0  0
    8.5000    0.0000    0.0000 C   0  0  0  0  0  0  0  0  0  0  0  0
    9.2500    1.2990    0.0000 C   0  0  0  0  0  0  0  0  0  0  0  0
    8.5000    2.5980    0.0000 N   0  0  0  0  0  0  0  0  0  0  0  0
    7.0000    2.5980    0.0000 C   0  0  0  0  0  0  0  0  0  0  0  0
    6.2500    1.2990    0.0000 N   0  0  0  0  0  0  0  0  0  0  0  0
    4.7500    1.2990    0.0000 C   0  0  0  0  0  0  0  0  0  0  0  0
    4.0000    0.0000    0.0000 C   0  0  0  0  0  0  0  0  0  0  0  0
    2.5000    0.0000    0.0000 C   0  0  0  0  0  0  0  0  0  0  0  0
    1.7500   -1.2990    0.0000 C   0  0  0  0  0  0  0  0  0  0  0  0
    2.5000   -2.5980    0.0000 C   0  0  0  0  0  0  0  0  0  0  0  0
    4.0000   -2.5980    0.0000 C   0  0  0  0  0  0  0  0  0  0  0  0
    4.7500   -1.2990    0.0000 C   0  0  0  0  0  0  0  0  0  0  0  0
    4.0000    2.5980    0.0000 N   0  0  0  0  0  0  0  0  0  0  0  0
    4.7500    3.8970    0.0000 C   0  0  0  0  0  0  0  0  0  0  0  0
    4.0000    5.1960    0.0000 C   0  0  0  0  0  0  0  0  0  0  0  0
    4.7500    6.4950    0.0000 C   0  0  0  0  0  0  0  0  0  0  0  0
    6.2500    6.4950    0.0000 C   0  0  0  0  0  0  0  0  0  0  0  0
    7.0000    5.1960    0.0000 C   0  0  0  0  0  0  0  0  0  0  0  0
    6.2500    3.8970    0.0000 C   0  0  0  0  0  0  0  0  0  0  0  0
   10.7500    1.2990    0.0000 C   0  0  0  0  0  0  0  0  0  0  0  0
  1  2  1  0  0  0  0
  2  3  1  0  0  0  0
  2 24  2  0  0  0  0
  3  4  2  0  0  0  0
  4  5  1  0  0  0  0
  5  6  2  0  0  0  0
  6  7  1  0  0  0  0
  6 24  1  0  0  0  0
  7  8  1  0  0  0  0
  8  9  1  0  0  0  0
  8 23  2  0  0  0  0
  9 10  2  0  0  0  0
 10 11  1  0  0  0  0
 10 17  1  0  0  0  0
 11 12  1  0  0  0  0
 11 16  2  0  0  0  0
 12 13  2  0  0  0  0
 13 14  1  0  0  0  0
 14 15  2  0  0  0  0
 15 16  1  0  0  0  0
 17 18  2  0  0  0  0
 18 19  1  0  0  0  0
 18 23  1  0  0  0  0
 19 20  2  0  0  0  0
 20 21  1  0  0  0  0
 21 22  2  0  0  0  0
 22 23  1  0  0  0  0
M  END
>  <Compound >
4-Anilinoquinazoline derivative 24

>  <SMILES>
CC1=CC=CC(NC2=NC(C3=CC=CC=C3)=NC4=CC=CC=C42)=C1

>  <IC50 ABCB1 [uM]>
3.00

>  <IC50 ABCC1 [uM]>
1000

>  <IC50 ABCG2 [uM]>
1.150

$$$$
4-Anilinoquinazoline derivative 25
  MOE2019           2D

 24 27  0  0  0  0  0  0  0  0999 V2000
   12.2390    3.2790    0.0000 C   0  0  0  0  0  0  0  0  0  0  0  0
   10.9400    2.5290    0.0000 C   0  0  0  0  0  0  0  0  0  0  0  0
    9.6410    3.2790    0.0000 C   0  0  0  0  0  0  0  0  0  0  0  0
    8.3420    2.5290    0.0000 C   0  0  0  0  0  0  0  0  0  0  0  0
   10.9400    1.0290    0.0000 C   0  0  0  0  0  0  0  0  0  0  0  0
    9.6410    0.2790    0.0000 C   0  0  0  0  0  0  0  0  0  0  0  0
    8.3420    1.0290    0.0000 C   0  0  0  0  0  0  0  0  0  0  0  0
    7.0430    0.2790    0.0000 N   0  0  0  0  0  0  0  0  0  0  0  0
    5.7440    1.0290    0.0000 C   0  0  0  0  0  0  0  0  0  0  0  0
    5.7440    2.5290    0.0000 N   0  0  0  0  0  0  0  0  0  0  0  0
    4.4450    3.2790    0.0000 C   0  0  0  0  0  0  0  0  0  0  0  0
    4.4450    4.7790    0.0000 C   0  0  0  0  0  0  0  0  0  0  0  0
    3.1460    5.5290    0.0000 C   0  0  0  0  0  0  0  0  0  0  0  0
    3.1460    7.0290    0.0000 C   0  0  0  0  0  0  0  0  0  0  0  0
    4.4450    7.7790    0.0000 C   0  0  0  0  0  0  0  0  0  0  0  0
    5.7440    7.0290    0.0000 C   0  0  0  0  0  0  0  0  0  0  0  0
    5.7440    5.5290    0.0000 C   0  0  0  0  0  0  0  0  0  0  0  0
    3.1460    2.5290    0.0000 N   0  0  0  0  0  0  0  0  0  0  0  0
    3.1460    1.0290    0.0000 C   0  0  0  0  0  0  0  0  0  0  0  0
    1.8470    0.2790    0.0000 C   0  0  0  0  0  0  0  0  0  0  0  0
    1.8470   -1.2210    0.0000 C   0  0  0  0  0  0  0  0  0  0  0  0
    3.1460   -1.9710    0.0000 C   0  0  0  0  0  0  0  0  0  0  0  0
    4.4450   -1.2210    0.0000 C   0  0  0  0  0  0  0  0  0  0  0  0
    4.4450    0.2790    0.0000 C   0  0  0  0  0  0  0  0  0  0  0  0
  1  2  1  0  0  0  0
  2  3  2  0  0  0  0
  2  5  1  0  0  0  0
  3  4  1  0  0  0  0
  4  7  2  0  0  0  0
  5  6  2  0  0  0  0
  6  7  1  0  0  0  0
  7  8  1  0  0  0  0
  8  9  1  0  0  0  0
  9 10  1  0  0  0  0
  9 24  2  0  0  0  0
 10 11  2  0  0  0  0
 11 12  1  0  0  0  0
 11 18  1  0  0  0  0
 12 13  1  0  0  0  0
 12 17  2  0  0  0  0
 13 14  2  0  0  0  0
 14 15  1  0  0  0  0
 15 16  2  0  0  0  0
 16 17  1  0  0  0  0
 18 19  2  0  0  0  0
 19 20  1  0  0  0  0
 19 24  1  0  0  0  0
 20 21  2  0  0  0  0
 21 22  1  0  0  0  0
 22 23  2  0  0  0  0
 23 24  1  0  0  0  0
M  END
>  <Compound >
4-Anilinoquinazoline derivative 25

>  <SMILES>
CC(C=C1)=CC=C1NC2=NC(C3=CC=CC=C3)=NC4=CC=CC=C42

>  <IC50 ABCB1 [uM]>
1000

>  <IC50 ABCC1 [uM]>
1000

>  <IC50 ABCG2 [uM]>
1.480

$$$$
4-Anilinoquinazoline derivative 26
  MOE2019           2D

 27 30  0  0  0  0  0  0  0  0999 V2000
    5.9710   -5.4730    0.0000 C   0  0  0  0  0  0  0  0  0  0  0  0
    5.9710   -6.9730    0.0000 C   0  0  0  0  0  0  0  0  0  0  0  0
    5.9710   -8.4730    0.0000 C   0  0  0  0  0  0  0  0  0  0  0  0
    7.4710   -6.9730    0.0000 C   0  0  0  0  0  0  0  0  0  0  0  0
    4.4710   -6.9730    0.0000 C   0  0  0  0  0  0  0  0  0  0  0  0
    3.7210   -8.2720    0.0000 C   0  0  0  0  0  0  0  0  0  0  0  0
    2.2210   -8.2720    0.0000 C   0  0  0  0  0  0  0  0  0  0  0  0
    1.4710   -6.9730    0.0000 C   0  0  0  0  0  0  0  0  0  0  0  0
    2.2210   -5.6740    0.0000 C   0  0  0  0  0  0  0  0  0  0  0  0
    1.4710   -4.3750    0.0000 N   0  0  0  0  0  0  0  0  0  0  0  0
   -0.0290   -4.3750    0.0000 C   0  0  0  0  0  0  0  0  0  0  0  0
   -0.7790   -5.6740    0.0000 N   0  0  0  0  0  0  0  0  0  0  0  0
   -2.2790   -5.6740    0.0000 C   0  0  0  0  0  0  0  0  0  0  0  0
   -3.0290   -6.9730    0.0000 C   0  0  0  0  0  0  0  0  0  0  0  0
   -4.5290   -6.9730    0.0000 C   0  0  0  0  0  0  0  0  0  0  0  0
   -5.2790   -8.2720    0.0000 C   0  0  0  0  0  0  0  0  0  0  0  0
   -4.5290   -9.5710    0.0000 C   0  0  0  0  0  0  0  0  0  0  0  0
   -3.0290   -9.5710    0.0000 C   0  0  0  0  0  0  0  0  0  0  0  0
   -2.2790   -8.2720    0.0000 C   0  0  0  0  0  0  0  0  0  0  0  0
   -3.0290   -4.3750    0.0000 N   0  0  0  0  0  0  0  0  0  0  0  0
   -2.2790   -3.0760    0.0000 C   0  0  0  0  0  0  0  0  0  0  0  0
   -3.0290   -1.7770    0.0000 C   0  0  0  0  0  0  0  0  0  0  0  0
   -2.2790   -0.4780    0.0000 C   0  0  0  0  0  0  0  0  0  0  0  0
   -0.7790   -0.4780    0.0000 C   0  0  0  0  0  0  0  0  0  0  0  0
   -0.0290   -1.7770    0.0000 C   0  0  0  0  0  0  0  0  0  0  0  0
   -0.7790   -3.0760    0.0000 C   0  0  0  0  0  0  0  0  0  0  0  0
    3.7210   -5.6740    0.0000 C   0  0  0  0  0  0  0  0  0  0  0  0
  1  2  1  0  0  0  0
  2  3  1  0  0  0  0
  2  4  1  0  0  0  0
  2  5  1  0  0  0  0
  5  6  1  0  0  0  0
  5 27  2  0  0  0  0
  6  7  2  0  0  0  0
  7  8  1  0  0  0  0
  8  9  2  0  0  0  0
  9 10  1  0  0  0  0
  9 27  1  0  0  0  0
 10 11  1  0  0  0  0
 11 12  1  0  0  0  0
 11 26  2  0  0  0  0
 12 13  2  0  0  0  0
 13 14  1  0  0  0  0
 13 20  1  0  0  0  0
 14 15  1  0  0  0  0
 14 19  2  0  0  0  0
 15 16  2  0  0  0  0
 16 17  1  0  0  0  0
 17 18  2  0  0  0  0
 18 19  1  0  0  0  0
 20 21  2  0  0  0  0
 21 22  1  0  0  0  0
 21 26  1  0  0  0  0
 22 23  2  0  0  0  0
 23 24  1  0  0  0  0
 24 25  2  0  0  0  0
 25 26  1  0  0  0  0
M  END
>  <Compound >
4-Anilinoquinazoline derivative 26

>  <SMILES>
CC(C)(C)C1=CC=CC(NC2=NC(C3=CC=CC=C3)=NC4=CC=CC=C42)=C1

>  <IC50 ABCB1 [uM]>
1000

>  <IC50 ABCC1 [uM]>
1000

>  <IC50 ABCG2 [uM]>
1.070

$$$$
4-Anilinoquinazoline derivative 27
  MOE2019           2D

 27 30  0  0  0  0  0  0  0  0999 V2000
    9.9960   -5.7710    0.0000 C   0  0  0  0  0  0  0  0  0  0  0  0
    9.2460   -4.4720    0.0000 C   0  0  0  0  0  0  0  0  0  0  0  0
    8.4960   -3.1730    0.0000 C   0  0  0  0  0  0  0  0  0  0  0  0
   10.5450   -3.7220    0.0000 C   0  0  0  0  0  0  0  0  0  0  0  0
    7.9470   -5.2220    0.0000 C   0  0  0  0  0  0  0  0  0  0  0  0
    6.6480   -4.4720    0.0000 C   0  0  0  0  0  0  0  0  0  0  0  0
    5.3490   -5.2220    0.0000 C   0  0  0  0  0  0  0  0  0  0  0  0
    7.9470   -6.7220    0.0000 C   0  0  0  0  0  0  0  0  0  0  0  0
    6.6480   -7.4720    0.0000 C   0  0  0  0  0  0  0  0  0  0  0  0
    5.3490   -6.7220    0.0000 C   0  0  0  0  0  0  0  0  0  0  0  0
    4.0500   -7.4720    0.0000 N   0  0  0  0  0  0  0  0  0  0  0  0
    2.7510   -6.7220    0.0000 C   0  0  0  0  0  0  0  0  0  0  0  0
    2.7510   -5.2220    0.0000 N   0  0  0  0  0  0  0  0  0  0  0  0
    1.4520   -4.4720    0.0000 C   0  0  0  0  0  0  0  0  0  0  0  0
    1.4520   -2.9720    0.0000 C   0  0  0  0  0  0  0  0  0  0  0  0
    0.1530   -2.2220    0.0000 C   0  0  0  0  0  0  0  0  0  0  0  0
    0.1530   -0.7220    0.0000 C   0  0  0  0  0  0  0  0  0  0  0  0
    1.4520    0.0280    0.0000 C   0  0  0  0  0  0  0  0  0  0  0  0
    2.7510   -0.7220    0.0000 C   0  0  0  0  0  0  0  0  0  0  0  0
    2.7510   -2.2220    0.0000 C   0  0  0  0  0  0  0  0  0  0  0  0
    0.1530   -5.2220    0.0000 N   0  0  0  0  0  0  0  0  0  0  0  0
    0.1530   -6.7220    0.0000 C   0  0  0  0  0  0  0  0  0  0  0  0
   -1.1460   -7.4720    0.0000 C   0  0  0  0  0  0  0  0  0  0  0  0
   -1.1460   -8.9720    0.0000 C   0  0  0  0  0  0  0  0  0  0  0  0
    0.1530   -9.7220    0.0000 C   0  0  0  0  0  0  0  0  0  0  0  0
    1.4520   -8.9720    0.0000 C   0  0  0  0  0  0  0  0  0  0  0  0
    1.4520   -7.4720    0.0000 C   0  0  0  0  0  0  0  0  0  0  0  0
  1  2  1  0  0  0  0
  2  3  1  0  0  0  0
  2  4  1  0  0  0  0
  2  5  1  0  0  0  0
  5  6  2  0  0  0  0
  5  8  1  0  0  0  0
  6  7  1  0  0  0  0
  7 10  2  0  0  0  0
  8  9  2  0  0  0  0
  9 10  1  0  0  0  0
 10 11  1  0  0  0  0
 11 12  1  0  0  0  0
 12 13  1  0  0  0  0
 12 27  2  0  0  0  0
 13 14  2  0  0  0  0
 14 15  1  0  0  0  0
 14 21  1  0  0  0  0
 15 16  1  0  0  0  0
 15 20  2  0  0  0  0
 16 17  2  0  0  0  0
 17 18  1  0  0  0  0
 18 19  2  0  0  0  0
 19 20  1  0  0  0  0
 21 22  2  0  0  0  0
 22 23  1  0  0  0  0
 22 27  1  0  0  0  0
 23 24  2  0  0  0  0
 24 25  1  0  0  0  0
 25 26  2  0  0  0  0
 26 27  1  0  0  0  0
M  END
>  <Compound >
4-Anilinoquinazoline derivative 27

>  <SMILES>
CC(C)(C)C(C=C1)=CC=C1NC2=NC(C3=CC=CC=C3)=NC4=CC=CC=C42

>  <IC50 ABCB1 [uM]>
1000

>  <IC50 ABCC1 [uM]>
1000

>  <IC50 ABCG2 [uM]>
1.060

$$$$
4-Anilinoquinoline derivative 28
  MOE2019           2D

 25 28  0  0  0  0  0  0  0  0999 V2000
   13.0570   -5.9580    0.0000 C   0  0  0  0  0  0  0  0  0  0  0  0
   11.7580   -6.7080    0.0000 O   0  0  0  0  0  0  0  0  0  0  0  0
   10.4580   -5.9580    0.0000 C   0  0  0  0  0  0  0  0  0  0  0  0
   10.4580   -4.4580    0.0000 C   0  0  0  0  0  0  0  0  0  0  0  0
    9.1590   -3.7080    0.0000 C   0  0  0  0  0  0  0  0  0  0  0  0
    7.8600   -4.4580    0.0000 C   0  0  0  0  0  0  0  0  0  0  0  0
    7.8600   -5.9580    0.0000 C   0  0  0  0  0  0  0  0  0  0  0  0
    6.5610   -6.7080    0.0000 N   0  0  0  0  0  0  0  0  0  0  0  0
    5.2620   -5.9580    0.0000 C   0  0  0  0  0  0  0  0  0  0  0  0
    5.2620   -4.4580    0.0000 C   0  0  0  0  0  0  0  0  0  0  0  0
    3.9630   -3.7080    0.0000 C   0  0  0  0  0  0  0  0  0  0  0  0
    3.9630   -2.2080    0.0000 C   0  0  0  0  0  0  0  0  0  0  0  0
    2.6640   -1.4580    0.0000 C   0  0  0  0  0  0  0  0  0  0  0  0
    2.6640    0.0420    0.0000 C   0  0  0  0  0  0  0  0  0  0  0  0
    3.9630    0.7920    0.0000 C   0  0  0  0  0  0  0  0  0  0  0  0
    5.2620    0.0420    0.0000 C   0  0  0  0  0  0  0  0  0  0  0  0
    5.2620   -1.4580    0.0000 C   0  0  0  0  0  0  0  0  0  0  0  0
    2.6640   -4.4580    0.0000 N   0  0  0  0  0  0  0  0  0  0  0  0
    2.6640   -5.9580    0.0000 C   0  0  0  0  0  0  0  0  0  0  0  0
    3.9630   -6.7080    0.0000 C   0  0  0  0  0  0  0  0  0  0  0  0
    3.9630   -8.2080    0.0000 C   0  0  0  0  0  0  0  0  0  0  0  0
    2.6640   -8.9580    0.0000 C   0  0  0  0  0  0  0  0  0  0  0  0
    1.3650   -8.2080    0.0000 C   0  0  0  0  0  0  0  0  0  0  0  0
    1.3650   -6.7080    0.0000 C   0  0  0  0  0  0  0  0  0  0  0  0
    9.1590   -6.7080    0.0000 C   0  0  0  0  0  0  0  0  0  0  0  0
  1  2  1  0  0  0  0
  2  3  1  0  0  0  0
  3  4  1  0  0  0  0
  3 25  2  0  0  0  0
  4  5  2  0  0  0  0
  5  6  1  0  0  0  0
  6  7  2  0  0  0  0
  7  8  1  0  0  0  0
  7 25  1  0  0  0  0
  8  9  1  0  0  0  0
  9 10  2  0  0  0  0
  9 20  1  0  0  0  0
 10 11  1  0  0  0  0
 11 12  1  0  0  0  0
 11 18  2  0  0  0  0
 12 13  1  0  0  0  0
 12 17  2  0  0  0  0
 13 14  2  0  0  0  0
 14 15  1  0  0  0  0
 15 16  2  0  0  0  0
 16 17  1  0  0  0  0
 18 19  1  0  0  0  0
 19 20  1  0  0  0  0
 19 24  2  0  0  0  0
 20 21  2  0  0  0  0
 21 22  1  0  0  0  0
 22 23  2  0  0  0  0
 23 24  1  0  0  0  0
M  END
>  <Compound >
4-Anilinoquinoline derivative 28

>  <SMILES>
COC1=CC=CC(NC2=CC(C3=CC=CC=C3)=NC4=C2C=CC=C4)=C1

>  <IC50 ABCB1 [uM]>
2.87

>  <IC50 ABCC1 [uM]>
1000

>  <IC50 ABCG2 [uM]>
0.951

$$$$
4-Anilinoquinoline derivative 29
  MOE2019           2D

 25 28  0  0  0  0  0  0  0  0999 V2000
   13.0570   -5.9580    0.0000 C   0  0  0  0  0  0  0  0  0  0  0  0
   11.7580   -6.7080    0.0000 S   0  0  0  0  0  0  0  0  0  0  0  0
   10.4580   -5.9580    0.0000 C   0  0  0  0  0  0  0  0  0  0  0  0
   10.4580   -4.4580    0.0000 C   0  0  0  0  0  0  0  0  0  0  0  0
    9.1590   -3.7080    0.0000 C   0  0  0  0  0  0  0  0  0  0  0  0
    7.8600   -4.4580    0.0000 C   0  0  0  0  0  0  0  0  0  0  0  0
    7.8600   -5.9580    0.0000 C   0  0  0  0  0  0  0  0  0  0  0  0
    6.5610   -6.7080    0.0000 N   0  0  0  0  0  0  0  0  0  0  0  0
    5.2620   -5.9580    0.0000 C   0  0  0  0  0  0  0  0  0  0  0  0
    5.2620   -4.4580    0.0000 C   0  0  0  0  0  0  0  0  0  0  0  0
    3.9630   -3.7080    0.0000 C   0  0  0  0  0  0  0  0  0  0  0  0
    3.9630   -2.2080    0.0000 C   0  0  0  0  0  0  0  0  0  0  0  0
    2.6640   -1.4580    0.0000 C   0  0  0  0  0  0  0  0  0  0  0  0
    2.6640    0.0420    0.0000 C   0  0  0  0  0  0  0  0  0  0  0  0
    3.9630    0.7920    0.0000 C   0  0  0  0  0  0  0  0  0  0  0  0
    5.2620    0.0420    0.0000 C   0  0  0  0  0  0  0  0  0  0  0  0
    5.2620   -1.4580    0.0000 C   0  0  0  0  0  0  0  0  0  0  0  0
    2.6640   -4.4580    0.0000 N   0  0  0  0  0  0  0  0  0  0  0  0
    2.6640   -5.9580    0.0000 C   0  0  0  0  0  0  0  0  0  0  0  0
    3.9630   -6.7080    0.0000 C   0  0  0  0  0  0  0  0  0  0  0  0
    3.9630   -8.2080    0.0000 C   0  0  0  0  0  0  0  0  0  0  0  0
    2.6640   -8.9580    0.0000 C   0  0  0  0  0  0  0  0  0  0  0  0
    1.3650   -8.2080    0.0000 C   0  0  0  0  0  0  0  0  0  0  0  0
    1.3650   -6.7080    0.0000 C   0  0  0  0  0  0  0  0  0  0  0  0
    9.1590   -6.7080    0.0000 C   0  0  0  0  0  0  0  0  0  0  0  0
  1  2  1  0  0  0  0
  2  3  1  0  0  0  0
  3  4  1  0  0  0  0
  3 25  2  0  0  0  0
  4  5  2  0  0  0  0
  5  6  1  0  0  0  0
  6  7  2  0  0  0  0
  7  8  1  0  0  0  0
  7 25  1  0  0  0  0
  8  9  1  0  0  0  0
  9 10  2  0  0  0  0
  9 20  1  0  0  0  0
 10 11  1  0  0  0  0
 11 12  1  0  0  0  0
 11 18  2  0  0  0  0
 12 13  1  0  0  0  0
 12 17  2  0  0  0  0
 13 14  2  0  0  0  0
 14 15  1  0  0  0  0
 15 16  2  0  0  0  0
 16 17  1  0  0  0  0
 18 19  1  0  0  0  0
 19 20  1  0  0  0  0
 19 24  2  0  0  0  0
 20 21  2  0  0  0  0
 21 22  1  0  0  0  0
 22 23  2  0  0  0  0
 23 24  1  0  0  0  0
M  END
>  <Compound >
4-Anilinoquinoline derivative 29

>  <SMILES>
CSC1=CC=CC(NC2=CC(C3=CC=CC=C3)=NC4=C2C=CC=C4)=C1

>  <IC50 ABCB1 [uM]>
1.42

>  <IC50 ABCC1 [uM]>
2.98

>  <IC50 ABCG2 [uM]>
1.900

$$$$
4-Anilinoquinoline derivative 30
  MOE2019           2D

 27 30  0  0  0  0  0  0  0  0999 V2000
   15.9510    0.4410    0.0000 C   0  0  0  0  0  0  0  0  0  0  0  0
   14.6520    1.1910    0.0000 C   0  0  0  0  0  0  0  0  0  0  0  0
   13.3530    0.4410    0.0000 N   0  0  0  0  0  0  0  0  0  0  0  0
   12.0540    1.1910    0.0000 C   0  0  0  0  0  0  0  0  0  0  0  0
   12.0540    2.6910    0.0000 C   0  0  0  0  0  0  0  0  0  0  0  0
   10.7550    3.4410    0.0000 C   0  0  0  0  0  0  0  0  0  0  0  0
    9.4560    2.6910    0.0000 C   0  0  0  0  0  0  0  0  0  0  0  0
    9.4560    1.1910    0.0000 C   0  0  0  0  0  0  0  0  0  0  0  0
    8.1570    0.4410    0.0000 N   0  0  0  0  0  0  0  0  0  0  0  0
    6.8580    1.1910    0.0000 C   0  0  0  0  0  0  0  0  0  0  0  0
    6.8580    2.6910    0.0000 C   0  0  0  0  0  0  0  0  0  0  0  0
    5.5590    3.4410    0.0000 C   0  0  0  0  0  0  0  0  0  0  0  0
    5.5590    4.9410    0.0000 C   0  0  0  0  0  0  0  0  0  0  0  0
    4.2600    5.6910    0.0000 C   0  0  0  0  0  0  0  0  0  0  0  0
    4.2600    7.1910    0.0000 C   0  0  0  0  0  0  0  0  0  0  0  0
    5.5590    7.9410    0.0000 C   0  0  0  0  0  0  0  0  0  0  0  0
    6.8580    7.1910    0.0000 C   0  0  0  0  0  0  0  0  0  0  0  0
    6.8580    5.6910    0.0000 C   0  0  0  0  0  0  0  0  0  0  0  0
    4.2600    2.6910    0.0000 N   0  0  0  0  0  0  0  0  0  0  0  0
    4.2600    1.1910    0.0000 C   0  0  0  0  0  0  0  0  0  0  0  0
    5.5590    0.4410    0.0000 C   0  0  0  0  0  0  0  0  0  0  0  0
    5.5590   -1.0590    0.0000 C   0  0  0  0  0  0  0  0  0  0  0  0
    4.2600   -1.8090    0.0000 C   0  0  0  0  0  0  0  0  0  0  0  0
    2.9610   -1.0590    0.0000 C   0  0  0  0  0  0  0  0  0  0  0  0
    2.9610    0.4410    0.0000 C   0  0  0  0  0  0  0  0  0  0  0  0
   10.7550    0.4410    0.0000 C   0  0  0  0  0  0  0  0  0  0  0  0
   14.6520    2.6910    0.0000 O   0  0  0  0  0  0  0  0  0  0  0  0
  1  2  1  0  0  0  0
  2  3  1  0  0  0  0
  2 27  2  0  0  0  0
  3  4  1  0  0  0  0
  4  5  1  0  0  0  0
  4 26  2  0  0  0  0
  5  6  2  0  0  0  0
  6  7  1  0  0  0  0
  7  8  2  0  0  0  0
  8  9  1  0  0  0  0
  8 26  1  0  0  0  0
  9 10  1  0  0  0  0
 10 11  2  0  0  0  0
 10 21  1  0  0  0  0
 11 12  1  0  0  0  0
 12 13  1  0  0  0  0
 12 19  2  0  0  0  0
 13 14  1  0  0  0  0
 13 18  2  0  0  0  0
 14 15  2  0  0  0  0
 15 16  1  0  0  0  0
 16 17  2  0  0  0  0
 17 18  1  0  0  0  0
 19 20  1  0  0  0  0
 20 21  1  0  0  0  0
 20 25  2  0  0  0  0
 21 22  2  0  0  0  0
 22 23  1  0  0  0  0
 23 24  2  0  0  0  0
 24 25  1  0  0  0  0
M  END
>  <Compound >
4-Anilinoquinoline derivative 30

>  <SMILES>
CC(NC1=CC=CC(NC2=CC(C3=CC=CC=C3)=NC4=C2C=CC=C4)=C1)=O

>  <IC50 ABCB1 [uM]>
0.66

>  <IC50 ABCC1 [uM]>
5.80

>  <IC50 ABCG2 [uM]>
1.630

$$$$
4-Anilinoquinoline derivative 31
  MOE2019           2D

 25 28  0  0  0  0  0  0  0  0999 V2000
   14.4370    3.8680    0.0000 N   0  0  0  0  0  0  0  0  0  0  0  0
   13.1380    3.1180    0.0000 C   0  0  0  0  0  0  0  0  0  0  0  0
   11.8380    2.3680    0.0000 C   0  0  0  0  0  0  0  0  0  0  0  0
   10.5390    3.1180    0.0000 C   0  0  0  0  0  0  0  0  0  0  0  0
    9.2400    2.3680    0.0000 C   0  0  0  0  0  0  0  0  0  0  0  0
   11.8380    0.8680    0.0000 C   0  0  0  0  0  0  0  0  0  0  0  0
   10.5390    0.1180    0.0000 C   0  0  0  0  0  0  0  0  0  0  0  0
    9.2400    0.8680    0.0000 C   0  0  0  0  0  0  0  0  0  0  0  0
    7.9410    0.1180    0.0000 N   0  0  0  0  0  0  0  0  0  0  0  0
    6.6420    0.8680    0.0000 C   0  0  0  0  0  0  0  0  0  0  0  0
    6.6420    2.3680    0.0000 C   0  0  0  0  0  0  0  0  0  0  0  0
    5.3430    3.1180    0.0000 C   0  0  0  0  0  0  0  0  0  0  0  0
    5.3430    4.6180    0.0000 C   0  0  0  0  0  0  0  0  0  0  0  0
    4.0440    5.3680    0.0000 C   0  0  0  0  0  0  0  0  0  0  0  0
    4.0440    6.8680    0.0000 C   0  0  0  0  0  0  0  0  0  0  0  0
    5.3430    7.6180    0.0000 C   0  0  0  0  0  0  0  0  0  0  0  0
    6.6420    6.8680    0.0000 C   0  0  0  0  0  0  0  0  0  0  0  0
    6.6420    5.3680    0.0000 C   0  0  0  0  0  0  0  0  0  0  0  0
    4.0440    2.3680    0.0000 N   0  0  0  0  0  0  0  0  0  0  0  0
    4.0440    0.8680    0.0000 C   0  0  0  0  0  0  0  0  0  0  0  0
    2.7450    0.1180    0.0000 C   0  0  0  0  0  0  0  0  0  0  0  0
    2.7450   -1.3820    0.0000 C   0  0  0  0  0  0  0  0  0  0  0  0
    4.0440   -2.1320    0.0000 C   0  0  0  0  0  0  0  0  0  0  0  0
    5.3430   -1.3820    0.0000 C   0  0  0  0  0  0  0  0  0  0  0  0
    5.3430    0.1180    0.0000 C   0  0  0  0  0  0  0  0  0  0  0  0
  1  2  3  0  0  0  0
  2  3  1  0  0  0  0
  3  4  2  0  0  0  0
  3  6  1  0  0  0  0
  4  5  1  0  0  0  0
  5  8  2  0  0  0  0
  6  7  2  0  0  0  0
  7  8  1  0  0  0  0
  8  9  1  0  0  0  0
  9 10  1  0  0  0  0
 10 11  1  0  0  0  0
 10 25  2  0  0  0  0
 11 12  2  0  0  0  0
 12 13  1  0  0  0  0
 12 19  1  0  0  0  0
 13 14  1  0  0  0  0
 13 18  2  0  0  0  0
 14 15  2  0  0  0  0
 15 16  1  0  0  0  0
 16 17  2  0  0  0  0
 17 18  1  0  0  0  0
 19 20  2  0  0  0  0
 20 21  1  0  0  0  0
 20 25  1  0  0  0  0
 21 22  2  0  0  0  0
 22 23  1  0  0  0  0
 23 24  2  0  0  0  0
 24 25  1  0  0  0  0
M  END
>  <Compound >
4-Anilinoquinoline derivative 31

>  <SMILES>
N#CC(C=C1)=CC=C1NC2=CC(C3=CC=CC=C3)=NC4=CC=CC=C42

>  <IC50 ABCB1 [uM]>
4.74

>  <IC50 ABCC1 [uM]>
1000

>  <IC50 ABCG2 [uM]>
0.846

$$$$
4-Anilinoquinoline derivative 32
  MOE2019           2D

 24 27  0  0  0  0  0  0  0  0999 V2000
   13.0000    0.0000    0.0000 F   0  0  0  0  0  0  0  0  0  0  0  0
   11.5000    0.0000    0.0000 C   0  0  0  0  0  0  0  0  0  0  0  0
   10.7500   -1.2990    0.0000 C   0  0  0  0  0  0  0  0  0  0  0  0
    9.2500   -1.2990    0.0000 C   0  0  0  0  0  0  0  0  0  0  0  0
    8.5000    0.0000    0.0000 C   0  0  0  0  0  0  0  0  0  0  0  0
    9.2500    1.2990    0.0000 C   0  0  0  0  0  0  0  0  0  0  0  0
    8.5000    2.5980    0.0000 N   0  0  0  0  0  0  0  0  0  0  0  0
    7.0000    2.5980    0.0000 C   0  0  0  0  0  0  0  0  0  0  0  0
    6.2500    1.2990    0.0000 N   0  0  0  0  0  0  0  0  0  0  0  0
    4.7500    1.2990    0.0000 C   0  0  0  0  0  0  0  0  0  0  0  0
    4.0000    0.0000    0.0000 C   0  0  0  0  0  0  0  0  0  0  0  0
    2.5000    0.0000    0.0000 C   0  0  0  0  0  0  0  0  0  0  0  0
    1.7500   -1.2990    0.0000 C   0  0  0  0  0  0  0  0  0  0  0  0
    2.5000   -2.5980    0.0000 C   0  0  0  0  0  0  0  0  0  0  0  0
    4.0000   -2.5980    0.0000 C   0  0  0  0  0  0  0  0  0  0  0  0
    4.7500   -1.2990    0.0000 C   0  0  0  0  0  0  0  0  0  0  0  0
    4.0000    2.5980    0.0000 N   0  0  0  0  0  0  0  0  0  0  0  0
    4.7500    3.8970    0.0000 C   0  0  0  0  0  0  0  0  0  0  0  0
    4.0000    5.1960    0.0000 C   0  0  0  0  0  0  0  0  0  0  0  0
    4.7500    6.4950    0.0000 C   0  0  0  0  0  0  0  0  0  0  0  0
    6.2500    6.4950    0.0000 C   0  0  0  0  0  0  0  0  0  0  0  0
    7.0000    5.1960    0.0000 C   0  0  0  0  0  0  0  0  0  0  0  0
    6.2500    3.8970    0.0000 C   0  0  0  0  0  0  0  0  0  0  0  0
   10.7500    1.2990    0.0000 C   0  0  0  0  0  0  0  0  0  0  0  0
  1  2  1  0  0  0  0
  2  3  1  0  0  0  0
  2 24  2  0  0  0  0
  3  4  2  0  0  0  0
  4  5  1  0  0  0  0
  5  6  2  0  0  0  0
  6  7  1  0  0  0  0
  6 24  1  0  0  0  0
  7  8  1  0  0  0  0
  8  9  1  0  0  0  0
  8 23  2  0  0  0  0
  9 10  2  0  0  0  0
 10 11  1  0  0  0  0
 10 17  1  0  0  0  0
 11 12  1  0  0  0  0
 11 16  2  0  0  0  0
 12 13  2  0  0  0  0
 13 14  1  0  0  0  0
 14 15  2  0  0  0  0
 15 16  1  0  0  0  0
 17 18  2  0  0  0  0
 18 19  1  0  0  0  0
 18 23  1  0  0  0  0
 19 20  2  0  0  0  0
 20 21  1  0  0  0  0
 21 22  2  0  0  0  0
 22 23  1  0  0  0  0
M  END
>  <Compound >
4-Anilinoquinoline derivative 32

>  <SMILES>
FC1=CC=CC(NC2=NC(C3=CC=CC=C3)=NC4=CC=CC=C42)=C1

>  <IC50 ABCB1 [uM]>
1000

>  <IC50 ABCC1 [uM]>
1000

>  <IC50 ABCG2 [uM]>
2.130

$$$$
4-Anilino-2-pyridylquinazoline derivative 11
  MOE2019           2D

 26 29  0  0  0  0  0  0  0  0999 V2000
   12.2880   -7.0950    0.0000 O   0  0  0  0  0  0  0  0  0  0  0  0
   11.5380   -5.7960    0.0000 N   0  3  0  0  0  0  0  0  0  0  0  0
   10.0380   -5.7960    0.0000 C   0  0  0  0  0  0  0  0  0  0  0  0
    9.2880   -4.4970    0.0000 C   0  0  0  0  0  0  0  0  0  0  0  0
    7.7880   -4.4970    0.0000 C   0  0  0  0  0  0  0  0  0  0  0  0
    7.0380   -3.1980    0.0000 N   0  0  0  0  0  0  0  0  0  0  0  0
    5.5380   -3.1980    0.0000 C   0  0  0  0  0  0  0  0  0  0  0  0
    4.7880   -4.4970    0.0000 N   0  0  0  0  0  0  0  0  0  0  0  0
    3.2880   -4.4970    0.0000 C   0  0  0  0  0  0  0  0  0  0  0  0
    2.5380   -5.7960    0.0000 C   0  0  0  0  0  0  0  0  0  0  0  0
    1.0380   -5.7960    0.0000 C   0  0  0  0  0  0  0  0  0  0  0  0
    0.2880   -7.0950    0.0000 C   0  0  0  0  0  0  0  0  0  0  0  0
    1.0380   -8.3940    0.0000 C   0  0  0  0  0  0  0  0  0  0  0  0
    2.5380   -8.3940    0.0000 C   0  0  0  0  0  0  0  0  0  0  0  0
    3.2880   -7.0950    0.0000 N   0  0  0  0  0  0  0  0  0  0  0  0
    2.5380   -3.1980    0.0000 N   0  0  0  0  0  0  0  0  0  0  0  0
    3.2880   -1.8990    0.0000 C   0  0  0  0  0  0  0  0  0  0  0  0
    4.7880   -1.8990    0.0000 C   0  0  0  0  0  0  0  0  0  0  0  0
    5.5380   -0.6000    0.0000 C   0  0  0  0  0  0  0  0  0  0  0  0
    4.7880    0.6990    0.0000 C   0  0  0  0  0  0  0  0  0  0  0  0
    3.2880    0.6990    0.0000 C   0  0  0  0  0  0  0  0  0  0  0  0
    2.5380   -0.6000    0.0000 C   0  0  0  0  0  0  0  0  0  0  0  0
    7.0380   -5.7960    0.0000 C   0  0  0  0  0  0  0  0  0  0  0  0
    7.7880   -7.0950    0.0000 C   0  0  0  0  0  0  0  0  0  0  0  0
    9.2880   -7.0950    0.0000 C   0  0  0  0  0  0  0  0  0  0  0  0
   12.2880   -4.4970    0.0000 O   0  5  0  0  0  0  0  0  0  0  0  0
  1  2  2  0  0  0  0
  2  3  1  0  0  0  0
  2 26  1  0  0  0  0
  3  4  1  0  0  0  0
  3 25  2  0  0  0  0
  4  5  2  0  0  0  0
  5  6  1  0  0  0  0
  5 23  1  0  0  0  0
  6  7  1  0  0  0  0
  7  8  2  0  0  0  0
  7 18  1  0  0  0  0
  8  9  1  0  0  0  0
  9 10  1  0  0  0  0
  9 16  2  0  0  0  0
 10 11  1  0  0  0  0
 10 15  2  0  0  0  0
 11 12  2  0  0  0  0
 12 13  1  0  0  0  0
 13 14  2  0  0  0  0
 14 15  1  0  0  0  0
 16 17  1  0  0  0  0
 17 18  1  0  0  0  0
 17 22  2  0  0  0  0
 18 19  2  0  0  0  0
 19 20  1  0  0  0  0
 20 21  2  0  0  0  0
 21 22  1  0  0  0  0
 23 24  2  0  0  0  0
 24 25  1  0  0  0  0
M  CHG  1   2   1
M  CHG  1  26  -1
M  END
>  <Compound >
4-Anilino-2-pyridylquinazoline derivative 11

>  <SMILES>
O=[N+](C1=CC(NC2=NC(C3=CC=CC=N3)=NC4=C2C=CC=C4)=CC=C1)[O-]

>  <IC50 ABCB1 [uM]>
1000

>  <IC50 ABCC1 [uM]>
1000

>  <IC50 ABCG2 [uM]>
0.376

$$$$
4-Anilino-2-pyridylquinazoline derivative 12
  MOE2019           2D

 26 29  0  0  0  0  0  0  0  0999 V2000
   12.2880   -7.0950    0.0000 O   0  0  0  0  0  0  0  0  0  0  0  0
   11.5380   -5.7960    0.0000 N   0  3  0  0  0  0  0  0  0  0  0  0
   10.0380   -5.7960    0.0000 C   0  0  0  0  0  0  0  0  0  0  0  0
    9.2880   -4.4970    0.0000 C   0  0  0  0  0  0  0  0  0  0  0  0
    7.7880   -4.4970    0.0000 C   0  0  0  0  0  0  0  0  0  0  0  0
    7.0380   -3.1980    0.0000 N   0  0  0  0  0  0  0  0  0  0  0  0
    5.5380   -3.1980    0.0000 C   0  0  0  0  0  0  0  0  0  0  0  0
    4.7880   -4.4970    0.0000 N   0  0  0  0  0  0  0  0  0  0  0  0
    3.2880   -4.4970    0.0000 C   0  0  0  0  0  0  0  0  0  0  0  0
    2.5380   -5.7960    0.0000 C   0  0  0  0  0  0  0  0  0  0  0  0
    1.0380   -5.7960    0.0000 C   0  0  0  0  0  0  0  0  0  0  0  0
    0.2880   -7.0950    0.0000 C   0  0  0  0  0  0  0  0  0  0  0  0
    1.0380   -8.3940    0.0000 C   0  0  0  0  0  0  0  0  0  0  0  0
    2.5380   -8.3940    0.0000 N   0  0  0  0  0  0  0  0  0  0  0  0
    3.2880   -7.0950    0.0000 C   0  0  0  0  0  0  0  0  0  0  0  0
    2.5380   -3.1980    0.0000 N   0  0  0  0  0  0  0  0  0  0  0  0
    3.2880   -1.8990    0.0000 C   0  0  0  0  0  0  0  0  0  0  0  0
    4.7880   -1.8990    0.0000 C   0  0  0  0  0  0  0  0  0  0  0  0
    5.5380   -0.6000    0.0000 C   0  0  0  0  0  0  0  0  0  0  0  0
    4.7880    0.6990    0.0000 C   0  0  0  0  0  0  0  0  0  0  0  0
    3.2880    0.6990    0.0000 C   0  0  0  0  0  0  0  0  0  0  0  0
    2.5380   -0.6000    0.0000 C   0  0  0  0  0  0  0  0  0  0  0  0
    7.0380   -5.7960    0.0000 C   0  0  0  0  0  0  0  0  0  0  0  0
    7.7880   -7.0950    0.0000 C   0  0  0  0  0  0  0  0  0  0  0  0
    9.2880   -7.0950    0.0000 C   0  0  0  0  0  0  0  0  0  0  0  0
   12.2880   -4.4970    0.0000 O   0  5  0  0  0  0  0  0  0  0  0  0
  1  2  2  0  0  0  0
  2  3  1  0  0  0  0
  2 26  1  0  0  0  0
  3  4  1  0  0  0  0
  3 25  2  0  0  0  0
  4  5  2  0  0  0  0
  5  6  1  0  0  0  0
  5 23  1  0  0  0  0
  6  7  1  0  0  0  0
  7  8  2  0  0  0  0
  7 18  1  0  0  0  0
  8  9  1  0  0  0  0
  9 10  1  0  0  0  0
  9 16  2  0  0  0  0
 10 11  1  0  0  0  0
 10 15  2  0  0  0  0
 11 12  2  0  0  0  0
 12 13  1  0  0  0  0
 13 14  2  0  0  0  0
 14 15  1  0  0  0  0
 16 17  1  0  0  0  0
 17 18  1  0  0  0  0
 17 22  2  0  0  0  0
 18 19  2  0  0  0  0
 19 20  1  0  0  0  0
 20 21  2  0  0  0  0
 21 22  1  0  0  0  0
 23 24  2  0  0  0  0
 24 25  1  0  0  0  0
M  CHG  1   2   1
M  CHG  1  26  -1
M  END
>  <Compound >
4-Anilino-2-pyridylquinazoline derivative 12

>  <SMILES>
O=[N+](C1=CC(NC2=NC(C3=CC=CN=C3)=NC4=C2C=CC=C4)=CC=C1)[O-]

>  <IC50 ABCB1 [uM]>
1000

>  <IC50 ABCC1 [uM]>
1000

>  <IC50 ABCG2 [uM]>
0.105

$$$$
4-Anilino-2-pyridylquinazoline derivative 13
  MOE2019           2D

 26 29  0  0  0  0  0  0  0  0999 V2000
   12.2880   -7.0950    0.0000 O   0  0  0  0  0  0  0  0  0  0  0  0
   11.5380   -5.7960    0.0000 N   0  3  0  0  0  0  0  0  0  0  0  0
   10.0380   -5.7960    0.0000 C   0  0  0  0  0  0  0  0  0  0  0  0
    9.2880   -4.4970    0.0000 C   0  0  0  0  0  0  0  0  0  0  0  0
    7.7880   -4.4970    0.0000 C   0  0  0  0  0  0  0  0  0  0  0  0
    7.0380   -3.1980    0.0000 N   0  0  0  0  0  0  0  0  0  0  0  0
    5.5380   -3.1980    0.0000 C   0  0  0  0  0  0  0  0  0  0  0  0
    4.7880   -4.4970    0.0000 N   0  0  0  0  0  0  0  0  0  0  0  0
    3.2880   -4.4970    0.0000 C   0  0  0  0  0  0  0  0  0  0  0  0
    2.5380   -5.7960    0.0000 C   0  0  0  0  0  0  0  0  0  0  0  0
    1.0380   -5.7960    0.0000 C   0  0  0  0  0  0  0  0  0  0  0  0
    0.2880   -7.0950    0.0000 C   0  0  0  0  0  0  0  0  0  0  0  0
    1.0380   -8.3940    0.0000 N   0  0  0  0  0  0  0  0  0  0  0  0
    2.5380   -8.3940    0.0000 C   0  0  0  0  0  0  0  0  0  0  0  0
    3.2880   -7.0950    0.0000 C   0  0  0  0  0  0  0  0  0  0  0  0
    2.5380   -3.1980    0.0000 N   0  0  0  0  0  0  0  0  0  0  0  0
    3.2880   -1.8990    0.0000 C   0  0  0  0  0  0  0  0  0  0  0  0
    4.7880   -1.8990    0.0000 C   0  0  0  0  0  0  0  0  0  0  0  0
    5.5380   -0.6000    0.0000 C   0  0  0  0  0  0  0  0  0  0  0  0
    4.7880    0.6990    0.0000 C   0  0  0  0  0  0  0  0  0  0  0  0
    3.2880    0.6990    0.0000 C   0  0  0  0  0  0  0  0  0  0  0  0
    2.5380   -0.6000    0.0000 C   0  0  0  0  0  0  0  0  0  0  0  0
    7.0380   -5.7960    0.0000 C   0  0  0  0  0  0  0  0  0  0  0  0
    7.7880   -7.0950    0.0000 C   0  0  0  0  0  0  0  0  0  0  0  0
    9.2880   -7.0950    0.0000 C   0  0  0  0  0  0  0  0  0  0  0  0
   12.2880   -4.4970    0.0000 O   0  5  0  0  0  0  0  0  0  0  0  0
  1  2  2  0  0  0  0
  2  3  1  0  0  0  0
  2 26  1  0  0  0  0
  3  4  1  0  0  0  0
  3 25  2  0  0  0  0
  4  5  2  0  0  0  0
  5  6  1  0  0  0  0
  5 23  1  0  0  0  0
  6  7  1  0  0  0  0
  7  8  2  0  0  0  0
  7 18  1  0  0  0  0
  8  9  1  0  0  0  0
  9 10  1  0  0  0  0
  9 16  2  0  0  0  0
 10 11  1  0  0  0  0
 10 15  2  0  0  0  0
 11 12  2  0  0  0  0
 12 13  1  0  0  0  0
 13 14  2  0  0  0  0
 14 15  1  0  0  0  0
 16 17  1  0  0  0  0
 17 18  1  0  0  0  0
 17 22  2  0  0  0  0
 18 19  2  0  0  0  0
 19 20  1  0  0  0  0
 20 21  2  0  0  0  0
 21 22  1  0  0  0  0
 23 24  2  0  0  0  0
 24 25  1  0  0  0  0
M  CHG  1   2   1
M  CHG  1  26  -1
M  END
>  <Compound >
4-Anilino-2-pyridylquinazoline derivative 13

>  <SMILES>
O=[N+](C1=CC(NC2=NC(C3=CC=NC=C3)=NC4=C2C=CC=C4)=CC=C1)[O-]

>  <IC50 ABCB1 [uM]>
1000

>  <IC50 ABCC1 [uM]>
1000

>  <IC50 ABCG2 [uM]>
0.117

$$$$
4-Anilino-2-pyridylquinazoline derivative 14
  MOE2019           2D

 26 29  0  0  0  0  0  0  0  0999 V2000
   13.2390    3.5470    0.0000 O   0  0  0  0  0  0  0  0  0  0  0  0
   11.9400    4.2970    0.0000 N   0  3  0  0  0  0  0  0  0  0  0  0
   10.6410    3.5470    0.0000 C   0  0  0  0  0  0  0  0  0  0  0  0
   10.6410    2.0470    0.0000 C   0  0  0  0  0  0  0  0  0  0  0  0
    9.3420    1.2970    0.0000 C   0  0  0  0  0  0  0  0  0  0  0  0
    9.3420    4.2970    0.0000 C   0  0  0  0  0  0  0  0  0  0  0  0
    8.0430    3.5470    0.0000 C   0  0  0  0  0  0  0  0  0  0  0  0
    8.0430    2.0470    0.0000 C   0  0  0  0  0  0  0  0  0  0  0  0
    6.7440    1.2970    0.0000 N   0  0  0  0  0  0  0  0  0  0  0  0
    5.4450    2.0470    0.0000 C   0  0  0  0  0  0  0  0  0  0  0  0
    5.4450    3.5470    0.0000 N   0  0  0  0  0  0  0  0  0  0  0  0
    4.1460    4.2970    0.0000 C   0  0  0  0  0  0  0  0  0  0  0  0
    4.1460    5.7970    0.0000 C   0  0  0  0  0  0  0  0  0  0  0  0
    2.8470    6.5470    0.0000 C   0  0  0  0  0  0  0  0  0  0  0  0
    2.8470    8.0470    0.0000 C   0  0  0  0  0  0  0  0  0  0  0  0
    4.1460    8.7970    0.0000 C   0  0  0  0  0  0  0  0  0  0  0  0
    5.4450    8.0470    0.0000 N   0  0  0  0  0  0  0  0  0  0  0  0
    5.4450    6.5470    0.0000 C   0  0  0  0  0  0  0  0  0  0  0  0
    2.8470    3.5470    0.0000 N   0  0  0  0  0  0  0  0  0  0  0  0
    2.8470    2.0470    0.0000 C   0  0  0  0  0  0  0  0  0  0  0  0
    4.1460    1.2970    0.0000 C   0  0  0  0  0  0  0  0  0  0  0  0
    4.1460   -0.2030    0.0000 C   0  0  0  0  0  0  0  0  0  0  0  0
    2.8470   -0.9530    0.0000 C   0  0  0  0  0  0  0  0  0  0  0  0
    1.5480   -0.2030    0.0000 C   0  0  0  0  0  0  0  0  0  0  0  0
    1.5480    1.2970    0.0000 C   0  0  0  0  0  0  0  0  0  0  0  0
   11.9400    5.7970    0.0000 O   0  5  0  0  0  0  0  0  0  0  0  0
  1  2  2  0  0  0  0
  2  3  1  0  0  0  0
  2 26  1  0  0  0  0
  3  4  2  0  0  0  0
  3  6  1  0  0  0  0
  4  5  1  0  0  0  0
  5  8  2  0  0  0  0
  6  7  2  0  0  0  0
  7  8  1  0  0  0  0
  8  9  1  0  0  0  0
  9 10  1  0  0  0  0
 10 11  2  0  0  0  0
 10 21  1  0  0  0  0
 11 12  1  0  0  0  0
 12 13  1  0  0  0  0
 12 19  2  0  0  0  0
 13 14  1  0  0  0  0
 13 18  2  0  0  0  0
 14 15  2  0  0  0  0
 15 16  1  0  0  0  0
 16 17  2  0  0  0  0
 17 18  1  0  0  0  0
 19 20  1  0  0  0  0
 20 21  1  0  0  0  0
 20 25  2  0  0  0  0
 21 22  2  0  0  0  0
 22 23  1  0  0  0  0
 23 24  2  0  0  0  0
 24 25  1  0  0  0  0
M  CHG  1   2   1
M  CHG  1  26  -1
M  END
>  <Compound >
4-Anilino-2-pyridylquinazoline derivative 14

>  <SMILES>
O=[N+](C(C=C1)=CC=C1NC2=NC(C3=CC=CN=C3)=NC4=C2C=CC=C4)[O-]

>  <IC50 ABCB1 [uM]>
1000

>  <IC50 ABCC1 [uM]>
1000

>  <IC50 ABCG2 [uM]>
0.0641

$$$$
4-Anilino-2-pyridylquinazoline derivative 15
  MOE2019           2D

 25 28  0  0  0  0  0  0  0  0999 V2000
   15.3600    0.0000    0.0000 N   0  0  0  0  0  0  0  0  0  0  0  0
   13.8600    0.0000    0.0000 C   0  0  0  0  0  0  0  0  0  0  0  0
   12.3600    0.0000    0.0000 C   0  0  0  0  0  0  0  0  0  0  0  0
   11.6100    1.2990    0.0000 C   0  0  0  0  0  0  0  0  0  0  0  0
   10.1100    1.2990    0.0000 C   0  0  0  0  0  0  0  0  0  0  0  0
    9.3600    2.5980    0.0000 N   0  0  0  0  0  0  0  0  0  0  0  0
    7.8600    2.5980    0.0000 C   0  0  0  0  0  0  0  0  0  0  0  0
    7.1100    1.2990    0.0000 N   0  0  0  0  0  0  0  0  0  0  0  0
    5.6100    1.2990    0.0000 C   0  0  0  0  0  0  0  0  0  0  0  0
    4.8600    0.0000    0.0000 C   0  0  0  0  0  0  0  0  0  0  0  0
    3.3600    0.0000    0.0000 N   0  0  0  0  0  0  0  0  0  0  0  0
    2.6100   -1.2990    0.0000 C   0  0  0  0  0  0  0  0  0  0  0  0
    3.3600   -2.5980    0.0000 C   0  0  0  0  0  0  0  0  0  0  0  0
    4.8600   -2.5980    0.0000 C   0  0  0  0  0  0  0  0  0  0  0  0
    5.6100   -1.2990    0.0000 C   0  0  0  0  0  0  0  0  0  0  0  0
    4.8600    2.5980    0.0000 N   0  0  0  0  0  0  0  0  0  0  0  0
    5.6100    3.8970    0.0000 C   0  0  0  0  0  0  0  0  0  0  0  0
    7.1100    3.8970    0.0000 C   0  0  0  0  0  0  0  0  0  0  0  0
    7.8600    5.1960    0.0000 C   0  0  0  0  0  0  0  0  0  0  0  0
    7.1100    6.4950    0.0000 C   0  0  0  0  0  0  0  0  0  0  0  0
    5.6100    6.4950    0.0000 C   0  0  0  0  0  0  0  0  0  0  0  0
    4.8600    5.1960    0.0000 C   0  0  0  0  0  0  0  0  0  0  0  0
    9.3600    0.0000    0.0000 C   0  0  0  0  0  0  0  0  0  0  0  0
   10.1100   -1.2990    0.0000 C   0  0  0  0  0  0  0  0  0  0  0  0
   11.6100   -1.2990    0.0000 C   0  0  0  0  0  0  0  0  0  0  0  0
  1  2  3  0  0  0  0
  2  3  1  0  0  0  0
  3  4  1  0  0  0  0
  3 25  2  0  0  0  0
  4  5  2  0  0  0  0
  5  6  1  0  0  0  0
  5 23  1  0  0  0  0
  6  7  1  0  0  0  0
  7  8  2  0  0  0  0
  7 18  1  0  0  0  0
  8  9  1  0  0  0  0
  9 10  1  0  0  0  0
  9 16  2  0  0  0  0
 10 11  1  0  0  0  0
 10 15  2  0  0  0  0
 11 12  2  0  0  0  0
 12 13  1  0  0  0  0
 13 14  2  0  0  0  0
 14 15  1  0  0  0  0
 16 17  1  0  0  0  0
 17 18  1  0  0  0  0
 17 22  2  0  0  0  0
 18 19  2  0  0  0  0
 19 20  1  0  0  0  0
 20 21  2  0  0  0  0
 21 22  1  0  0  0  0
 23 24  2  0  0  0  0
 24 25  1  0  0  0  0
M  END
>  <Compound >
4-Anilino-2-pyridylquinazoline derivative 15

>  <SMILES>
N#CC1=CC(NC2=NC(C3=NC=CC=C3)=NC4=C2C=CC=C4)=CC=C1

>  <IC50 ABCB1 [uM]>
1000

>  <IC50 ABCC1 [uM]>
1000

>  <IC50 ABCG2 [uM]>
0.507

$$$$
4-Anilino-2-pyridylquinazoline derivative 16
  MOE2019           2D

 25 28  0  0  0  0  0  0  0  0999 V2000
   15.3600    0.0000    0.0000 N   0  0  0  0  0  0  0  0  0  0  0  0
   13.8600    0.0000    0.0000 C   0  0  0  0  0  0  0  0  0  0  0  0
   12.3600    0.0000    0.0000 C   0  0  0  0  0  0  0  0  0  0  0  0
   11.6100    1.2990    0.0000 C   0  0  0  0  0  0  0  0  0  0  0  0
   10.1100    1.2990    0.0000 C   0  0  0  0  0  0  0  0  0  0  0  0
    9.3600    2.5980    0.0000 N   0  0  0  0  0  0  0  0  0  0  0  0
    7.8600    2.5980    0.0000 C   0  0  0  0  0  0  0  0  0  0  0  0
    7.1100    1.2990    0.0000 N   0  0  0  0  0  0  0  0  0  0  0  0
    5.6100    1.2990    0.0000 C   0  0  0  0  0  0  0  0  0  0  0  0
    4.8600    0.0000    0.0000 C   0  0  0  0  0  0  0  0  0  0  0  0
    3.3600    0.0000    0.0000 C   0  0  0  0  0  0  0  0  0  0  0  0
    2.6100   -1.2990    0.0000 N   0  0  0  0  0  0  0  0  0  0  0  0
    3.3600   -2.5980    0.0000 C   0  0  0  0  0  0  0  0  0  0  0  0
    4.8600   -2.5980    0.0000 C   0  0  0  0  0  0  0  0  0  0  0  0
    5.6100   -1.2990    0.0000 C   0  0  0  0  0  0  0  0  0  0  0  0
    4.8600    2.5980    0.0000 N   0  0  0  0  0  0  0  0  0  0  0  0
    5.6100    3.8970    0.0000 C   0  0  0  0  0  0  0  0  0  0  0  0
    7.1100    3.8970    0.0000 C   0  0  0  0  0  0  0  0  0  0  0  0
    7.8600    5.1960    0.0000 C   0  0  0  0  0  0  0  0  0  0  0  0
    7.1100    6.4950    0.0000 C   0  0  0  0  0  0  0  0  0  0  0  0
    5.6100    6.4950    0.0000 C   0  0  0  0  0  0  0  0  0  0  0  0
    4.8600    5.1960    0.0000 C   0  0  0  0  0  0  0  0  0  0  0  0
    9.3600    0.0000    0.0000 C   0  0  0  0  0  0  0  0  0  0  0  0
   10.1100   -1.2990    0.0000 C   0  0  0  0  0  0  0  0  0  0  0  0
   11.6100   -1.2990    0.0000 C   0  0  0  0  0  0  0  0  0  0  0  0
  1  2  3  0  0  0  0
  2  3  1  0  0  0  0
  3  4  1  0  0  0  0
  3 25  2  0  0  0  0
  4  5  2  0  0  0  0
  5  6  1  0  0  0  0
  5 23  1  0  0  0  0
  6  7  1  0  0  0  0
  7  8  2  0  0  0  0
  7 18  1  0  0  0  0
  8  9  1  0  0  0  0
  9 10  1  0  0  0  0
  9 16  2  0  0  0  0
 10 11  1  0  0  0  0
 10 15  2  0  0  0  0
 11 12  2  0  0  0  0
 12 13  1  0  0  0  0
 13 14  2  0  0  0  0
 14 15  1  0  0  0  0
 16 17  1  0  0  0  0
 17 18  1  0  0  0  0
 17 22  2  0  0  0  0
 18 19  2  0  0  0  0
 19 20  1  0  0  0  0
 20 21  2  0  0  0  0
 21 22  1  0  0  0  0
 23 24  2  0  0  0  0
 24 25  1  0  0  0  0
M  END
>  <Compound >
4-Anilino-2-pyridylquinazoline derivative 16

>  <SMILES>
N#CC1=CC(NC2=NC(C3=CN=CC=C3)=NC4=C2C=CC=C4)=CC=C1

>  <IC50 ABCB1 [uM]>
1000

>  <IC50 ABCC1 [uM]>
1000

>  <IC50 ABCG2 [uM]>
0.108

$$$$
4-Anilino-2-pyridylquinazoline derivative 17
  MOE2019           2D

 25 28  0  0  0  0  0  0  0  0999 V2000
   15.3600    0.0000    0.0000 N   0  0  0  0  0  0  0  0  0  0  0  0
   13.8600    0.0000    0.0000 C   0  0  0  0  0  0  0  0  0  0  0  0
   12.3600    0.0000    0.0000 C   0  0  0  0  0  0  0  0  0  0  0  0
   11.6100    1.2990    0.0000 C   0  0  0  0  0  0  0  0  0  0  0  0
   10.1100    1.2990    0.0000 C   0  0  0  0  0  0  0  0  0  0  0  0
    9.3600    2.5980    0.0000 N   0  0  0  0  0  0  0  0  0  0  0  0
    7.8600    2.5980    0.0000 C   0  0  0  0  0  0  0  0  0  0  0  0
    7.1100    1.2990    0.0000 N   0  0  0  0  0  0  0  0  0  0  0  0
    5.6100    1.2990    0.0000 C   0  0  0  0  0  0  0  0  0  0  0  0
    4.8600    0.0000    0.0000 C   0  0  0  0  0  0  0  0  0  0  0  0
    3.3600    0.0000    0.0000 C   0  0  0  0  0  0  0  0  0  0  0  0
    2.6100   -1.2990    0.0000 C   0  0  0  0  0  0  0  0  0  0  0  0
    3.3600   -2.5980    0.0000 N   0  0  0  0  0  0  0  0  0  0  0  0
    4.8600   -2.5980    0.0000 C   0  0  0  0  0  0  0  0  0  0  0  0
    5.6100   -1.2990    0.0000 C   0  0  0  0  0  0  0  0  0  0  0  0
    4.8600    2.5980    0.0000 N   0  0  0  0  0  0  0  0  0  0  0  0
    5.6100    3.8970    0.0000 C   0  0  0  0  0  0  0  0  0  0  0  0
    7.1100    3.8970    0.0000 C   0  0  0  0  0  0  0  0  0  0  0  0
    7.8600    5.1960    0.0000 C   0  0  0  0  0  0  0  0  0  0  0  0
    7.1100    6.4950    0.0000 C   0  0  0  0  0  0  0  0  0  0  0  0
    5.6100    6.4950    0.0000 C   0  0  0  0  0  0  0  0  0  0  0  0
    4.8600    5.1960    0.0000 C   0  0  0  0  0  0  0  0  0  0  0  0
    9.3600    0.0000    0.0000 C   0  0  0  0  0  0  0  0  0  0  0  0
   10.1100   -1.2990    0.0000 C   0  0  0  0  0  0  0  0  0  0  0  0
   11.6100   -1.2990    0.0000 C   0  0  0  0  0  0  0  0  0  0  0  0
  1  2  3  0  0  0  0
  2  3  1  0  0  0  0
  3  4  1  0  0  0  0
  3 25  2  0  0  0  0
  4  5  2  0  0  0  0
  5  6  1  0  0  0  0
  5 23  1  0  0  0  0
  6  7  1  0  0  0  0
  7  8  2  0  0  0  0
  7 18  1  0  0  0  0
  8  9  1  0  0  0  0
  9 10  1  0  0  0  0
  9 16  2  0  0  0  0
 10 11  1  0  0  0  0
 10 15  2  0  0  0  0
 11 12  2  0  0  0  0
 12 13  1  0  0  0  0
 13 14  2  0  0  0  0
 14 15  1  0  0  0  0
 16 17  1  0  0  0  0
 17 18  1  0  0  0  0
 17 22  2  0  0  0  0
 18 19  2  0  0  0  0
 19 20  1  0  0  0  0
 20 21  2  0  0  0  0
 21 22  1  0  0  0  0
 23 24  2  0  0  0  0
 24 25  1  0  0  0  0
M  END
>  <Compound >
4-Anilino-2-pyridylquinazoline derivative 17

>  <SMILES>
N#CC1=CC(NC2=NC(C3=CC=NC=C3)=NC4=C2C=CC=C4)=CC=C1

>  <IC50 ABCB1 [uM]>
1000

>  <IC50 ABCC1 [uM]>
1000

>  <IC50 ABCG2 [uM]>
0.134

$$$$
4-Anilino-2-pyridylquinazoline derivative 18
  MOE2019           2D

 25 28  0  0  0  0  0  0  0  0999 V2000
   14.4370    3.8680    0.0000 N   0  0  0  0  0  0  0  0  0  0  0  0
   13.1380    3.1180    0.0000 C   0  0  0  0  0  0  0  0  0  0  0  0
   11.8380    2.3680    0.0000 C   0  0  0  0  0  0  0  0  0  0  0  0
   10.5390    3.1180    0.0000 C   0  0  0  0  0  0  0  0  0  0  0  0
    9.2400    2.3680    0.0000 C   0  0  0  0  0  0  0  0  0  0  0  0
    9.2400    0.8680    0.0000 C   0  0  0  0  0  0  0  0  0  0  0  0
   10.5390    0.1180    0.0000 C   0  0  0  0  0  0  0  0  0  0  0  0
   11.8380    0.8680    0.0000 C   0  0  0  0  0  0  0  0  0  0  0  0
    7.9410    0.1180    0.0000 N   0  0  0  0  0  0  0  0  0  0  0  0
    6.6420    0.8680    0.0000 C   0  0  0  0  0  0  0  0  0  0  0  0
    6.6420    2.3680    0.0000 N   0  0  0  0  0  0  0  0  0  0  0  0
    5.3430    3.1180    0.0000 C   0  0  0  0  0  0  0  0  0  0  0  0
    5.3430    4.6180    0.0000 C   0  0  0  0  0  0  0  0  0  0  0  0
    6.6420    5.3680    0.0000 C   0  0  0  0  0  0  0  0  0  0  0  0
    6.6420    6.8680    0.0000 N   0  0  0  0  0  0  0  0  0  0  0  0
    5.3430    7.6180    0.0000 C   0  0  0  0  0  0  0  0  0  0  0  0
    4.0440    6.8680    0.0000 C   0  0  0  0  0  0  0  0  0  0  0  0
    4.0440    5.3680    0.0000 C   0  0  0  0  0  0  0  0  0  0  0  0
    4.0440    2.3680    0.0000 N   0  0  0  0  0  0  0  0  0  0  0  0
    4.0440    0.8680    0.0000 C   0  0  0  0  0  0  0  0  0  0  0  0
    5.3430    0.1180    0.0000 C   0  0  0  0  0  0  0  0  0  0  0  0
    5.3430   -1.3820    0.0000 C   0  0  0  0  0  0  0  0  0  0  0  0
    4.0440   -2.1320    0.0000 C   0  0  0  0  0  0  0  0  0  0  0  0
    2.7450   -1.3820    0.0000 C   0  0  0  0  0  0  0  0  0  0  0  0
    2.7450    0.1180    0.0000 C   0  0  0  0  0  0  0  0  0  0  0  0
  1  2  3  0  0  0  0
  2  3  1  0  0  0  0
  3  4  1  0  0  0  0
  3  8  2  0  0  0  0
  4  5  2  0  0  0  0
  5  6  1  0  0  0  0
  6  7  2  0  0  0  0
  6  9  1  0  0  0  0
  7  8  1  0  0  0  0
  9 10  1  0  0  0  0
 10 11  2  0  0  0  0
 10 21  1  0  0  0  0
 11 12  1  0  0  0  0
 12 13  1  0  0  0  0
 12 19  2  0  0  0  0
 13 14  1  0  0  0  0
 13 18  2  0  0  0  0
 14 15  2  0  0  0  0
 15 16  1  0  0  0  0
 16 17  2  0  0  0  0
 17 18  1  0  0  0  0
 19 20  1  0  0  0  0
 20 21  1  0  0  0  0
 20 25  2  0  0  0  0
 21 22  2  0  0  0  0
 22 23  1  0  0  0  0
 23 24  2  0  0  0  0
 24 25  1  0  0  0  0
M  END
>  <Compound >
4-Anilino-2-pyridylquinazoline derivative 18

>  <SMILES>
N#CC1=CC=C(C=C1)NC2=NC(C3=CN=CC=C3)=NC4=C2C=CC=C4

>  <IC50 ABCB1 [uM]>
1000

>  <IC50 ABCC1 [uM]>
1000

>  <IC50 ABCG2 [uM]>
0.166

$$$$
4-Anilino-2-pyridylquinazoline derivative 19
  MOE2019           2D

 25 28  0  0  0  0  0  0  0  0999 V2000
   13.0570   -5.9580    0.0000 C   0  0  0  0  0  0  0  0  0  0  0  0
   11.7580   -6.7080    0.0000 O   0  0  0  0  0  0  0  0  0  0  0  0
   10.4580   -5.9580    0.0000 C   0  0  0  0  0  0  0  0  0  0  0  0
    9.1590   -6.7080    0.0000 C   0  0  0  0  0  0  0  0  0  0  0  0
    7.8600   -5.9580    0.0000 C   0  0  0  0  0  0  0  0  0  0  0  0
    6.5610   -6.7080    0.0000 N   0  0  0  0  0  0  0  0  0  0  0  0
    5.2620   -5.9580    0.0000 C   0  0  0  0  0  0  0  0  0  0  0  0
    5.2620   -4.4580    0.0000 N   0  0  0  0  0  0  0  0  0  0  0  0
    3.9630   -3.7080    0.0000 C   0  0  0  0  0  0  0  0  0  0  0  0
    3.9630   -2.2080    0.0000 C   0  0  0  0  0  0  0  0  0  0  0  0
    2.6640   -1.4580    0.0000 N   0  0  0  0  0  0  0  0  0  0  0  0
    2.6640    0.0420    0.0000 C   0  0  0  0  0  0  0  0  0  0  0  0
    3.9630    0.7920    0.0000 C   0  0  0  0  0  0  0  0  0  0  0  0
    5.2620    0.0420    0.0000 C   0  0  0  0  0  0  0  0  0  0  0  0
    5.2620   -1.4580    0.0000 C   0  0  0  0  0  0  0  0  0  0  0  0
    2.6640   -4.4580    0.0000 N   0  0  0  0  0  0  0  0  0  0  0  0
    2.6640   -5.9580    0.0000 C   0  0  0  0  0  0  0  0  0  0  0  0
    3.9630   -6.7080    0.0000 C   0  0  0  0  0  0  0  0  0  0  0  0
    3.9630   -8.2080    0.0000 C   0  0  0  0  0  0  0  0  0  0  0  0
    2.6640   -8.9580    0.0000 C   0  0  0  0  0  0  0  0  0  0  0  0
    1.3650   -8.2080    0.0000 C   0  0  0  0  0  0  0  0  0  0  0  0
    1.3650   -6.7080    0.0000 C   0  0  0  0  0  0  0  0  0  0  0  0
    7.8600   -4.4580    0.0000 C   0  0  0  0  0  0  0  0  0  0  0  0
    9.1590   -3.7080    0.0000 C   0  0  0  0  0  0  0  0  0  0  0  0
   10.4580   -4.4580    0.0000 C   0  0  0  0  0  0  0  0  0  0  0  0
  1  2  1  0  0  0  0
  2  3  1  0  0  0  0
  3  4  1  0  0  0  0
  3 25  2  0  0  0  0
  4  5  2  0  0  0  0
  5  6  1  0  0  0  0
  5 23  1  0  0  0  0
  6  7  1  0  0  0  0
  7  8  2  0  0  0  0
  7 18  1  0  0  0  0
  8  9  1  0  0  0  0
  9 10  1  0  0  0  0
  9 16  2  0  0  0  0
 10 11  1  0  0  0  0
 10 15  2  0  0  0  0
 11 12  2  0  0  0  0
 12 13  1  0  0  0  0
 13 14  2  0  0  0  0
 14 15  1  0  0  0  0
 16 17  1  0  0  0  0
 17 18  1  0  0  0  0
 17 22  2  0  0  0  0
 18 19  2  0  0  0  0
 19 20  1  0  0  0  0
 20 21  2  0  0  0  0
 21 22  1  0  0  0  0
 23 24  2  0  0  0  0
 24 25  1  0  0  0  0
M  END
>  <Compound >
4-Anilino-2-pyridylquinazoline derivative 19

>  <SMILES>
COC1=CC(NC2=NC(C3=NC=CC=C3)=NC4=C2C=CC=C4)=CC=C1

>  <IC50 ABCB1 [uM]>
1000

>  <IC50 ABCC1 [uM]>
1000

>  <IC50 ABCG2 [uM]>
1.630

$$$$
4-Anilino-2-pyridylquinazoline derivative 20
  MOE2019           2D

 25 28  0  0  0  0  0  0  0  0999 V2000
   13.0570   -5.9580    0.0000 C   0  0  0  0  0  0  0  0  0  0  0  0
   11.7580   -6.7080    0.0000 O   0  0  0  0  0  0  0  0  0  0  0  0
   10.4580   -5.9580    0.0000 C   0  0  0  0  0  0  0  0  0  0  0  0
    9.1590   -6.7080    0.0000 C   0  0  0  0  0  0  0  0  0  0  0  0
    7.8600   -5.9580    0.0000 C   0  0  0  0  0  0  0  0  0  0  0  0
    6.5610   -6.7080    0.0000 N   0  0  0  0  0  0  0  0  0  0  0  0
    5.2620   -5.9580    0.0000 C   0  0  0  0  0  0  0  0  0  0  0  0
    5.2620   -4.4580    0.0000 N   0  0  0  0  0  0  0  0  0  0  0  0
    3.9630   -3.7080    0.0000 C   0  0  0  0  0  0  0  0  0  0  0  0
    3.9630   -2.2080    0.0000 C   0  0  0  0  0  0  0  0  0  0  0  0
    2.6640   -1.4580    0.0000 C   0  0  0  0  0  0  0  0  0  0  0  0
    2.6640    0.0420    0.0000 N   0  0  0  0  0  0  0  0  0  0  0  0
    3.9630    0.7920    0.0000 C   0  0  0  0  0  0  0  0  0  0  0  0
    5.2620    0.0420    0.0000 C   0  0  0  0  0  0  0  0  0  0  0  0
    5.2620   -1.4580    0.0000 C   0  0  0  0  0  0  0  0  0  0  0  0
    2.6640   -4.4580    0.0000 N   0  0  0  0  0  0  0  0  0  0  0  0
    2.6640   -5.9580    0.0000 C   0  0  0  0  0  0  0  0  0  0  0  0
    3.9630   -6.7080    0.0000 C   0  0  0  0  0  0  0  0  0  0  0  0
    3.9630   -8.2080    0.0000 C   0  0  0  0  0  0  0  0  0  0  0  0
    2.6640   -8.9580    0.0000 C   0  0  0  0  0  0  0  0  0  0  0  0
    1.3650   -8.2080    0.0000 C   0  0  0  0  0  0  0  0  0  0  0  0
    1.3650   -6.7080    0.0000 C   0  0  0  0  0  0  0  0  0  0  0  0
    7.8600   -4.4580    0.0000 C   0  0  0  0  0  0  0  0  0  0  0  0
    9.1590   -3.7080    0.0000 C   0  0  0  0  0  0  0  0  0  0  0  0
   10.4580   -4.4580    0.0000 C   0  0  0  0  0  0  0  0  0  0  0  0
  1  2  1  0  0  0  0
  2  3  1  0  0  0  0
  3  4  1  0  0  0  0
  3 25  2  0  0  0  0
  4  5  2  0  0  0  0
  5  6  1  0  0  0  0
  5 23  1  0  0  0  0
  6  7  1  0  0  0  0
  7  8  2  0  0  0  0
  7 18  1  0  0  0  0
  8  9  1  0  0  0  0
  9 10  1  0  0  0  0
  9 16  2  0  0  0  0
 10 11  1  0  0  0  0
 10 15  2  0  0  0  0
 11 12  2  0  0  0  0
 12 13  1  0  0  0  0
 13 14  2  0  0  0  0
 14 15  1  0  0  0  0
 16 17  1  0  0  0  0
 17 18  1  0  0  0  0
 17 22  2  0  0  0  0
 18 19  2  0  0  0  0
 19 20  1  0  0  0  0
 20 21  2  0  0  0  0
 21 22  1  0  0  0  0
 23 24  2  0  0  0  0
 24 25  1  0  0  0  0
M  END
>  <Compound >
4-Anilino-2-pyridylquinazoline derivative 20

>  <SMILES>
COC1=CC(NC2=NC(C3=CN=CC=C3)=NC4=C2C=CC=C4)=CC=C1

>  <IC50 ABCB1 [uM]>
4.78

>  <IC50 ABCC1 [uM]>
1000

>  <IC50 ABCG2 [uM]>
1.020

$$$$
4-Anilino-2-pyridylquinazoline derivative 21
  MOE2019           2D

 25 28  0  0  0  0  0  0  0  0999 V2000
   13.0570   -5.9580    0.0000 C   0  0  0  0  0  0  0  0  0  0  0  0
   11.7580   -6.7080    0.0000 O   0  0  0  0  0  0  0  0  0  0  0  0
   10.4580   -5.9580    0.0000 C   0  0  0  0  0  0  0  0  0  0  0  0
    9.1590   -6.7080    0.0000 C   0  0  0  0  0  0  0  0  0  0  0  0
    7.8600   -5.9580    0.0000 C   0  0  0  0  0  0  0  0  0  0  0  0
    6.5610   -6.7080    0.0000 N   0  0  0  0  0  0  0  0  0  0  0  0
    5.2620   -5.9580    0.0000 C   0  0  0  0  0  0  0  0  0  0  0  0
    5.2620   -4.4580    0.0000 N   0  0  0  0  0  0  0  0  0  0  0  0
    3.9630   -3.7080    0.0000 C   0  0  0  0  0  0  0  0  0  0  0  0
    3.9630   -2.2080    0.0000 C   0  0  0  0  0  0  0  0  0  0  0  0
    2.6640   -1.4580    0.0000 C   0  0  0  0  0  0  0  0  0  0  0  0
    2.6640    0.0420    0.0000 C   0  0  0  0  0  0  0  0  0  0  0  0
    3.9630    0.7920    0.0000 N   0  0  0  0  0  0  0  0  0  0  0  0
    5.2620    0.0420    0.0000 C   0  0  0  0  0  0  0  0  0  0  0  0
    5.2620   -1.4580    0.0000 C   0  0  0  0  0  0  0  0  0  0  0  0
    2.6640   -4.4580    0.0000 N   0  0  0  0  0  0  0  0  0  0  0  0
    2.6640   -5.9580    0.0000 C   0  0  0  0  0  0  0  0  0  0  0  0
    3.9630   -6.7080    0.0000 C   0  0  0  0  0  0  0  0  0  0  0  0
    3.9630   -8.2080    0.0000 C   0  0  0  0  0  0  0  0  0  0  0  0
    2.6640   -8.9580    0.0000 C   0  0  0  0  0  0  0  0  0  0  0  0
    1.3650   -8.2080    0.0000 C   0  0  0  0  0  0  0  0  0  0  0  0
    1.3650   -6.7080    0.0000 C   0  0  0  0  0  0  0  0  0  0  0  0
    7.8600   -4.4580    0.0000 C   0  0  0  0  0  0  0  0  0  0  0  0
    9.1590   -3.7080    0.0000 C   0  0  0  0  0  0  0  0  0  0  0  0
   10.4580   -4.4580    0.0000 C   0  0  0  0  0  0  0  0  0  0  0  0
  1  2  1  0  0  0  0
  2  3  1  0  0  0  0
  3  4  1  0  0  0  0
  3 25  2  0  0  0  0
  4  5  2  0  0  0  0
  5  6  1  0  0  0  0
  5 23  1  0  0  0  0
  6  7  1  0  0  0  0
  7  8  2  0  0  0  0
  7 18  1  0  0  0  0
  8  9  1  0  0  0  0
  9 10  1  0  0  0  0
  9 16  2  0  0  0  0
 10 11  1  0  0  0  0
 10 15  2  0  0  0  0
 11 12  2  0  0  0  0
 12 13  1  0  0  0  0
 13 14  2  0  0  0  0
 14 15  1  0  0  0  0
 16 17  1  0  0  0  0
 17 18  1  0  0  0  0
 17 22  2  0  0  0  0
 18 19  2  0  0  0  0
 19 20  1  0  0  0  0
 20 21  2  0  0  0  0
 21 22  1  0  0  0  0
 23 24  2  0  0  0  0
 24 25  1  0  0  0  0
M  END
>  <Compound >
4-Anilino-2-pyridylquinazoline derivative 21

>  <SMILES>
COC1=CC(NC2=NC(C3=CC=NC=C3)=NC4=C2C=CC=C4)=CC=C1

>  <IC50 ABCB1 [uM]>
5.43

>  <IC50 ABCC1 [uM]>
1000

>  <IC50 ABCG2 [uM]>
0.558

$$$$
4-Anilino-2-pyridylquinazoline derivative 22
  MOE2019           2D

 25 28  0  0  0  0  0  0  0  0999 V2000
   13.6270    3.8310    0.0000 C   0  0  0  0  0  0  0  0  0  0  0  0
   12.3280    4.5810    0.0000 O   0  0  0  0  0  0  0  0  0  0  0  0
   11.0280    3.8310    0.0000 C   0  0  0  0  0  0  0  0  0  0  0  0
   11.0280    2.3310    0.0000 C   0  0  0  0  0  0  0  0  0  0  0  0
    9.7290    1.5810    0.0000 C   0  0  0  0  0  0  0  0  0  0  0  0
    8.4300    2.3310    0.0000 C   0  0  0  0  0  0  0  0  0  0  0  0
    8.4300    3.8310    0.0000 C   0  0  0  0  0  0  0  0  0  0  0  0
    9.7290    4.5810    0.0000 C   0  0  0  0  0  0  0  0  0  0  0  0
    7.1310    1.5810    0.0000 N   0  0  0  0  0  0  0  0  0  0  0  0
    5.8320    2.3310    0.0000 C   0  0  0  0  0  0  0  0  0  0  0  0
    5.8320    3.8310    0.0000 N   0  0  0  0  0  0  0  0  0  0  0  0
    4.5330    4.5810    0.0000 C   0  0  0  0  0  0  0  0  0  0  0  0
    4.5330    6.0810    0.0000 C   0  0  0  0  0  0  0  0  0  0  0  0
    3.2340    6.8310    0.0000 C   0  0  0  0  0  0  0  0  0  0  0  0
    3.2340    8.3310    0.0000 C   0  0  0  0  0  0  0  0  0  0  0  0
    4.5330    9.0810    0.0000 N   0  0  0  0  0  0  0  0  0  0  0  0
    5.8320    8.3310    0.0000 C   0  0  0  0  0  0  0  0  0  0  0  0
    5.8320    6.8310    0.0000 C   0  0  0  0  0  0  0  0  0  0  0  0
    3.2340    3.8310    0.0000 N   0  0  0  0  0  0  0  0  0  0  0  0
    3.2340    2.3310    0.0000 C   0  0  0  0  0  0  0  0  0  0  0  0
    4.5330    1.5810    0.0000 C   0  0  0  0  0  0  0  0  0  0  0  0
    4.5330    0.0810    0.0000 C   0  0  0  0  0  0  0  0  0  0  0  0
    3.2340   -0.6690    0.0000 C   0  0  0  0  0  0  0  0  0  0  0  0
    1.9350    0.0810    0.0000 C   0  0  0  0  0  0  0  0  0  0  0  0
    1.9350    1.5810    0.0000 C   0  0  0  0  0  0  0  0  0  0  0  0
  1  2  1  0  0  0  0
  2  3  1  0  0  0  0
  3  4  1  0  0  0  0
  3  8  2  0  0  0  0
  4  5  2  0  0  0  0
  5  6  1  0  0  0  0
  6  7  2  0  0  0  0
  6  9  1  0  0  0  0
  7  8  1  0  0  0  0
  9 10  1  0  0  0  0
 10 11  2  0  0  0  0
 10 21  1  0  0  0  0
 11 12  1  0  0  0  0
 12 13  1  0  0  0  0
 12 19  2  0  0  0  0
 13 14  1  0  0  0  0
 13 18  2  0  0  0  0
 14 15  2  0  0  0  0
 15 16  1  0  0  0  0
 16 17  2  0  0  0  0
 17 18  1  0  0  0  0
 19 20  1  0  0  0  0
 20 21  1  0  0  0  0
 20 25  2  0  0  0  0
 21 22  2  0  0  0  0
 22 23  1  0  0  0  0
 23 24  2  0  0  0  0
 24 25  1  0  0  0  0
M  END
>  <Compound >
4-Anilino-2-pyridylquinazoline derivative 22

>  <SMILES>
COC1=CC=C(C=C1)NC2=NC(C3=CC=NC=C3)=NC4=C2C=CC=C4

>  <IC50 ABCB1 [uM]>
1000

>  <IC50 ABCC1 [uM]>
1000

>  <IC50 ABCG2 [uM]>
0.742

$$$$
4-Anilino-2-pyridylquinazoline derivative 23
  MOE2019           2D

 27 30  0  0  0  0  0  0  0  0999 V2000
    8.1010   -3.1570    0.0000 C   0  0  0  0  0  0  0  0  0  0  0  0
    8.1010   -4.6570    0.0000 O   0  0  0  0  0  0  0  0  0  0  0  0
    6.8020   -5.4070    0.0000 C   0  0  0  0  0  0  0  0  0  0  0  0
    5.5030   -4.6570    0.0000 C   0  0  0  0  0  0  0  0  0  0  0  0
    4.2040   -5.4070    0.0000 C   0  0  0  0  0  0  0  0  0  0  0  0
    4.2040   -6.9070    0.0000 C   0  0  0  0  0  0  0  0  0  0  0  0
    5.5030   -7.6570    0.0000 C   0  0  0  0  0  0  0  0  0  0  0  0
    6.8020   -6.9070    0.0000 C   0  0  0  0  0  0  0  0  0  0  0  0
    8.1010   -7.6570    0.0000 O   0  0  0  0  0  0  0  0  0  0  0  0
    8.1010   -9.1570    0.0000 C   0  0  0  0  0  0  0  0  0  0  0  0
    2.9050   -7.6570    0.0000 N   0  0  0  0  0  0  0  0  0  0  0  0
    1.6060   -6.9070    0.0000 C   0  0  0  0  0  0  0  0  0  0  0  0
    1.6060   -5.4070    0.0000 N   0  0  0  0  0  0  0  0  0  0  0  0
    0.3070   -4.6570    0.0000 C   0  0  0  0  0  0  0  0  0  0  0  0
    0.3070   -3.1570    0.0000 C   0  0  0  0  0  0  0  0  0  0  0  0
   -0.9920   -2.4070    0.0000 N   0  0  0  0  0  0  0  0  0  0  0  0
   -0.9920   -0.9070    0.0000 C   0  0  0  0  0  0  0  0  0  0  0  0
    0.3070   -0.1570    0.0000 C   0  0  0  0  0  0  0  0  0  0  0  0
    1.6060   -0.9070    0.0000 C   0  0  0  0  0  0  0  0  0  0  0  0
    1.6060   -2.4070    0.0000 C   0  0  0  0  0  0  0  0  0  0  0  0
   -0.9920   -5.4070    0.0000 N   0  0  0  0  0  0  0  0  0  0  0  0
   -0.9920   -6.9070    0.0000 C   0  0  0  0  0  0  0  0  0  0  0  0
    0.3070   -7.6570    0.0000 C   0  0  0  0  0  0  0  0  0  0  0  0
    0.3070   -9.1570    0.0000 C   0  0  0  0  0  0  0  0  0  0  0  0
   -0.9920   -9.9070    0.0000 C   0  0  0  0  0  0  0  0  0  0  0  0
   -2.2910   -9.1570    0.0000 C   0  0  0  0  0  0  0  0  0  0  0  0
   -2.2910   -7.6570    0.0000 C   0  0  0  0  0  0  0  0  0  0  0  0
  1  2  1  0  0  0  0
  2  3  1  0  0  0  0
  3  4  1  0  0  0  0
  3  8  2  0  0  0  0
  4  5  2  0  0  0  0
  5  6  1  0  0  0  0
  6  7  2  0  0  0  0
  6 11  1  0  0  0  0
  7  8  1  0  0  0  0
  8  9  1  0  0  0  0
  9 10  1  0  0  0  0
 11 12  1  0  0  0  0
 12 13  2  0  0  0  0
 12 23  1  0  0  0  0
 13 14  1  0  0  0  0
 14 15  1  0  0  0  0
 14 21  2  0  0  0  0
 15 16  1  0  0  0  0
 15 20  2  0  0  0  0
 16 17  2  0  0  0  0
 17 18  1  0  0  0  0
 18 19  2  0  0  0  0
 19 20  1  0  0  0  0
 21 22  1  0  0  0  0
 22 23  1  0  0  0  0
 22 27  2  0  0  0  0
 23 24  2  0  0  0  0
 24 25  1  0  0  0  0
 25 26  2  0  0  0  0
 26 27  1  0  0  0  0
M  END
>  <Compound >
4-Anilino-2-pyridylquinazoline derivative 23

>  <SMILES>
COC1=CC=C(C=C1OC)NC2=NC(C3=NC=CC=C3)=NC4=C2C=CC=C4

>  <IC50 ABCB1 [uM]>
6.30

>  <IC50 ABCC1 [uM]>
1000

>  <IC50 ABCG2 [uM]>
1.060

$$$$
4-Anilino-2-pyridylquinazoline derivative 24
  MOE2019           2D

 27 30  0  0  0  0  0  0  0  0999 V2000
    8.1010   -3.1570    0.0000 C   0  0  0  0  0  0  0  0  0  0  0  0
    8.1010   -4.6570    0.0000 O   0  0  0  0  0  0  0  0  0  0  0  0
    6.8020   -5.4070    0.0000 C   0  0  0  0  0  0  0  0  0  0  0  0
    5.5030   -4.6570    0.0000 C   0  0  0  0  0  0  0  0  0  0  0  0
    4.2040   -5.4070    0.0000 C   0  0  0  0  0  0  0  0  0  0  0  0
    4.2040   -6.9070    0.0000 C   0  0  0  0  0  0  0  0  0  0  0  0
    5.5030   -7.6570    0.0000 C   0  0  0  0  0  0  0  0  0  0  0  0
    6.8020   -6.9070    0.0000 C   0  0  0  0  0  0  0  0  0  0  0  0
    8.1010   -7.6570    0.0000 O   0  0  0  0  0  0  0  0  0  0  0  0
    8.1010   -9.1570    0.0000 C   0  0  0  0  0  0  0  0  0  0  0  0
    2.9050   -7.6570    0.0000 N   0  0  0  0  0  0  0  0  0  0  0  0
    1.6060   -6.9070    0.0000 C   0  0  0  0  0  0  0  0  0  0  0  0
    1.6060   -5.4070    0.0000 N   0  0  0  0  0  0  0  0  0  0  0  0
    0.3070   -4.6570    0.0000 C   0  0  0  0  0  0  0  0  0  0  0  0
    0.3070   -3.1570    0.0000 C   0  0  0  0  0  0  0  0  0  0  0  0
   -0.9920   -2.4070    0.0000 C   0  0  0  0  0  0  0  0  0  0  0  0
   -0.9920   -0.9070    0.0000 N   0  0  0  0  0  0  0  0  0  0  0  0
    0.3070   -0.1570    0.0000 C   0  0  0  0  0  0  0  0  0  0  0  0
    1.6060   -0.9070    0.0000 C   0  0  0  0  0  0  0  0  0  0  0  0
    1.6060   -2.4070    0.0000 C   0  0  0  0  0  0  0  0  0  0  0  0
   -0.9920   -5.4070    0.0000 N   0  0  0  0  0  0  0  0  0  0  0  0
   -0.9920   -6.9070    0.0000 C   0  0  0  0  0  0  0  0  0  0  0  0
    0.3070   -7.6570    0.0000 C   0  0  0  0  0  0  0  0  0  0  0  0
    0.3070   -9.1570    0.0000 C   0  0  0  0  0  0  0  0  0  0  0  0
   -0.9920   -9.9070    0.0000 C   0  0  0  0  0  0  0  0  0  0  0  0
   -2.2910   -9.1570    0.0000 C   0  0  0  0  0  0  0  0  0  0  0  0
   -2.2910   -7.6570    0.0000 C   0  0  0  0  0  0  0  0  0  0  0  0
  1  2  1  0  0  0  0
  2  3  1  0  0  0  0
  3  4  1  0  0  0  0
  3  8  2  0  0  0  0
  4  5  2  0  0  0  0
  5  6  1  0  0  0  0
  6  7  2  0  0  0  0
  6 11  1  0  0  0  0
  7  8  1  0  0  0  0
  8  9  1  0  0  0  0
  9 10  1  0  0  0  0
 11 12  1  0  0  0  0
 12 13  2  0  0  0  0
 12 23  1  0  0  0  0
 13 14  1  0  0  0  0
 14 15  1  0  0  0  0
 14 21  2  0  0  0  0
 15 16  1  0  0  0  0
 15 20  2  0  0  0  0
 16 17  2  0  0  0  0
 17 18  1  0  0  0  0
 18 19  2  0  0  0  0
 19 20  1  0  0  0  0
 21 22  1  0  0  0  0
 22 23  1  0  0  0  0
 22 27  2  0  0  0  0
 23 24  2  0  0  0  0
 24 25  1  0  0  0  0
 25 26  2  0  0  0  0
 26 27  1  0  0  0  0
M  END
>  <Compound >
4-Anilino-2-pyridylquinazoline derivative 24

>  <SMILES>
COC1=CC=C(C=C1OC)NC2=NC(C3=CN=CC=C3)=NC4=C2C=CC=C4

>  <IC50 ABCB1 [uM]>
3.11

>  <IC50 ABCC1 [uM]>
1000

>  <IC50 ABCG2 [uM]>
0.753

$$$$
4-Anilino-2-pyridylquinazoline derivative 25
  MOE2019           2D

 27 30  0  0  0  0  0  0  0  0999 V2000
    8.1010   -3.1570    0.0000 C   0  0  0  0  0  0  0  0  0  0  0  0
    8.1010   -4.6570    0.0000 O   0  0  0  0  0  0  0  0  0  0  0  0
    6.8020   -5.4070    0.0000 C   0  0  0  0  0  0  0  0  0  0  0  0
    5.5030   -4.6570    0.0000 C   0  0  0  0  0  0  0  0  0  0  0  0
    4.2040   -5.4070    0.0000 C   0  0  0  0  0  0  0  0  0  0  0  0
    4.2040   -6.9070    0.0000 C   0  0  0  0  0  0  0  0  0  0  0  0
    5.5030   -7.6570    0.0000 C   0  0  0  0  0  0  0  0  0  0  0  0
    6.8020   -6.9070    0.0000 C   0  0  0  0  0  0  0  0  0  0  0  0
    8.1010   -7.6570    0.0000 O   0  0  0  0  0  0  0  0  0  0  0  0
    8.1010   -9.1570    0.0000 C   0  0  0  0  0  0  0  0  0  0  0  0
    2.9050   -7.6570    0.0000 N   0  0  0  0  0  0  0  0  0  0  0  0
    1.6060   -6.9070    0.0000 C   0  0  0  0  0  0  0  0  0  0  0  0
    1.6060   -5.4070    0.0000 N   0  0  0  0  0  0  0  0  0  0  0  0
    0.3070   -4.6570    0.0000 C   0  0  0  0  0  0  0  0  0  0  0  0
    0.3070   -3.1570    0.0000 C   0  0  0  0  0  0  0  0  0  0  0  0
   -0.9920   -2.4070    0.0000 C   0  0  0  0  0  0  0  0  0  0  0  0
   -0.9920   -0.9070    0.0000 C   0  0  0  0  0  0  0  0  0  0  0  0
    0.3070   -0.1570    0.0000 N   0  0  0  0  0  0  0  0  0  0  0  0
    1.6060   -0.9070    0.0000 C   0  0  0  0  0  0  0  0  0  0  0  0
    1.6060   -2.4070    0.0000 C   0  0  0  0  0  0  0  0  0  0  0  0
   -0.9920   -5.4070    0.0000 N   0  0  0  0  0  0  0  0  0  0  0  0
   -0.9920   -6.9070    0.0000 C   0  0  0  0  0  0  0  0  0  0  0  0
    0.3070   -7.6570    0.0000 C   0  0  0  0  0  0  0  0  0  0  0  0
    0.3070   -9.1570    0.0000 C   0  0  0  0  0  0  0  0  0  0  0  0
   -0.9920   -9.9070    0.0000 C   0  0  0  0  0  0  0  0  0  0  0  0
   -2.2910   -9.1570    0.0000 C   0  0  0  0  0  0  0  0  0  0  0  0
   -2.2910   -7.6570    0.0000 C   0  0  0  0  0  0  0  0  0  0  0  0
  1  2  1  0  0  0  0
  2  3  1  0  0  0  0
  3  4  1  0  0  0  0
  3  8  2  0  0  0  0
  4  5  2  0  0  0  0
  5  6  1  0  0  0  0
  6  7  2  0  0  0  0
  6 11  1  0  0  0  0
  7  8  1  0  0  0  0
  8  9  1  0  0  0  0
  9 10  1  0  0  0  0
 11 12  1  0  0  0  0
 12 13  2  0  0  0  0
 12 23  1  0  0  0  0
 13 14  1  0  0  0  0
 14 15  1  0  0  0  0
 14 21  2  0  0  0  0
 15 16  1  0  0  0  0
 15 20  2  0  0  0  0
 16 17  2  0  0  0  0
 17 18  1  0  0  0  0
 18 19  2  0  0  0  0
 19 20  1  0  0  0  0
 21 22  1  0  0  0  0
 22 23  1  0  0  0  0
 22 27  2  0  0  0  0
 23 24  2  0  0  0  0
 24 25  1  0  0  0  0
 25 26  2  0  0  0  0
 26 27  1  0  0  0  0
M  END
>  <Compound >
4-Anilino-2-pyridylquinazoline derivative 25

>  <SMILES>
COC1=CC=C(C=C1OC)NC2=NC(C3=CC=NC=C3)=NC4=C2C=CC=C4

>  <IC50 ABCB1 [uM]>
2.08

>  <IC50 ABCC1 [uM]>
1000

>  <IC50 ABCG2 [uM]>
0.545

$$$$
4-Anilino-2-pyridylquinazoline derivative 26
  MOE2019           2D

 27 30  0  0  0  0  0  0  0  0999 V2000
   14.4440   -2.5020    0.0000 F   0  0  0  0  0  0  0  0  0  0  0  0
   12.9440   -2.5020    0.0000 C   0  0  0  0  0  0  0  0  0  0  0  0
   11.4440   -2.5020    0.0000 C   0  0  0  0  0  0  0  0  0  0  0  0
   10.6940   -1.2030    0.0000 C   0  0  0  0  0  0  0  0  0  0  0  0
    9.1940   -1.2030    0.0000 C   0  0  0  0  0  0  0  0  0  0  0  0
    8.4440    0.0960    0.0000 N   0  0  0  0  0  0  0  0  0  0  0  0
    6.9440    0.0960    0.0000 C   0  0  0  0  0  0  0  0  0  0  0  0
    6.1940   -1.2030    0.0000 N   0  0  0  0  0  0  0  0  0  0  0  0
    4.6940   -1.2030    0.0000 C   0  0  0  0  0  0  0  0  0  0  0  0
    3.9440   -2.5020    0.0000 C   0  0  0  0  0  0  0  0  0  0  0  0
    2.4440   -2.5020    0.0000 C   0  0  0  0  0  0  0  0  0  0  0  0
    1.6940   -3.8010    0.0000 C   0  0  0  0  0  0  0  0  0  0  0  0
    2.4440   -5.1000    0.0000 N   0  0  0  0  0  0  0  0  0  0  0  0
    3.9440   -5.1000    0.0000 C   0  0  0  0  0  0  0  0  0  0  0  0
    4.6940   -3.8010    0.0000 C   0  0  0  0  0  0  0  0  0  0  0  0
    3.9440    0.0960    0.0000 N   0  0  0  0  0  0  0  0  0  0  0  0
    4.6940    1.3950    0.0000 C   0  0  0  0  0  0  0  0  0  0  0  0
    6.1940    1.3950    0.0000 C   0  0  0  0  0  0  0  0  0  0  0  0
    6.9440    2.6940    0.0000 C   0  0  0  0  0  0  0  0  0  0  0  0
    6.1940    3.9930    0.0000 C   0  0  0  0  0  0  0  0  0  0  0  0
    4.6940    3.9930    0.0000 C   0  0  0  0  0  0  0  0  0  0  0  0
    3.9440    2.6940    0.0000 C   0  0  0  0  0  0  0  0  0  0  0  0
    8.4440   -2.5020    0.0000 C   0  0  0  0  0  0  0  0  0  0  0  0
    9.1940   -3.8010    0.0000 C   0  0  0  0  0  0  0  0  0  0  0  0
   10.6940   -3.8010    0.0000 C   0  0  0  0  0  0  0  0  0  0  0  0
   12.9440   -4.0020    0.0000 F   0  0  0  0  0  0  0  0  0  0  0  0
   12.9440   -1.0020    0.0000 F   0  0  0  0  0  0  0  0  0  0  0  0
  1  2  1  0  0  0  0
  2  3  1  0  0  0  0
  2 26  1  0  0  0  0
  2 27  1  0  0  0  0
  3  4  1  0  0  0  0
  3 25  2  0  0  0  0
  4  5  2  0  0  0  0
  5  6  1  0  0  0  0
  5 23  1  0  0  0  0
  6  7  1  0  0  0  0
  7  8  2  0  0  0  0
  7 18  1  0  0  0  0
  8  9  1  0  0  0  0
  9 10  1  0  0  0  0
  9 16  2  0  0  0  0
 10 11  1  0  0  0  0
 10 15  2  0  0  0  0
 11 12  2  0  0  0  0
 12 13  1  0  0  0  0
 13 14  2  0  0  0  0
 14 15  1  0  0  0  0
 16 17  1  0  0  0  0
 17 18  1  0  0  0  0
 17 22  2  0  0  0  0
 18 19  2  0  0  0  0
 19 20  1  0  0  0  0
 20 21  2  0  0  0  0
 21 22  1  0  0  0  0
 23 24  2  0  0  0  0
 24 25  1  0  0  0  0
M  END
>  <Compound >
4-Anilino-2-pyridylquinazoline derivative 26

>  <SMILES>
FC(C1=CC(NC2=NC(C3=CC=NC=C3)=NC4=C2C=CC=C4)=CC=C1)(F)F

>  <IC50 ABCB1 [uM]>
1000

>  <IC50 ABCC1 [uM]>
1000

>  <IC50 ABCG2 [uM]>
0.216

$$$$
4-Anilino-2-pyridylquinazoline derivative 27
  MOE2019           2D

 27 30  0  0  0  0  0  0  0  0999 V2000
    9.9960   -5.7710    0.0000 F   0  0  0  0  0  0  0  0  0  0  0  0
    9.2460   -4.4720    0.0000 C   0  0  0  0  0  0  0  0  0  0  0  0
    7.9470   -5.2220    0.0000 C   0  0  0  0  0  0  0  0  0  0  0  0
    6.6480   -4.4720    0.0000 C   0  0  0  0  0  0  0  0  0  0  0  0
    5.3490   -5.2220    0.0000 C   0  0  0  0  0  0  0  0  0  0  0  0
    5.3490   -6.7220    0.0000 C   0  0  0  0  0  0  0  0  0  0  0  0
    6.6480   -7.4720    0.0000 C   0  0  0  0  0  0  0  0  0  0  0  0
    7.9470   -6.7220    0.0000 C   0  0  0  0  0  0  0  0  0  0  0  0
    4.0500   -7.4720    0.0000 N   0  0  0  0  0  0  0  0  0  0  0  0
    2.7510   -6.7220    0.0000 C   0  0  0  0  0  0  0  0  0  0  0  0
    2.7510   -5.2220    0.0000 N   0  0  0  0  0  0  0  0  0  0  0  0
    1.4520   -4.4720    0.0000 C   0  0  0  0  0  0  0  0  0  0  0  0
    1.4520   -2.9720    0.0000 C   0  0  0  0  0  0  0  0  0  0  0  0
    2.7510   -2.2220    0.0000 C   0  0  0  0  0  0  0  0  0  0  0  0
    2.7510   -0.7220    0.0000 C   0  0  0  0  0  0  0  0  0  0  0  0
    1.4520    0.0280    0.0000 N   0  0  0  0  0  0  0  0  0  0  0  0
    0.1530   -0.7220    0.0000 C   0  0  0  0  0  0  0  0  0  0  0  0
    0.1530   -2.2220    0.0000 C   0  0  0  0  0  0  0  0  0  0  0  0
    0.1530   -5.2220    0.0000 N   0  0  0  0  0  0  0  0  0  0  0  0
    0.1530   -6.7220    0.0000 C   0  0  0  0  0  0  0  0  0  0  0  0
    1.4520   -7.4720    0.0000 C   0  0  0  0  0  0  0  0  0  0  0  0
    1.4520   -8.9720    0.0000 C   0  0  0  0  0  0  0  0  0  0  0  0
    0.1530   -9.7220    0.0000 C   0  0  0  0  0  0  0  0  0  0  0  0
   -1.1460   -8.9720    0.0000 C   0  0  0  0  0  0  0  0  0  0  0  0
   -1.1460   -7.4720    0.0000 C   0  0  0  0  0  0  0  0  0  0  0  0
   10.5450   -3.7220    0.0000 F   0  0  0  0  0  0  0  0  0  0  0  0
    8.4960   -3.1730    0.0000 F   0  0  0  0  0  0  0  0  0  0  0  0
  1  2  1  0  0  0  0
  2  3  1  0  0  0  0
  2 26  1  0  0  0  0
  2 27  1  0  0  0  0
  3  4  1  0  0  0  0
  3  8  2  0  0  0  0
  4  5  2  0  0  0  0
  5  6  1  0  0  0  0
  6  7  2  0  0  0  0
  6  9  1  0  0  0  0
  7  8  1  0  0  0  0
  9 10  1  0  0  0  0
 10 11  2  0  0  0  0
 10 21  1  0  0  0  0
 11 12  1  0  0  0  0
 12 13  1  0  0  0  0
 12 19  2  0  0  0  0
 13 14  1  0  0  0  0
 13 18  2  0  0  0  0
 14 15  2  0  0  0  0
 15 16  1  0  0  0  0
 16 17  2  0  0  0  0
 17 18  1  0  0  0  0
 19 20  1  0  0  0  0
 20 21  1  0  0  0  0
 20 25  2  0  0  0  0
 21 22  2  0  0  0  0
 22 23  1  0  0  0  0
 23 24  2  0  0  0  0
 24 25  1  0  0  0  0
M  END
>  <Compound >
4-Anilino-2-pyridylquinazoline derivative 27

>  <SMILES>
FC(C1=CC=C(C=C1)NC2=NC(C3=CC=NC=C3)=NC4=C2C=CC=C4)(F)F

>  <IC50 ABCB1 [uM]>
1000

>  <IC50 ABCC1 [uM]>
1000

>  <IC50 ABCG2 [uM]>
0.488

$$$$
4-Anilino-2-pyridylquinazoline derivative 28
  MOE2019           2D

 29 32  0  0  0  0  0  0  0  0999 V2000
    7.7820   -2.6100    0.0000 C   0  0  0  0  0  0  0  0  0  0  0  0
    7.7820   -4.1100    0.0000 O   0  0  0  0  0  0  0  0  0  0  0  0
    6.4830   -4.8600    0.0000 C   0  0  0  0  0  0  0  0  0  0  0  0
    5.1840   -4.1100    0.0000 C   0  0  0  0  0  0  0  0  0  0  0  0
    3.8850   -4.8600    0.0000 C   0  0  0  0  0  0  0  0  0  0  0  0
    3.8850   -6.3600    0.0000 C   0  0  0  0  0  0  0  0  0  0  0  0
    5.1840   -7.1100    0.0000 C   0  0  0  0  0  0  0  0  0  0  0  0
    6.4830   -6.3600    0.0000 C   0  0  0  0  0  0  0  0  0  0  0  0
    7.7820   -7.1100    0.0000 C   0  0  0  0  0  0  0  0  0  0  0  0
    8.5320   -5.8110    0.0000 F   0  0  0  0  0  0  0  0  0  0  0  0
    9.0810   -7.8600    0.0000 F   0  0  0  0  0  0  0  0  0  0  0  0
    7.0320   -8.4090    0.0000 F   0  0  0  0  0  0  0  0  0  0  0  0
    2.5860   -7.1100    0.0000 N   0  0  0  0  0  0  0  0  0  0  0  0
    1.2870   -6.3600    0.0000 C   0  0  0  0  0  0  0  0  0  0  0  0
    1.2870   -4.8600    0.0000 N   0  0  0  0  0  0  0  0  0  0  0  0
   -0.0120   -4.1100    0.0000 C   0  0  0  0  0  0  0  0  0  0  0  0
   -0.0120   -2.6100    0.0000 C   0  0  0  0  0  0  0  0  0  0  0  0
    1.2870   -1.8600    0.0000 C   0  0  0  0  0  0  0  0  0  0  0  0
    1.2870   -0.3600    0.0000 C   0  0  0  0  0  0  0  0  0  0  0  0
   -0.0120    0.3900    0.0000 N   0  0  0  0  0  0  0  0  0  0  0  0
   -1.3110   -0.3600    0.0000 C   0  0  0  0  0  0  0  0  0  0  0  0
   -1.3110   -1.8600    0.0000 C   0  0  0  0  0  0  0  0  0  0  0  0
   -1.3110   -4.8600    0.0000 N   0  0  0  0  0  0  0  0  0  0  0  0
   -1.3110   -6.3600    0.0000 C   0  0  0  0  0  0  0  0  0  0  0  0
   -0.0120   -7.1100    0.0000 C   0  0  0  0  0  0  0  0  0  0  0  0
   -0.0120   -8.6100    0.0000 C   0  0  0  0  0  0  0  0  0  0  0  0
   -1.3110   -9.3600    0.0000 C   0  0  0  0  0  0  0  0  0  0  0  0
   -2.6100   -8.6100    0.0000 C   0  0  0  0  0  0  0  0  0  0  0  0
   -2.6100   -7.1100    0.0000 C   0  0  0  0  0  0  0  0  0  0  0  0
  1  2  1  0  0  0  0
  2  3  1  0  0  0  0
  3  4  1  0  0  0  0
  3  8  2  0  0  0  0
  4  5  2  0  0  0  0
  5  6  1  0  0  0  0
  6  7  2  0  0  0  0
  6 13  1  0  0  0  0
  7  8  1  0  0  0  0
  8  9  1  0  0  0  0
  9 10  1  0  0  0  0
  9 11  1  0  0  0  0
  9 12  1  0  0  0  0
 13 14  1  0  0  0  0
 14 15  2  0  0  0  0
 14 25  1  0  0  0  0
 15 16  1  0  0  0  0
 16 17  1  0  0  0  0
 16 23  2  0  0  0  0
 17 18  1  0  0  0  0
 17 22  2  0  0  0  0
 18 19  2  0  0  0  0
 19 20  1  0  0  0  0
 20 21  2  0  0  0  0
 21 22  1  0  0  0  0
 23 24  1  0  0  0  0
 24 25  1  0  0  0  0
 24 29  2  0  0  0  0
 25 26  2  0  0  0  0
 26 27  1  0  0  0  0
 27 28  2  0  0  0  0
 28 29  1  0  0  0  0
M  END
>  <Compound >
4-Anilino-2-pyridylquinazoline derivative 28

>  <SMILES>
COC1=CC=C(C=C1C(F)(F)F)NC2=NC(C3=CC=NC=C3)=NC4=C2C=CC=C4

>  <IC50 ABCB1 [uM]>
2.78

>  <IC50 ABCC1 [uM]>
1000

>  <IC50 ABCG2 [uM]>
0.146

$$$$
4-Anilino-2-pyridylquinazoline derivative 29
  MOE2019           2D

 24 27  0  0  0  0  0  0  0  0999 V2000
   13.0000    0.0000    0.0000 F   0  0  0  0  0  0  0  0  0  0  0  0
   11.5000    0.0000    0.0000 C   0  0  0  0  0  0  0  0  0  0  0  0
   10.7500    1.2990    0.0000 C   0  0  0  0  0  0  0  0  0  0  0  0
    9.2500    1.2990    0.0000 C   0  0  0  0  0  0  0  0  0  0  0  0
    8.5000    2.5980    0.0000 N   0  0  0  0  0  0  0  0  0  0  0  0
    7.0000    2.5980    0.0000 C   0  0  0  0  0  0  0  0  0  0  0  0
    6.2500    1.2990    0.0000 N   0  0  0  0  0  0  0  0  0  0  0  0
    4.7500    1.2990    0.0000 C   0  0  0  0  0  0  0  0  0  0  0  0
    4.0000    0.0000    0.0000 C   0  0  0  0  0  0  0  0  0  0  0  0
    2.5000    0.0000    0.0000 C   0  0  0  0  0  0  0  0  0  0  0  0
    1.7500   -1.2990    0.0000 N   0  0  0  0  0  0  0  0  0  0  0  0
    2.5000   -2.5980    0.0000 C   0  0  0  0  0  0  0  0  0  0  0  0
    4.0000   -2.5980    0.0000 C   0  0  0  0  0  0  0  0  0  0  0  0
    4.7500   -1.2990    0.0000 C   0  0  0  0  0  0  0  0  0  0  0  0
    4.0000    2.5980    0.0000 N   0  0  0  0  0  0  0  0  0  0  0  0
    4.7500    3.8970    0.0000 C   0  0  0  0  0  0  0  0  0  0  0  0
    6.2500    3.8970    0.0000 C   0  0  0  0  0  0  0  0  0  0  0  0
    7.0000    5.1960    0.0000 C   0  0  0  0  0  0  0  0  0  0  0  0
    6.2500    6.4950    0.0000 C   0  0  0  0  0  0  0  0  0  0  0  0
    4.7500    6.4950    0.0000 C   0  0  0  0  0  0  0  0  0  0  0  0
    4.0000    5.1960    0.0000 C   0  0  0  0  0  0  0  0  0  0  0  0
    8.5000    0.0000    0.0000 C   0  0  0  0  0  0  0  0  0  0  0  0
    9.2500   -1.2990    0.0000 C   0  0  0  0  0  0  0  0  0  0  0  0
   10.7500   -1.2990    0.0000 C   0  0  0  0  0  0  0  0  0  0  0  0
  1  2  1  0  0  0  0
  2  3  1  0  0  0  0
  2 24  2  0  0  0  0
  3  4  2  0  0  0  0
  4  5  1  0  0  0  0
  4 22  1  0  0  0  0
  5  6  1  0  0  0  0
  6  7  2  0  0  0  0
  6 17  1  0  0  0  0
  7  8  1  0  0  0  0
  8  9  1  0  0  0  0
  8 15  2  0  0  0  0
  9 10  1  0  0  0  0
  9 14  2  0  0  0  0
 10 11  2  0  0  0  0
 11 12  1  0  0  0  0
 12 13  2  0  0  0  0
 13 14  1  0  0  0  0
 15 16  1  0  0  0  0
 16 17  1  0  0  0  0
 16 21  2  0  0  0  0
 17 18  2  0  0  0  0
 18 19  1  0  0  0  0
 19 20  2  0  0  0  0
 20 21  1  0  0  0  0
 22 23  2  0  0  0  0
 23 24  1  0  0  0  0
M  END
>  <Compound >
4-Anilino-2-pyridylquinazoline derivative 29

>  <SMILES>
FC1=CC(NC2=NC(C3=CN=CC=C3)=NC4=C2C=CC=C4)=CC=C1

>  <IC50 ABCB1 [uM]>
1000

>  <IC50 ABCC1 [uM]>
1000

>  <IC50 ABCG2 [uM]>
0.156

$$$$
4-Anilino-2-pyridylquinazoline derivative 30
  MOE2019           2D

 27 30  0  0  0  0  0  0  0  0999 V2000
    5.9710    5.9710    0.0000 O   0  0  0  0  0  0  0  0  0  0  0  0
    5.9710    4.4710    0.0000 S   0  0  0  0  0  0  0  0  0  0  0  0
    4.4710    4.4710    0.0000 C   0  0  0  0  0  0  0  0  0  0  0  0
    3.7210    5.7700    0.0000 C   0  0  0  0  0  0  0  0  0  0  0  0
    2.2210    5.7700    0.0000 C   0  0  0  0  0  0  0  0  0  0  0  0
    1.4710    7.0690    0.0000 N   0  0  0  0  0  0  0  0  0  0  0  0
   -0.0290    7.0690    0.0000 C   0  0  0  0  0  0  0  0  0  0  0  0
   -0.7790    5.7700    0.0000 N   0  0  0  0  0  0  0  0  0  0  0  0
   -2.2790    5.7700    0.0000 C   0  0  0  0  0  0  0  0  0  0  0  0
   -3.0290    4.4710    0.0000 C   0  0  0  0  0  0  0  0  0  0  0  0
   -4.5290    4.4710    0.0000 C   0  0  0  0  0  0  0  0  0  0  0  0
   -5.2790    3.1720    0.0000 C   0  0  0  0  0  0  0  0  0  0  0  0
   -4.5290    1.8730    0.0000 N   0  0  0  0  0  0  0  0  0  0  0  0
   -3.0290    1.8730    0.0000 C   0  0  0  0  0  0  0  0  0  0  0  0
   -2.2790    3.1720    0.0000 C   0  0  0  0  0  0  0  0  0  0  0  0
   -3.0290    7.0690    0.0000 N   0  0  0  0  0  0  0  0  0  0  0  0
   -2.2790    8.3680    0.0000 C   0  0  0  0  0  0  0  0  0  0  0  0
   -0.7790    8.3680    0.0000 C   0  0  0  0  0  0  0  0  0  0  0  0
   -0.0290    9.6670    0.0000 C   0  0  0  0  0  0  0  0  0  0  0  0
   -0.7790   10.9660    0.0000 C   0  0  0  0  0  0  0  0  0  0  0  0
   -2.2790   10.9660    0.0000 C   0  0  0  0  0  0  0  0  0  0  0  0
   -3.0290    9.6670    0.0000 C   0  0  0  0  0  0  0  0  0  0  0  0
    1.4710    4.4710    0.0000 C   0  0  0  0  0  0  0  0  0  0  0  0
    2.2210    3.1720    0.0000 C   0  0  0  0  0  0  0  0  0  0  0  0
    3.7210    3.1720    0.0000 C   0  0  0  0  0  0  0  0  0  0  0  0
    7.4710    4.4710    0.0000 F   0  0  0  0  0  0  0  0  0  0  0  0
    5.9710    2.9710    0.0000 O   0  0  0  0  0  0  0  0  0  0  0  0
  1  2  2  0  0  0  0
  2  3  1  0  0  0  0
  2 26  1  0  0  0  0
  2 27  2  0  0  0  0
  3  4  1  0  0  0  0
  3 25  2  0  0  0  0
  4  5  2  0  0  0  0
  5  6  1  0  0  0  0
  5 23  1  0  0  0  0
  6  7  1  0  0  0  0
  7  8  2  0  0  0  0
  7 18  1  0  0  0  0
  8  9  1  0  0  0  0
  9 10  1  0  0  0  0
  9 16  2  0  0  0  0
 10 11  1  0  0  0  0
 10 15  2  0  0  0  0
 11 12  2  0  0  0  0
 12 13  1  0  0  0  0
 13 14  2  0  0  0  0
 14 15  1  0  0  0  0
 16 17  1  0  0  0  0
 17 18  1  0  0  0  0
 17 22  2  0  0  0  0
 18 19  2  0  0  0  0
 19 20  1  0  0  0  0
 20 21  2  0  0  0  0
 21 22  1  0  0  0  0
 23 24  2  0  0  0  0
 24 25  1  0  0  0  0
M  END
>  <Compound >
4-Anilino-2-pyridylquinazoline derivative 30

>  <SMILES>
O=S(C1=CC(NC2=NC(C3=CC=NC=C3)=NC4=C2C=CC=C4)=CC=C1)(F)=O

>  <IC50 ABCB1 [uM]>
1000

>  <IC50 ABCC1 [uM]>
1000

>  <IC50 ABCG2 [uM]>
1.380

$$$$
4-Anilino-2-pyridylquinazoline derivative 31
  MOE2019           2D

 26 29  0  0  0  0  0  0  0  0999 V2000
   10.0380    5.7960    0.0000 C   0  0  0  0  0  0  0  0  0  0  0  0
    9.2880    4.4970    0.0000 N   0  0  0  0  0  0  0  0  0  0  0  0
    7.7880    4.4970    0.0000 C   0  0  0  0  0  0  0  0  0  0  0  0
    7.0380    3.1980    0.0000 C   0  0  0  0  0  0  0  0  0  0  0  0
    5.5380    3.1980    0.0000 C   0  0  0  0  0  0  0  0  0  0  0  0
    4.7880    4.4970    0.0000 C   0  0  0  0  0  0  0  0  0  0  0  0
    5.5380    5.7960    0.0000 C   0  0  0  0  0  0  0  0  0  0  0  0
    4.7880    7.0950    0.0000 N   0  0  0  0  0  0  0  0  0  0  0  0
    3.2880    7.0950    0.0000 C   0  0  0  0  0  0  0  0  0  0  0  0
    2.5380    5.7960    0.0000 N   0  0  0  0  0  0  0  0  0  0  0  0
    1.0380    5.7960    0.0000 C   0  0  0  0  0  0  0  0  0  0  0  0
    0.2880    4.4970    0.0000 C   0  0  0  0  0  0  0  0  0  0  0  0
    1.0380    3.1980    0.0000 C   0  0  0  0  0  0  0  0  0  0  0  0
    0.2880    1.8990    0.0000 C   0  0  0  0  0  0  0  0  0  0  0  0
   -1.2120    1.8990    0.0000 C   0  0  0  0  0  0  0  0  0  0  0  0
   -1.9620    3.1980    0.0000 N   0  0  0  0  0  0  0  0  0  0  0  0
   -1.2120    4.4970    0.0000 C   0  0  0  0  0  0  0  0  0  0  0  0
    0.2880    7.0950    0.0000 N   0  0  0  0  0  0  0  0  0  0  0  0
    1.0380    8.3940    0.0000 C   0  0  0  0  0  0  0  0  0  0  0  0
    0.2880    9.6930    0.0000 C   0  0  0  0  0  0  0  0  0  0  0  0
    1.0380   10.9920    0.0000 C   0  0  0  0  0  0  0  0  0  0  0  0
    2.5380   10.9920    0.0000 C   0  0  0  0  0  0  0  0  0  0  0  0
    3.2880    9.6930    0.0000 C   0  0  0  0  0  0  0  0  0  0  0  0
    2.5380    8.3940    0.0000 C   0  0  0  0  0  0  0  0  0  0  0  0
    7.0380    5.7960    0.0000 C   0  0  0  0  0  0  0  0  0  0  0  0
   10.0380    3.1980    0.0000 C   0  0  0  0  0  0  0  0  0  0  0  0
  1  2  1  0  0  0  0
  2  3  1  0  0  0  0
  2 26  1  0  0  0  0
  3  4  1  0  0  0  0
  3 25  2  0  0  0  0
  4  5  2  0  0  0  0
  5  6  1  0  0  0  0
  6  7  2  0  0  0  0
  7  8  1  0  0  0  0
  7 25  1  0  0  0  0
  8  9  1  0  0  0  0
  9 10  1  0  0  0  0
  9 24  2  0  0  0  0
 10 11  2  0  0  0  0
 11 12  1  0  0  0  0
 11 18  1  0  0  0  0
 12 13  1  0  0  0  0
 12 17  2  0  0  0  0
 13 14  2  0  0  0  0
 14 15  1  0  0  0  0
 15 16  2  0  0  0  0
 16 17  1  0  0  0  0
 18 19  2  0  0  0  0
 19 20  1  0  0  0  0
 19 24  1  0  0  0  0
 20 21  2  0  0  0  0
 21 22  1  0  0  0  0
 22 23  2  0  0  0  0
 23 24  1  0  0  0  0
M  END
>  <Compound >
4-Anilino-2-pyridylquinazoline derivative 31

>  <SMILES>
CN(C1=CC=CC(NC2=NC(C3=CC=CN=C3)=NC4=CC=CC=C42)=C1)C

>  <IC50 ABCB1 [uM]>
1000

>  <IC50 ABCC1 [uM]>
1000

>  <IC50 ABCG2 [uM]>
1.200

$$$$
4-Anilino-2-pyridylquinazoline derivative 32
  MOE2019           2D

 24 27  0  0  0  0  0  0  0  0999 V2000
   13.0000    0.0000    0.0000 O   0  0  0  0  0  0  0  0  0  0  0  0
   11.5000    0.0000    0.0000 C   0  0  0  0  0  0  0  0  0  0  0  0
   10.7500   -1.2990    0.0000 C   0  0  0  0  0  0  0  0  0  0  0  0
    9.2500   -1.2990    0.0000 C   0  0  0  0  0  0  0  0  0  0  0  0
    8.5000    0.0000    0.0000 C   0  0  0  0  0  0  0  0  0  0  0  0
    9.2500    1.2990    0.0000 C   0  0  0  0  0  0  0  0  0  0  0  0
    8.5000    2.5980    0.0000 N   0  0  0  0  0  0  0  0  0  0  0  0
    7.0000    2.5980    0.0000 C   0  0  0  0  0  0  0  0  0  0  0  0
    6.2500    1.2990    0.0000 N   0  0  0  0  0  0  0  0  0  0  0  0
    4.7500    1.2990    0.0000 C   0  0  0  0  0  0  0  0  0  0  0  0
    4.0000    0.0000    0.0000 C   0  0  0  0  0  0  0  0  0  0  0  0
    2.5000    0.0000    0.0000 C   0  0  0  0  0  0  0  0  0  0  0  0
    1.7500   -1.2990    0.0000 C   0  0  0  0  0  0  0  0  0  0  0  0
    2.5000   -2.5980    0.0000 N   0  0  0  0  0  0  0  0  0  0  0  0
    4.0000   -2.5980    0.0000 C   0  0  0  0  0  0  0  0  0  0  0  0
    4.7500   -1.2990    0.0000 C   0  0  0  0  0  0  0  0  0  0  0  0
    4.0000    2.5980    0.0000 N   0  0  0  0  0  0  0  0  0  0  0  0
    4.7500    3.8970    0.0000 C   0  0  0  0  0  0  0  0  0  0  0  0
    4.0000    5.1960    0.0000 C   0  0  0  0  0  0  0  0  0  0  0  0
    4.7500    6.4950    0.0000 C   0  0  0  0  0  0  0  0  0  0  0  0
    6.2500    6.4950    0.0000 C   0  0  0  0  0  0  0  0  0  0  0  0
    7.0000    5.1960    0.0000 C   0  0  0  0  0  0  0  0  0  0  0  0
    6.2500    3.8970    0.0000 C   0  0  0  0  0  0  0  0  0  0  0  0
   10.7500    1.2990    0.0000 C   0  0  0  0  0  0  0  0  0  0  0  0
  1  2  1  0  0  0  0
  2  3  1  0  0  0  0
  2 24  2  0  0  0  0
  3  4  2  0  0  0  0
  4  5  1  0  0  0  0
  5  6  2  0  0  0  0
  6  7  1  0  0  0  0
  6 24  1  0  0  0  0
  7  8  1  0  0  0  0
  8  9  1  0  0  0  0
  8 23  2  0  0  0  0
  9 10  2  0  0  0  0
 10 11  1  0  0  0  0
 10 17  1  0  0  0  0
 11 12  1  0  0  0  0
 11 16  2  0  0  0  0
 12 13  2  0  0  0  0
 13 14  1  0  0  0  0
 14 15  2  0  0  0  0
 15 16  1  0  0  0  0
 17 18  2  0  0  0  0
 18 19  1  0  0  0  0
 18 23  1  0  0  0  0
 19 20  2  0  0  0  0
 20 21  1  0  0  0  0
 21 22  2  0  0  0  0
 22 23  1  0  0  0  0
M  END
>  <Compound >
4-Anilino-2-pyridylquinazoline derivative 32

>  <SMILES>
OC1=CC=CC(NC2=NC(C3=CC=NC=C3)=NC4=CC=CC=C42)=C1

>  <IC50 ABCB1 [uM]>
1000

>  <IC50 ABCC1 [uM]>
1000

>  <IC50 ABCG2 [uM]>
1.070

$$$$
4-Anilino-2-pyridylquinazoline derivative 33
  MOE2019           2D

 24 27  0  0  0  0  0  0  0  0999 V2000
   12.2390    3.2790    0.0000 O   0  0  0  0  0  0  0  0  0  0  0  0
   10.9400    2.5290    0.0000 C   0  0  0  0  0  0  0  0  0  0  0  0
    9.6410    3.2790    0.0000 C   0  0  0  0  0  0  0  0  0  0  0  0
    8.3420    2.5290    0.0000 C   0  0  0  0  0  0  0  0  0  0  0  0
   10.9400    1.0290    0.0000 C   0  0  0  0  0  0  0  0  0  0  0  0
    9.6410    0.2790    0.0000 C   0  0  0  0  0  0  0  0  0  0  0  0
    8.3420    1.0290    0.0000 C   0  0  0  0  0  0  0  0  0  0  0  0
    7.0430    0.2790    0.0000 N   0  0  0  0  0  0  0  0  0  0  0  0
    5.7440    1.0290    0.0000 C   0  0  0  0  0  0  0  0  0  0  0  0
    5.7440    2.5290    0.0000 N   0  0  0  0  0  0  0  0  0  0  0  0
    4.4450    3.2790    0.0000 C   0  0  0  0  0  0  0  0  0  0  0  0
    4.4450    4.7790    0.0000 C   0  0  0  0  0  0  0  0  0  0  0  0
    3.1460    5.5290    0.0000 C   0  0  0  0  0  0  0  0  0  0  0  0
    3.1460    7.0290    0.0000 C   0  0  0  0  0  0  0  0  0  0  0  0
    4.4450    7.7790    0.0000 N   0  0  0  0  0  0  0  0  0  0  0  0
    5.7440    7.0290    0.0000 C   0  0  0  0  0  0  0  0  0  0  0  0
    5.7440    5.5290    0.0000 C   0  0  0  0  0  0  0  0  0  0  0  0
    3.1460    2.5290    0.0000 N   0  0  0  0  0  0  0  0  0  0  0  0
    3.1460    1.0290    0.0000 C   0  0  0  0  0  0  0  0  0  0  0  0
    1.8470    0.2790    0.0000 C   0  0  0  0  0  0  0  0  0  0  0  0
    1.8470   -1.2210    0.0000 C   0  0  0  0  0  0  0  0  0  0  0  0
    3.1460   -1.9710    0.0000 C   0  0  0  0  0  0  0  0  0  0  0  0
    4.4450   -1.2210    0.0000 C   0  0  0  0  0  0  0  0  0  0  0  0
    4.4450    0.2790    0.0000 C   0  0  0  0  0  0  0  0  0  0  0  0
  1  2  1  0  0  0  0
  2  3  2  0  0  0  0
  2  5  1  0  0  0  0
  3  4  1  0  0  0  0
  4  7  2  0  0  0  0
  5  6  2  0  0  0  0
  6  7  1  0  0  0  0
  7  8  1  0  0  0  0
  8  9  1  0  0  0  0
  9 10  1  0  0  0  0
  9 24  2  0  0  0  0
 10 11  2  0  0  0  0
 11 12  1  0  0  0  0
 11 18  1  0  0  0  0
 12 13  1  0  0  0  0
 12 17  2  0  0  0  0
 13 14  2  0  0  0  0
 14 15  1  0  0  0  0
 15 16  2  0  0  0  0
 16 17  1  0  0  0  0
 18 19  2  0  0  0  0
 19 20  1  0  0  0  0
 19 24  1  0  0  0  0
 20 21  2  0  0  0  0
 21 22  1  0  0  0  0
 22 23  2  0  0  0  0
 23 24  1  0  0  0  0
M  END
>  <Compound >
4-Anilino-2-pyridylquinazoline derivative 33

>  <SMILES>
OC(C=C1)=CC=C1NC2=NC(C3=CC=NC=C3)=NC4=CC=CC=C42

>  <IC50 ABCB1 [uM]>
1000

>  <IC50 ABCC1 [uM]>
1000

>  <IC50 ABCG2 [uM]>
4.260

$$$$
4-Anilino-2-pyridylquinazoline derivative 34
  MOE2019           2D

 25 28  0  0  0  0  0  0  0  0999 V2000
   13.0570    3.4980    0.0000 O   0  0  0  0  0  0  0  0  0  0  0  0
   11.7580    2.7480    0.0000 C   0  0  0  0  0  0  0  0  0  0  0  0
   10.4580    3.4980    0.0000 C   0  0  0  0  0  0  0  0  0  0  0  0
   10.4580    4.9980    0.0000 C   0  0  0  0  0  0  0  0  0  0  0  0
    9.1590    5.7480    0.0000 C   0  0  0  0  0  0  0  0  0  0  0  0
    7.8600    4.9980    0.0000 C   0  0  0  0  0  0  0  0  0  0  0  0
    7.8600    3.4980    0.0000 C   0  0  0  0  0  0  0  0  0  0  0  0
    6.5610    2.7480    0.0000 N   0  0  0  0  0  0  0  0  0  0  0  0
    5.2620    3.4980    0.0000 C   0  0  0  0  0  0  0  0  0  0  0  0
    5.2620    4.9980    0.0000 N   0  0  0  0  0  0  0  0  0  0  0  0
    3.9630    5.7480    0.0000 C   0  0  0  0  0  0  0  0  0  0  0  0
    3.9630    7.2480    0.0000 C   0  0  0  0  0  0  0  0  0  0  0  0
    5.2620    7.9980    0.0000 C   0  0  0  0  0  0  0  0  0  0  0  0
    5.2620    9.4980    0.0000 C   0  0  0  0  0  0  0  0  0  0  0  0
    3.9630   10.2480    0.0000 C   0  0  0  0  0  0  0  0  0  0  0  0
    2.6640    9.4980    0.0000 N   0  0  0  0  0  0  0  0  0  0  0  0
    2.6640    7.9980    0.0000 C   0  0  0  0  0  0  0  0  0  0  0  0
    2.6640    4.9980    0.0000 N   0  0  0  0  0  0  0  0  0  0  0  0
    2.6640    3.4980    0.0000 C   0  0  0  0  0  0  0  0  0  0  0  0
    1.3650    2.7480    0.0000 C   0  0  0  0  0  0  0  0  0  0  0  0
    1.3650    1.2480    0.0000 C   0  0  0  0  0  0  0  0  0  0  0  0
    2.6640    0.4980    0.0000 C   0  0  0  0  0  0  0  0  0  0  0  0
    3.9630    1.2480    0.0000 C   0  0  0  0  0  0  0  0  0  0  0  0
    3.9630    2.7480    0.0000 C   0  0  0  0  0  0  0  0  0  0  0  0
    9.1590    2.7480    0.0000 C   0  0  0  0  0  0  0  0  0  0  0  0
  1  2  1  0  0  0  0
  2  3  1  0  0  0  0
  3  4  1  0  0  0  0
  3 25  2  0  0  0  0
  4  5  2  0  0  0  0
  5  6  1  0  0  0  0
  6  7  2  0  0  0  0
  7  8  1  0  0  0  0
  7 25  1  0  0  0  0
  8  9  1  0  0  0  0
  9 10  1  0  0  0  0
  9 24  2  0  0  0  0
 10 11  2  0  0  0  0
 11 12  1  0  0  0  0
 11 18  1  0  0  0  0
 12 13  1  0  0  0  0
 12 17  2  0  0  0  0
 13 14  2  0  0  0  0
 14 15  1  0  0  0  0
 15 16  2  0  0  0  0
 16 17  1  0  0  0  0
 18 19  2  0  0  0  0
 19 20  1  0  0  0  0
 19 24  1  0  0  0  0
 20 21  2  0  0  0  0
 21 22  1  0  0  0  0
 22 23  2  0  0  0  0
 23 24  1  0  0  0  0
M  END
>  <Compound >
4-Anilino-2-pyridylquinazoline derivative 34

>  <SMILES>
OCC1=CC=CC(NC2=NC(C3=CC=CN=C3)=NC4=CC=CC=C42)=C1

>  <IC50 ABCB1 [uM]>
1000

>  <IC50 ABCC1 [uM]>
1000

>  <IC50 ABCG2 [uM]>
0.810

$$$$
4-Anilino-2-pyridylquinazoline derivative 35
  MOE2019           2D

 25 28  0  0  0  0  0  0  0  0999 V2000
   13.0570    3.4980    0.0000 O   0  0  0  0  0  0  0  0  0  0  0  0
   11.7580    2.7480    0.0000 C   0  0  0  0  0  0  0  0  0  0  0  0
   10.4580    3.4980    0.0000 C   0  0  0  0  0  0  0  0  0  0  0  0
   10.4580    4.9980    0.0000 C   0  0  0  0  0  0  0  0  0  0  0  0
    9.1590    5.7480    0.0000 C   0  0  0  0  0  0  0  0  0  0  0  0
    7.8600    4.9980    0.0000 C   0  0  0  0  0  0  0  0  0  0  0  0
    7.8600    3.4980    0.0000 C   0  0  0  0  0  0  0  0  0  0  0  0
    6.5610    2.7480    0.0000 N   0  0  0  0  0  0  0  0  0  0  0  0
    5.2620    3.4980    0.0000 C   0  0  0  0  0  0  0  0  0  0  0  0
    5.2620    4.9980    0.0000 N   0  0  0  0  0  0  0  0  0  0  0  0
    3.9630    5.7480    0.0000 C   0  0  0  0  0  0  0  0  0  0  0  0
    3.9630    7.2480    0.0000 C   0  0  0  0  0  0  0  0  0  0  0  0
    5.2620    7.9980    0.0000 C   0  0  0  0  0  0  0  0  0  0  0  0
    5.2620    9.4980    0.0000 C   0  0  0  0  0  0  0  0  0  0  0  0
    3.9630   10.2480    0.0000 N   0  0  0  0  0  0  0  0  0  0  0  0
    2.6640    9.4980    0.0000 C   0  0  0  0  0  0  0  0  0  0  0  0
    2.6640    7.9980    0.0000 C   0  0  0  0  0  0  0  0  0  0  0  0
    2.6640    4.9980    0.0000 N   0  0  0  0  0  0  0  0  0  0  0  0
    2.6640    3.4980    0.0000 C   0  0  0  0  0  0  0  0  0  0  0  0
    1.3650    2.7480    0.0000 C   0  0  0  0  0  0  0  0  0  0  0  0
    1.3650    1.2480    0.0000 C   0  0  0  0  0  0  0  0  0  0  0  0
    2.6640    0.4980    0.0000 C   0  0  0  0  0  0  0  0  0  0  0  0
    3.9630    1.2480    0.0000 C   0  0  0  0  0  0  0  0  0  0  0  0
    3.9630    2.7480    0.0000 C   0  0  0  0  0  0  0  0  0  0  0  0
    9.1590    2.7480    0.0000 C   0  0  0  0  0  0  0  0  0  0  0  0
  1  2  1  0  0  0  0
  2  3  1  0  0  0  0
  3  4  1  0  0  0  0
  3 25  2  0  0  0  0
  4  5  2  0  0  0  0
  5  6  1  0  0  0  0
  6  7  2  0  0  0  0
  7  8  1  0  0  0  0
  7 25  1  0  0  0  0
  8  9  1  0  0  0  0
  9 10  1  0  0  0  0
  9 24  2  0  0  0  0
 10 11  2  0  0  0  0
 11 12  1  0  0  0  0
 11 18  1  0  0  0  0
 12 13  1  0  0  0  0
 12 17  2  0  0  0  0
 13 14  2  0  0  0  0
 14 15  1  0  0  0  0
 15 16  2  0  0  0  0
 16 17  1  0  0  0  0
 18 19  2  0  0  0  0
 19 20  1  0  0  0  0
 19 24  1  0  0  0  0
 20 21  2  0  0  0  0
 21 22  1  0  0  0  0
 22 23  2  0  0  0  0
 23 24  1  0  0  0  0
M  END
>  <Compound >
4-Anilino-2-pyridylquinazoline derivative 35

>  <SMILES>
OCC1=CC=CC(NC2=NC(C3=CC=NC=C3)=NC4=CC=CC=C42)=C1

>  <IC50 ABCB1 [uM]>
1000

>  <IC50 ABCC1 [uM]>
1000

>  <IC50 ABCG2 [uM]>
0.921

$$$$
4-Anilino-2-pyridylquinazoline derivative 36
  MOE2019           2D

 27 30  0  0  0  0  0  0  0  0999 V2000
   10.9700    2.9390    0.0000 O   0  0  0  0  0  0  0  0  0  0  0  0
    9.6710    2.1890    0.0000 C   0  0  0  0  0  0  0  0  0  0  0  0
    8.3720    2.9390    0.0000 C   0  0  0  0  0  0  0  0  0  0  0  0
    7.0730    2.1890    0.0000 C   0  0  0  0  0  0  0  0  0  0  0  0
    9.6710    0.6890    0.0000 C   0  0  0  0  0  0  0  0  0  0  0  0
   10.9700   -0.0610    0.0000 N   0  3  0  0  0  0  0  0  0  0  0  0
   12.2690    0.6890    0.0000 O   0  5  0  0  0  0  0  0  0  0  0  0
   10.9700   -1.5610    0.0000 O   0  0  0  0  0  0  0  0  0  0  0  0
    8.3720   -0.0610    0.0000 C   0  0  0  0  0  0  0  0  0  0  0  0
    7.0730    0.6890    0.0000 C   0  0  0  0  0  0  0  0  0  0  0  0
    5.7740   -0.0610    0.0000 N   0  0  0  0  0  0  0  0  0  0  0  0
    4.4750    0.6890    0.0000 C   0  0  0  0  0  0  0  0  0  0  0  0
    4.4750    2.1890    0.0000 N   0  0  0  0  0  0  0  0  0  0  0  0
    3.1760    2.9390    0.0000 C   0  0  0  0  0  0  0  0  0  0  0  0
    3.1760    4.4390    0.0000 C   0  0  0  0  0  0  0  0  0  0  0  0
    1.8770    5.1890    0.0000 C   0  0  0  0  0  0  0  0  0  0  0  0
    1.8770    6.6890    0.0000 C   0  0  0  0  0  0  0  0  0  0  0  0
    3.1760    7.4390    0.0000 C   0  0  0  0  0  0  0  0  0  0  0  0
    4.4750    6.6890    0.0000 N   0  0  0  0  0  0  0  0  0  0  0  0
    4.4750    5.1890    0.0000 C   0  0  0  0  0  0  0  0  0  0  0  0
    1.8770    2.1890    0.0000 N   0  0  0  0  0  0  0  0  0  0  0  0
    1.8770    0.6890    0.0000 C   0  0  0  0  0  0  0  0  0  0  0  0
    0.5780   -0.0610    0.0000 C   0  0  0  0  0  0  0  0  0  0  0  0
    0.5780   -1.5610    0.0000 C   0  0  0  0  0  0  0  0  0  0  0  0
    1.8770   -2.3110    0.0000 C   0  0  0  0  0  0  0  0  0  0  0  0
    3.1760   -1.5610    0.0000 C   0  0  0  0  0  0  0  0  0  0  0  0
    3.1760   -0.0610    0.0000 C   0  0  0  0  0  0  0  0  0  0  0  0
  1  2  1  0  0  0  0
  2  3  2  0  0  0  0
  2  5  1  0  0  0  0
  3  4  1  0  0  0  0
  4 10  2  0  0  0  0
  5  6  1  0  0  0  0
  5  9  2  0  0  0  0
  6  7  1  0  0  0  0
  6  8  2  0  0  0  0
  9 10  1  0  0  0  0
 10 11  1  0  0  0  0
 11 12  1  0  0  0  0
 12 13  1  0  0  0  0
 12 27  2  0  0  0  0
 13 14  2  0  0  0  0
 14 15  1  0  0  0  0
 14 21  1  0  0  0  0
 15 16  1  0  0  0  0
 15 20  2  0  0  0  0
 16 17  2  0  0  0  0
 17 18  1  0  0  0  0
 18 19  2  0  0  0  0
 19 20  1  0  0  0  0
 21 22  2  0  0  0  0
 22 23  1  0  0  0  0
 22 27  1  0  0  0  0
 23 24  2  0  0  0  0
 24 25  1  0  0  0  0
 25 26  2  0  0  0  0
 26 27  1  0  0  0  0
M  CHG  1   6   1
M  CHG  1   7  -1
M  END
>  <Compound >
4-Anilino-2-pyridylquinazoline derivative 36

>  <SMILES>
OC(C=C1)=C([N+]([O-])=O)C=C1NC2=NC(C3=CC=CN=C3)=NC4=CC=CC=C42

>  <IC50 ABCB1 [uM]>
1000

>  <IC50 ABCC1 [uM]>
1000

>  <IC50 ABCG2 [uM]>
0.245

$$$$
4-Anilino-2-pyridylquinazoline derivative 37
  MOE2019           2D

 27 30  0  0  0  0  0  0  0  0999 V2000
    9.6670    5.5810    0.0000 O   0  0  0  0  0  0  0  0  0  0  0  0
    8.9170    4.2820    0.0000 C   0  0  0  0  0  0  0  0  0  0  0  0
    7.4170    4.2820    0.0000 C   0  0  0  0  0  0  0  0  0  0  0  0
    6.6670    2.9830    0.0000 C   0  0  0  0  0  0  0  0  0  0  0  0
    5.1670    2.9830    0.0000 C   0  0  0  0  0  0  0  0  0  0  0  0
    4.4170    4.2820    0.0000 C   0  0  0  0  0  0  0  0  0  0  0  0
    5.1670    5.5810    0.0000 C   0  0  0  0  0  0  0  0  0  0  0  0
    4.4170    6.8800    0.0000 N   0  0  0  0  0  0  0  0  0  0  0  0
    2.9170    6.8800    0.0000 C   0  0  0  0  0  0  0  0  0  0  0  0
    2.1670    5.5810    0.0000 N   0  0  0  0  0  0  0  0  0  0  0  0
    0.6670    5.5810    0.0000 C   0  0  0  0  0  0  0  0  0  0  0  0
   -0.0830    4.2820    0.0000 C   0  0  0  0  0  0  0  0  0  0  0  0
    0.6670    2.9830    0.0000 C   0  0  0  0  0  0  0  0  0  0  0  0
   -0.0830    1.6840    0.0000 C   0  0  0  0  0  0  0  0  0  0  0  0
   -1.5830    1.6840    0.0000 C   0  0  0  0  0  0  0  0  0  0  0  0
   -2.3330    2.9830    0.0000 N   0  0  0  0  0  0  0  0  0  0  0  0
   -1.5830    4.2820    0.0000 C   0  0  0  0  0  0  0  0  0  0  0  0
   -0.0830    6.8800    0.0000 N   0  0  0  0  0  0  0  0  0  0  0  0
    0.6670    8.1790    0.0000 C   0  0  0  0  0  0  0  0  0  0  0  0
   -0.0830    9.4780    0.0000 C   0  0  0  0  0  0  0  0  0  0  0  0
    0.6670   10.7770    0.0000 C   0  0  0  0  0  0  0  0  0  0  0  0
    2.1670   10.7770    0.0000 C   0  0  0  0  0  0  0  0  0  0  0  0
    2.9170    9.4780    0.0000 C   0  0  0  0  0  0  0  0  0  0  0  0
    2.1670    8.1790    0.0000 C   0  0  0  0  0  0  0  0  0  0  0  0
    6.6670    5.5810    0.0000 C   0  0  0  0  0  0  0  0  0  0  0  0
    9.6670    2.9830    0.0000 O   0  0  0  0  0  0  0  0  0  0  0  0
   11.1670    2.9830    0.0000 C   0  0  0  0  0  0  0  0  0  0  0  0
  1  2  2  0  0  0  0
  2  3  1  0  0  0  0
  2 26  1  0  0  0  0
  3  4  1  0  0  0  0
  3 25  2  0  0  0  0
  4  5  2  0  0  0  0
  5  6  1  0  0  0  0
  6  7  2  0  0  0  0
  7  8  1  0  0  0  0
  7 25  1  0  0  0  0
  8  9  1  0  0  0  0
  9 10  1  0  0  0  0
  9 24  2  0  0  0  0
 10 11  2  0  0  0  0
 11 12  1  0  0  0  0
 11 18  1  0  0  0  0
 12 13  1  0  0  0  0
 12 17  2  0  0  0  0
 13 14  2  0  0  0  0
 14 15  1  0  0  0  0
 15 16  2  0  0  0  0
 16 17  1  0  0  0  0
 18 19  2  0  0  0  0
 19 20  1  0  0  0  0
 19 24  1  0  0  0  0
 20 21  2  0  0  0  0
 21 22  1  0  0  0  0
 22 23  2  0  0  0  0
 23 24  1  0  0  0  0
 26 27  1  0  0  0  0
M  END
>  <Compound >
4-Anilino-2-pyridylquinazoline derivative 37

>  <SMILES>
O=C(C1=CC=CC(NC2=NC(C3=CC=CN=C3)=NC4=CC=CC=C42)=C1)OC

>  <IC50 ABCB1 [uM]>
1000

>  <IC50 ABCC1 [uM]>
1000

>  <IC50 ABCG2 [uM]>
0.362

$$$$
4-Anilino-2-pyridylquinazoline derivative 38
  MOE2019           2D

 27 30  0  0  0  0  0  0  0  0999 V2000
    9.6670    5.5810    0.0000 O   0  0  0  0  0  0  0  0  0  0  0  0
    8.9170    4.2820    0.0000 C   0  0  0  0  0  0  0  0  0  0  0  0
    7.4170    4.2820    0.0000 C   0  0  0  0  0  0  0  0  0  0  0  0
    6.6670    2.9830    0.0000 C   0  0  0  0  0  0  0  0  0  0  0  0
    5.1670    2.9830    0.0000 C   0  0  0  0  0  0  0  0  0  0  0  0
    4.4170    4.2820    0.0000 C   0  0  0  0  0  0  0  0  0  0  0  0
    5.1670    5.5810    0.0000 C   0  0  0  0  0  0  0  0  0  0  0  0
    4.4170    6.8800    0.0000 N   0  0  0  0  0  0  0  0  0  0  0  0
    2.9170    6.8800    0.0000 C   0  0  0  0  0  0  0  0  0  0  0  0
    2.1670    5.5810    0.0000 N   0  0  0  0  0  0  0  0  0  0  0  0
    0.6670    5.5810    0.0000 C   0  0  0  0  0  0  0  0  0  0  0  0
   -0.0830    4.2820    0.0000 C   0  0  0  0  0  0  0  0  0  0  0  0
    0.6670    2.9830    0.0000 C   0  0  0  0  0  0  0  0  0  0  0  0
   -0.0830    1.6840    0.0000 C   0  0  0  0  0  0  0  0  0  0  0  0
   -1.5830    1.6840    0.0000 N   0  0  0  0  0  0  0  0  0  0  0  0
   -2.3330    2.9830    0.0000 C   0  0  0  0  0  0  0  0  0  0  0  0
   -1.5830    4.2820    0.0000 C   0  0  0  0  0  0  0  0  0  0  0  0
   -0.0830    6.8800    0.0000 N   0  0  0  0  0  0  0  0  0  0  0  0
    0.6670    8.1790    0.0000 C   0  0  0  0  0  0  0  0  0  0  0  0
   -0.0830    9.4780    0.0000 C   0  0  0  0  0  0  0  0  0  0  0  0
    0.6670   10.7770    0.0000 C   0  0  0  0  0  0  0  0  0  0  0  0
    2.1670   10.7770    0.0000 C   0  0  0  0  0  0  0  0  0  0  0  0
    2.9170    9.4780    0.0000 C   0  0  0  0  0  0  0  0  0  0  0  0
    2.1670    8.1790    0.0000 C   0  0  0  0  0  0  0  0  0  0  0  0
    6.6670    5.5810    0.0000 C   0  0  0  0  0  0  0  0  0  0  0  0
    9.6670    2.9830    0.0000 O   0  0  0  0  0  0  0  0  0  0  0  0
   11.1670    2.9830    0.0000 C   0  0  0  0  0  0  0  0  0  0  0  0
  1  2  2  0  0  0  0
  2  3  1  0  0  0  0
  2 26  1  0  0  0  0
  3  4  1  0  0  0  0
  3 25  2  0  0  0  0
  4  5  2  0  0  0  0
  5  6  1  0  0  0  0
  6  7  2  0  0  0  0
  7  8  1  0  0  0  0
  7 25  1  0  0  0  0
  8  9  1  0  0  0  0
  9 10  1  0  0  0  0
  9 24  2  0  0  0  0
 10 11  2  0  0  0  0
 11 12  1  0  0  0  0
 11 18  1  0  0  0  0
 12 13  1  0  0  0  0
 12 17  2  0  0  0  0
 13 14  2  0  0  0  0
 14 15  1  0  0  0  0
 15 16  2  0  0  0  0
 16 17  1  0  0  0  0
 18 19  2  0  0  0  0
 19 20  1  0  0  0  0
 19 24  1  0  0  0  0
 20 21  2  0  0  0  0
 21 22  1  0  0  0  0
 22 23  2  0  0  0  0
 23 24  1  0  0  0  0
 26 27  1  0  0  0  0
M  END
>  <Compound >
4-Anilino-2-pyridylquinazoline derivative 38

>  <SMILES>
O=C(C1=CC=CC(NC2=NC(C3=CC=NC=C3)=NC4=CC=CC=C42)=C1)OC

>  <IC50 ABCB1 [uM]>
6.37

>  <IC50 ABCC1 [uM]>
1000

>  <IC50 ABCG2 [uM]>
0.405

$$$$
4-Anilino-2-pyridylquinazoline derivative 39
  MOE2019           2D

 30 33  0  0  0  0  0  0  0  0999 V2000
    8.6250    4.2870    0.0000 O   0  0  0  0  0  0  0  0  0  0  0  0
    7.8750    5.5860    0.0000 C   0  0  0  0  0  0  0  0  0  0  0  0
    6.3750    5.5860    0.0000 C   0  0  0  0  0  0  0  0  0  0  0  0
    5.6250    6.8850    0.0000 C   0  0  0  0  0  0  0  0  0  0  0  0
    4.1250    6.8850    0.0000 C   0  0  0  0  0  0  0  0  0  0  0  0
    3.3750    5.5860    0.0000 C   0  0  0  0  0  0  0  0  0  0  0  0
    4.1250    4.2870    0.0000 C   0  0  0  0  0  0  0  0  0  0  0  0
    3.3750    2.9880    0.0000 N   0  0  0  0  0  0  0  0  0  0  0  0
    1.8750    2.9880    0.0000 C   0  0  0  0  0  0  0  0  0  0  0  0
    1.1250    4.2870    0.0000 N   0  0  0  0  0  0  0  0  0  0  0  0
   -0.3750    4.2870    0.0000 C   0  0  0  0  0  0  0  0  0  0  0  0
   -1.1250    5.5860    0.0000 C   0  0  0  0  0  0  0  0  0  0  0  0
   -0.3750    6.8850    0.0000 C   0  0  0  0  0  0  0  0  0  0  0  0
   -1.1250    8.1840    0.0000 C   0  0  0  0  0  0  0  0  0  0  0  0
   -2.6250    8.1840    0.0000 N   0  0  0  0  0  0  0  0  0  0  0  0
   -3.3750    6.8850    0.0000 C   0  0  0  0  0  0  0  0  0  0  0  0
   -2.6250    5.5860    0.0000 C   0  0  0  0  0  0  0  0  0  0  0  0
   -1.1250    2.9880    0.0000 N   0  0  0  0  0  0  0  0  0  0  0  0
   -0.3750    1.6890    0.0000 C   0  0  0  0  0  0  0  0  0  0  0  0
   -1.1250    0.3900    0.0000 C   0  0  0  0  0  0  0  0  0  0  0  0
   -0.3750   -0.9090    0.0000 C   0  0  0  0  0  0  0  0  0  0  0  0
    1.1250   -0.9090    0.0000 C   0  0  0  0  0  0  0  0  0  0  0  0
    1.8750    0.3900    0.0000 C   0  0  0  0  0  0  0  0  0  0  0  0
    1.1250    1.6890    0.0000 C   0  0  0  0  0  0  0  0  0  0  0  0
    5.6250    4.2870    0.0000 C   0  0  0  0  0  0  0  0  0  0  0  0
    8.6250    6.8850    0.0000 O   0  0  0  0  0  0  0  0  0  0  0  0
   10.1250    6.8850    0.0000 C   0  0  0  0  0  0  0  0  0  0  0  0
   11.6250    6.8850    0.0000 C   0  0  0  0  0  0  0  0  0  0  0  0
   10.1250    5.3850    0.0000 C   0  0  0  0  0  0  0  0  0  0  0  0
   10.1250    8.3850    0.0000 C   0  0  0  0  0  0  0  0  0  0  0  0
  1  2  2  0  0  0  0
  2  3  1  0  0  0  0
  2 26  1  0  0  0  0
  3  4  1  0  0  0  0
  3 25  2  0  0  0  0
  4  5  2  0  0  0  0
  5  6  1  0  0  0  0
  6  7  2  0  0  0  0
  7  8  1  0  0  0  0
  7 25  1  0  0  0  0
  8  9  1  0  0  0  0
  9 10  1  0  0  0  0
  9 24  2  0  0  0  0
 10 11  2  0  0  0  0
 11 12  1  0  0  0  0
 11 18  1  0  0  0  0
 12 13  1  0  0  0  0
 12 17  2  0  0  0  0
 13 14  2  0  0  0  0
 14 15  1  0  0  0  0
 15 16  2  0  0  0  0
 16 17  1  0  0  0  0
 18 19  2  0  0  0  0
 19 20  1  0  0  0  0
 19 24  1  0  0  0  0
 20 21  2  0  0  0  0
 21 22  1  0  0  0  0
 22 23  2  0  0  0  0
 23 24  1  0  0  0  0
 26 27  1  0  0  0  0
 27 28  1  0  0  0  0
 27 29  1  0  0  0  0
 27 30  1  0  0  0  0
M  END
>  <Compound >
4-Anilino-2-pyridylquinazoline derivative 39

>  <SMILES>
O=C(C1=CC=CC(NC2=NC(C3=CC=NC=C3)=NC4=CC=CC=C42)=C1)OC(C)(C)C

>  <IC50 ABCB1 [uM]>
0.334

>  <IC50 ABCC1 [uM]>
1000

>  <IC50 ABCG2 [uM]>
0.299

$$$$
4-Anilino-2-pyridylquinazoline derivative 40
  MOE2019           2D

 26 29  0  0  0  0  0  0  0  0999 V2000
   10.0380    5.7960    0.0000 O   0  0  0  0  0  0  0  0  0  0  0  0
    9.2880    4.4970    0.0000 C   0  0  0  0  0  0  0  0  0  0  0  0
    7.7880    4.4970    0.0000 C   0  0  0  0  0  0  0  0  0  0  0  0
    7.0380    3.1980    0.0000 C   0  0  0  0  0  0  0  0  0  0  0  0
    5.5380    3.1980    0.0000 C   0  0  0  0  0  0  0  0  0  0  0  0
    4.7880    4.4970    0.0000 C   0  0  0  0  0  0  0  0  0  0  0  0
    5.5380    5.7960    0.0000 C   0  0  0  0  0  0  0  0  0  0  0  0
    4.7880    7.0950    0.0000 N   0  0  0  0  0  0  0  0  0  0  0  0
    3.2880    7.0950    0.0000 C   0  0  0  0  0  0  0  0  0  0  0  0
    2.5380    5.7960    0.0000 N   0  0  0  0  0  0  0  0  0  0  0  0
    1.0380    5.7960    0.0000 C   0  0  0  0  0  0  0  0  0  0  0  0
    0.2880    4.4970    0.0000 C   0  0  0  0  0  0  0  0  0  0  0  0
    1.0380    3.1980    0.0000 C   0  0  0  0  0  0  0  0  0  0  0  0
    0.2880    1.8990    0.0000 C   0  0  0  0  0  0  0  0  0  0  0  0
   -1.2120    1.8990    0.0000 N   0  0  0  0  0  0  0  0  0  0  0  0
   -1.9620    3.1980    0.0000 C   0  0  0  0  0  0  0  0  0  0  0  0
   -1.2120    4.4970    0.0000 C   0  0  0  0  0  0  0  0  0  0  0  0
    0.2880    7.0950    0.0000 N   0  0  0  0  0  0  0  0  0  0  0  0
    1.0380    8.3940    0.0000 C   0  0  0  0  0  0  0  0  0  0  0  0
    0.2880    9.6930    0.0000 C   0  0  0  0  0  0  0  0  0  0  0  0
    1.0380   10.9920    0.0000 C   0  0  0  0  0  0  0  0  0  0  0  0
    2.5380   10.9920    0.0000 C   0  0  0  0  0  0  0  0  0  0  0  0
    3.2880    9.6930    0.0000 C   0  0  0  0  0  0  0  0  0  0  0  0
    2.5380    8.3940    0.0000 C   0  0  0  0  0  0  0  0  0  0  0  0
    7.0380    5.7960    0.0000 C   0  0  0  0  0  0  0  0  0  0  0  0
   10.0380    3.1980    0.0000 O   0  0  0  0  0  0  0  0  0  0  0  0
  1  2  2  0  0  0  0
  2  3  1  0  0  0  0
  2 26  1  0  0  0  0
  3  4  1  0  0  0  0
  3 25  2  0  0  0  0
  4  5  2  0  0  0  0
  5  6  1  0  0  0  0
  6  7  2  0  0  0  0
  7  8  1  0  0  0  0
  7 25  1  0  0  0  0
  8  9  1  0  0  0  0
  9 10  1  0  0  0  0
  9 24  2  0  0  0  0
 10 11  2  0  0  0  0
 11 12  1  0  0  0  0
 11 18  1  0  0  0  0
 12 13  1  0  0  0  0
 12 17  2  0  0  0  0
 13 14  2  0  0  0  0
 14 15  1  0  0  0  0
 15 16  2  0  0  0  0
 16 17  1  0  0  0  0
 18 19  2  0  0  0  0
 19 20  1  0  0  0  0
 19 24  1  0  0  0  0
 20 21  2  0  0  0  0
 21 22  1  0  0  0  0
 22 23  2  0  0  0  0
 23 24  1  0  0  0  0
M  END
>  <Compound >
4-Anilino-2-pyridylquinazoline derivative 40

>  <SMILES>
O=C(C1=CC=CC(NC2=NC(C3=CC=NC=C3)=NC4=CC=CC=C42)=C1)O

>  <IC50 ABCB1 [uM]>
1000

>  <IC50 ABCC1 [uM]>
1000

>  <IC50 ABCG2 [uM]>
1000

$$$$
4-Anilino-2-pyridylquinazoline derivative 41
  MOE2019           2D

 26 29  0  0  0  0  0  0  0  0999 V2000
    8.0460   -3.5460    0.0000 O   0  0  0  0  0  0  0  0  0  0  0  0
    8.0460   -5.0460    0.0000 C   0  0  0  0  0  0  0  0  0  0  0  0
    6.7470   -5.7960    0.0000 C   0  0  0  0  0  0  0  0  0  0  0  0
    6.7470   -7.2960    0.0000 C   0  0  0  0  0  0  0  0  0  0  0  0
    5.4480   -8.0460    0.0000 C   0  0  0  0  0  0  0  0  0  0  0  0
    5.4480   -5.0460    0.0000 C   0  0  0  0  0  0  0  0  0  0  0  0
    4.1490   -5.7960    0.0000 C   0  0  0  0  0  0  0  0  0  0  0  0
    4.1490   -7.2960    0.0000 C   0  0  0  0  0  0  0  0  0  0  0  0
    2.8500   -8.0460    0.0000 N   0  0  0  0  0  0  0  0  0  0  0  0
    1.5510   -7.2960    0.0000 C   0  0  0  0  0  0  0  0  0  0  0  0
    1.5510   -5.7960    0.0000 N   0  0  0  0  0  0  0  0  0  0  0  0
    0.2510   -5.0460    0.0000 C   0  0  0  0  0  0  0  0  0  0  0  0
    0.2510   -3.5460    0.0000 C   0  0  0  0  0  0  0  0  0  0  0  0
   -1.0480   -2.7960    0.0000 C   0  0  0  0  0  0  0  0  0  0  0  0
   -1.0480   -1.2960    0.0000 C   0  0  0  0  0  0  0  0  0  0  0  0
    0.2510   -0.5460    0.0000 N   0  0  0  0  0  0  0  0  0  0  0  0
    1.5510   -1.2960    0.0000 C   0  0  0  0  0  0  0  0  0  0  0  0
    1.5510   -2.7960    0.0000 C   0  0  0  0  0  0  0  0  0  0  0  0
   -1.0480   -5.7960    0.0000 N   0  0  0  0  0  0  0  0  0  0  0  0
   -1.0480   -7.2960    0.0000 C   0  0  0  0  0  0  0  0  0  0  0  0
   -2.3470   -8.0460    0.0000 C   0  0  0  0  0  0  0  0  0  0  0  0
   -2.3470   -9.5460    0.0000 C   0  0  0  0  0  0  0  0  0  0  0  0
   -1.0480  -10.2960    0.0000 C   0  0  0  0  0  0  0  0  0  0  0  0
    0.2510   -9.5460    0.0000 C   0  0  0  0  0  0  0  0  0  0  0  0
    0.2510   -8.0460    0.0000 C   0  0  0  0  0  0  0  0  0  0  0  0
    9.3450   -5.7960    0.0000 O   0  0  0  0  0  0  0  0  0  0  0  0
  1  2  2  0  0  0  0
  2  3  1  0  0  0  0
  2 26  1  0  0  0  0
  3  4  2  0  0  0  0
  3  6  1  0  0  0  0
  4  5  1  0  0  0  0
  5  8  2  0  0  0  0
  6  7  2  0  0  0  0
  7  8  1  0  0  0  0
  8  9  1  0  0  0  0
  9 10  1  0  0  0  0
 10 11  1  0  0  0  0
 10 25  2  0  0  0  0
 11 12  2  0  0  0  0
 12 13  1  0  0  0  0
 12 19  1  0  0  0  0
 13 14  1  0  0  0  0
 13 18  2  0  0  0  0
 14 15  2  0  0  0  0
 15 16  1  0  0  0  0
 16 17  2  0  0  0  0
 17 18  1  0  0  0  0
 19 20  2  0  0  0  0
 20 21  1  0  0  0  0
 20 25  1  0  0  0  0
 21 22  2  0  0  0  0
 22 23  1  0  0  0  0
 23 24  2  0  0  0  0
 24 25  1  0  0  0  0
M  END
>  <Compound >
4-Anilino-2-pyridylquinazoline derivative 41

>  <SMILES>
O=C(C(C=C1)=CC=C1NC2=NC(C3=CC=NC=C3)=NC4=CC=CC=C42)O

>  <IC50 ABCB1 [uM]>
3.67

>  <IC50 ABCC1 [uM]>
1000

>  <IC50 ABCG2 [uM]>
9.640

$$$$
4-Anilino-2-pyridylpyrimidine derivative 42
  MOE2019           2D

 22 24  0  0  0  0  0  0  0  0999 V2000
    2.4760    4.9560    0.0000 C   0  0  0  0  0  0  0  0  0  0  0  0
    2.4760    3.4560    0.0000 C   0  0  0  0  0  0  0  0  0  0  0  0
    3.7750    2.7060    0.0000 C   0  0  0  0  0  0  0  0  0  0  0  0
    3.7750    1.2060    0.0000 C   0  0  0  0  0  0  0  0  0  0  0  0
    5.0740    0.4560    0.0000 N   0  0  0  0  0  0  0  0  0  0  0  0
    6.3730    1.2060    0.0000 C   0  0  0  0  0  0  0  0  0  0  0  0
    7.6720    0.4560    0.0000 C   0  0  0  0  0  0  0  0  0  0  0  0
    8.9710    1.2060    0.0000 C   0  0  0  0  0  0  0  0  0  0  0  0
   10.2700    0.4560    0.0000 C   0  0  0  0  0  0  0  0  0  0  0  0
   11.5690   -0.2940    0.0000 N   0  0  0  0  0  0  0  0  0  0  0  0
    8.9710    2.7060    0.0000 C   0  0  0  0  0  0  0  0  0  0  0  0
    7.6720    3.4560    0.0000 C   0  0  0  0  0  0  0  0  0  0  0  0
    6.3730    2.7060    0.0000 C   0  0  0  0  0  0  0  0  0  0  0  0
    2.4760    0.4560    0.0000 N   0  0  0  0  0  0  0  0  0  0  0  0
    1.1770    1.2060    0.0000 C   0  0  0  0  0  0  0  0  0  0  0  0
   -0.1220    0.4560    0.0000 C   0  0  0  0  0  0  0  0  0  0  0  0
   -0.1220   -1.0440    0.0000 C   0  0  0  0  0  0  0  0  0  0  0  0
   -1.4210   -1.7940    0.0000 C   0  0  0  0  0  0  0  0  0  0  0  0
   -2.7200   -1.0440    0.0000 N   0  0  0  0  0  0  0  0  0  0  0  0
   -2.7200    0.4560    0.0000 C   0  0  0  0  0  0  0  0  0  0  0  0
   -1.4210    1.2060    0.0000 C   0  0  0  0  0  0  0  0  0  0  0  0
    1.1770    2.7060    0.0000 N   0  0  0  0  0  0  0  0  0  0  0  0
  1  2  1  0  0  0  0
  2  3  1  0  0  0  0
  2 22  2  0  0  0  0
  3  4  2  0  0  0  0
  4  5  1  0  0  0  0
  4 14  1  0  0  0  0
  5  6  1  0  0  0  0
  6  7  1  0  0  0  0
  6 13  2  0  0  0  0
  7  8  2  0  0  0  0
  8  9  1  0  0  0  0
  8 11  1  0  0  0  0
  9 10  3  0  0  0  0
 11 12  2  0  0  0  0
 12 13  1  0  0  0  0
 14 15  2  0  0  0  0
 15 16  1  0  0  0  0
 15 22  1  0  0  0  0
 16 17  1  0  0  0  0
 16 21  2  0  0  0  0
 17 18  2  0  0  0  0
 18 19  1  0  0  0  0
 19 20  2  0  0  0  0
 20 21  1  0  0  0  0
M  END
>  <Compound >
4-Anilino-2-pyridylpyrimidine derivative 42

>  <SMILES>
CC1=CC(NC2=CC(C#N)=CC=C2)=NC(C3=CC=NC=C3)=N1

>  <IC50 ABCB1 [uM]>
1000

>  <IC50 ABCC1 [uM]>
1000

>  <IC50 ABCG2 [uM]>
0.132

$$$$
4-Anilino-2-pyridylpyrimidine derivative 43
  MOE2019           2D

 22 24  0  0  0  0  0  0  0  0999 V2000
    2.4080    4.8880    0.0000 C   0  0  0  0  0  0  0  0  0  0  0  0
    2.4080    3.3880    0.0000 C   0  0  0  0  0  0  0  0  0  0  0  0
    3.7070    2.6380    0.0000 C   0  0  0  0  0  0  0  0  0  0  0  0
    3.7070    1.1380    0.0000 C   0  0  0  0  0  0  0  0  0  0  0  0
    5.0060    0.3880    0.0000 N   0  0  0  0  0  0  0  0  0  0  0  0
    6.3050    1.1380    0.0000 C   0  0  0  0  0  0  0  0  0  0  0  0
    7.6040    0.3880    0.0000 C   0  0  0  0  0  0  0  0  0  0  0  0
    8.9030    1.1380    0.0000 C   0  0  0  0  0  0  0  0  0  0  0  0
   10.2020    0.3880    0.0000 O   0  0  0  0  0  0  0  0  0  0  0  0
   11.5010    1.1380    0.0000 C   0  0  0  0  0  0  0  0  0  0  0  0
    8.9030    2.6380    0.0000 C   0  0  0  0  0  0  0  0  0  0  0  0
    7.6040    3.3880    0.0000 C   0  0  0  0  0  0  0  0  0  0  0  0
    6.3050    2.6380    0.0000 C   0  0  0  0  0  0  0  0  0  0  0  0
    2.4080    0.3880    0.0000 N   0  0  0  0  0  0  0  0  0  0  0  0
    1.1090    1.1380    0.0000 C   0  0  0  0  0  0  0  0  0  0  0  0
   -0.1900    0.3880    0.0000 C   0  0  0  0  0  0  0  0  0  0  0  0
   -1.4890    1.1380    0.0000 C   0  0  0  0  0  0  0  0  0  0  0  0
   -2.7880    0.3880    0.0000 C   0  0  0  0  0  0  0  0  0  0  0  0
   -2.7880   -1.1120    0.0000 N   0  0  0  0  0  0  0  0  0  0  0  0
   -1.4890   -1.8620    0.0000 C   0  0  0  0  0  0  0  0  0  0  0  0
   -0.1900   -1.1120    0.0000 C   0  0  0  0  0  0  0  0  0  0  0  0
    1.1090    2.6380    0.0000 N   0  0  0  0  0  0  0  0  0  0  0  0
  1  2  1  0  0  0  0
  2  3  1  0  0  0  0
  2 22  2  0  0  0  0
  3  4  2  0  0  0  0
  4  5  1  0  0  0  0
  4 14  1  0  0  0  0
  5  6  1  0  0  0  0
  6  7  1  0  0  0  0
  6 13  2  0  0  0  0
  7  8  2  0  0  0  0
  8  9  1  0  0  0  0
  8 11  1  0  0  0  0
  9 10  1  0  0  0  0
 11 12  2  0  0  0  0
 12 13  1  0  0  0  0
 14 15  2  0  0  0  0
 15 16  1  0  0  0  0
 15 22  1  0  0  0  0
 16 17  1  0  0  0  0
 16 21  2  0  0  0  0
 17 18  2  0  0  0  0
 18 19  1  0  0  0  0
 19 20  2  0  0  0  0
 20 21  1  0  0  0  0
M  END
>  <Compound >
4-Anilino-2-pyridylpyrimidine derivative 43

>  <SMILES>
CC1=CC(NC2=CC(OC)=CC=C2)=NC(C3=CC=NC=C3)=N1

>  <IC50 ABCB1 [uM]>
1000

>  <IC50 ABCC1 [uM]>
1000

>  <IC50 ABCG2 [uM]>
0.271

$$$$
4-Anilino-2-pyridylpyrimidine derivative 44
  MOE2019           2D

 22 24  0  0  0  0  0  0  0  0999 V2000
    2.2030    4.6830    0.0000 C   0  0  0  0  0  0  0  0  0  0  0  0
    2.2030    3.1830    0.0000 C   0  0  0  0  0  0  0  0  0  0  0  0
    3.5020    2.4330    0.0000 C   0  0  0  0  0  0  0  0  0  0  0  0
    3.5020    0.9330    0.0000 C   0  0  0  0  0  0  0  0  0  0  0  0
    4.8010    0.1830    0.0000 N   0  0  0  0  0  0  0  0  0  0  0  0
    6.1000    0.9330    0.0000 C   0  0  0  0  0  0  0  0  0  0  0  0
    7.3990    0.1830    0.0000 C   0  0  0  0  0  0  0  0  0  0  0  0
    8.6980    0.9330    0.0000 C   0  0  0  0  0  0  0  0  0  0  0  0
    8.6980    2.4330    0.0000 C   0  0  0  0  0  0  0  0  0  0  0  0
    9.9970    3.1830    0.0000 O   0  0  0  0  0  0  0  0  0  0  0  0
   11.2960    2.4330    0.0000 C   0  0  0  0  0  0  0  0  0  0  0  0
    7.3990    3.1830    0.0000 C   0  0  0  0  0  0  0  0  0  0  0  0
    6.1000    2.4330    0.0000 C   0  0  0  0  0  0  0  0  0  0  0  0
    2.2030    0.1830    0.0000 N   0  0  0  0  0  0  0  0  0  0  0  0
    0.9040    0.9330    0.0000 C   0  0  0  0  0  0  0  0  0  0  0  0
   -0.3950    0.1830    0.0000 C   0  0  0  0  0  0  0  0  0  0  0  0
   -0.3950   -1.3170    0.0000 C   0  0  0  0  0  0  0  0  0  0  0  0
   -1.6940   -2.0670    0.0000 C   0  0  0  0  0  0  0  0  0  0  0  0
   -2.9930   -1.3170    0.0000 N   0  0  0  0  0  0  0  0  0  0  0  0
   -2.9930    0.1830    0.0000 C   0  0  0  0  0  0  0  0  0  0  0  0
   -1.6940    0.9330    0.0000 C   0  0  0  0  0  0  0  0  0  0  0  0
    0.9040    2.4330    0.0000 N   0  0  0  0  0  0  0  0  0  0  0  0
  1  2  1  0  0  0  0
  2  3  1  0  0  0  0
  2 22  2  0  0  0  0
  3  4  2  0  0  0  0
  4  5  1  0  0  0  0
  4 14  1  0  0  0  0
  5  6  1  0  0  0  0
  6  7  1  0  0  0  0
  6 13  2  0  0  0  0
  7  8  2  0  0  0  0
  8  9  1  0  0  0  0
  9 10  1  0  0  0  0
  9 12  2  0  0  0  0
 10 11  1  0  0  0  0
 12 13  1  0  0  0  0
 14 15  2  0  0  0  0
 15 16  1  0  0  0  0
 15 22  1  0  0  0  0
 16 17  1  0  0  0  0
 16 21  2  0  0  0  0
 17 18  2  0  0  0  0
 18 19  1  0  0  0  0
 19 20  2  0  0  0  0
 20 21  1  0  0  0  0
M  END
>  <Compound >
4-Anilino-2-pyridylpyrimidine derivative 44

>  <SMILES>
CC1=CC(NC2=CC=C(OC)C=C2)=NC(C3=CC=NC=C3)=N1

>  <IC50 ABCB1 [uM]>
1000

>  <IC50 ABCC1 [uM]>
1000

>  <IC50 ABCG2 [uM]>
0.874

$$$$
4-Anilino-2-phenylpyrimidine derivative 45
  MOE2019           2D

 22 24  0  0  0  0  0  0  0  0999 V2000
    2.4760    4.9560    0.0000 C   0  0  0  0  0  0  0  0  0  0  0  0
    2.4760    3.4560    0.0000 C   0  0  0  0  0  0  0  0  0  0  0  0
    3.7750    2.7060    0.0000 C   0  0  0  0  0  0  0  0  0  0  0  0
    3.7750    1.2060    0.0000 C   0  0  0  0  0  0  0  0  0  0  0  0
    5.0740    0.4560    0.0000 N   0  0  0  0  0  0  0  0  0  0  0  0
    6.3730    1.2060    0.0000 C   0  0  0  0  0  0  0  0  0  0  0  0
    7.6720    0.4560    0.0000 C   0  0  0  0  0  0  0  0  0  0  0  0
    8.9710    1.2060    0.0000 C   0  0  0  0  0  0  0  0  0  0  0  0
   10.2700    0.4560    0.0000 C   0  0  0  0  0  0  0  0  0  0  0  0
   11.5690   -0.2940    0.0000 N   0  0  0  0  0  0  0  0  0  0  0  0
    8.9710    2.7060    0.0000 C   0  0  0  0  0  0  0  0  0  0  0  0
    7.6720    3.4560    0.0000 C   0  0  0  0  0  0  0  0  0  0  0  0
    6.3730    2.7060    0.0000 C   0  0  0  0  0  0  0  0  0  0  0  0
    2.4760    0.4560    0.0000 N   0  0  0  0  0  0  0  0  0  0  0  0
    1.1770    1.2060    0.0000 C   0  0  0  0  0  0  0  0  0  0  0  0
   -0.1220    0.4560    0.0000 C   0  0  0  0  0  0  0  0  0  0  0  0
   -0.1220   -1.0440    0.0000 C   0  0  0  0  0  0  0  0  0  0  0  0
   -1.4210   -1.7940    0.0000 C   0  0  0  0  0  0  0  0  0  0  0  0
   -2.7200   -1.0440    0.0000 C   0  0  0  0  0  0  0  0  0  0  0  0
   -2.7200    0.4560    0.0000 C   0  0  0  0  0  0  0  0  0  0  0  0
   -1.4210    1.2060    0.0000 C   0  0  0  0  0  0  0  0  0  0  0  0
    1.1770    2.7060    0.0000 N   0  0  0  0  0  0  0  0  0  0  0  0
  1  2  1  0  0  0  0
  2  3  1  0  0  0  0
  2 22  2  0  0  0  0
  3  4  2  0  0  0  0
  4  5  1  0  0  0  0
  4 14  1  0  0  0  0
  5  6  1  0  0  0  0
  6  7  1  0  0  0  0
  6 13  2  0  0  0  0
  7  8  2  0  0  0  0
  8  9  1  0  0  0  0
  8 11  1  0  0  0  0
  9 10  3  0  0  0  0
 11 12  2  0  0  0  0
 12 13  1  0  0  0  0
 14 15  2  0  0  0  0
 15 16  1  0  0  0  0
 15 22  1  0  0  0  0
 16 17  1  0  0  0  0
 16 21  2  0  0  0  0
 17 18  2  0  0  0  0
 18 19  1  0  0  0  0
 19 20  2  0  0  0  0
 20 21  1  0  0  0  0
M  END
>  <Compound >
4-Anilino-2-phenylpyrimidine derivative 45

>  <SMILES>
CC1=CC(NC2=CC(C#N)=CC=C2)=NC(C3=CC=CC=C3)=N1

>  <IC50 ABCB1 [uM]>
1000

>  <IC50 ABCC1 [uM]>
1000

>  <IC50 ABCG2 [uM]>
0.122

$$$$
4-Anilino-2-phenylpyrimidine derivative 46
  MOE2019           2D

 22 24  0  0  0  0  0  0  0  0999 V2000
    2.1350    2.1350    0.0000 C   0  0  0  0  0  0  0  0  0  0  0  0
    2.1350    0.6350    0.0000 C   0  0  0  0  0  0  0  0  0  0  0  0
    3.4340   -0.1150    0.0000 C   0  0  0  0  0  0  0  0  0  0  0  0
    3.4340   -1.6150    0.0000 C   0  0  0  0  0  0  0  0  0  0  0  0
    4.7330   -2.3650    0.0000 N   0  0  0  0  0  0  0  0  0  0  0  0
    6.0320   -1.6150    0.0000 C   0  0  0  0  0  0  0  0  0  0  0  0
    6.0320   -0.1150    0.0000 C   0  0  0  0  0  0  0  0  0  0  0  0
    7.3310    0.6350    0.0000 C   0  0  0  0  0  0  0  0  0  0  0  0
    8.6300   -0.1150    0.0000 C   0  0  0  0  0  0  0  0  0  0  0  0
    9.9290    0.6350    0.0000 C   0  0  0  0  0  0  0  0  0  0  0  0
   11.2280    1.3850    0.0000 N   0  0  0  0  0  0  0  0  0  0  0  0
    8.6300   -1.6150    0.0000 C   0  0  0  0  0  0  0  0  0  0  0  0
    7.3310   -2.3650    0.0000 C   0  0  0  0  0  0  0  0  0  0  0  0
    2.1350   -2.3650    0.0000 N   0  0  0  0  0  0  0  0  0  0  0  0
    0.8360   -1.6150    0.0000 C   0  0  0  0  0  0  0  0  0  0  0  0
   -0.4630   -2.3650    0.0000 C   0  0  0  0  0  0  0  0  0  0  0  0
   -1.7620   -1.6150    0.0000 C   0  0  0  0  0  0  0  0  0  0  0  0
   -3.0610   -2.3650    0.0000 C   0  0  0  0  0  0  0  0  0  0  0  0
   -3.0610   -3.8650    0.0000 C   0  0  0  0  0  0  0  0  0  0  0  0
   -1.7620   -4.6150    0.0000 C   0  0  0  0  0  0  0  0  0  0  0  0
   -0.4630   -3.8650    0.0000 C   0  0  0  0  0  0  0  0  0  0  0  0
    0.8360   -0.1150    0.0000 N   0  0  0  0  0  0  0  0  0  0  0  0
  1  2  1  0  0  0  0
  2  3  1  0  0  0  0
  2 22  2  0  0  0  0
  3  4  2  0  0  0  0
  4  5  1  0  0  0  0
  4 14  1  0  0  0  0
  5  6  1  0  0  0  0
  6  7  1  0  0  0  0
  6 13  2  0  0  0  0
  7  8  2  0  0  0  0
  8  9  1  0  0  0  0
  9 10  1  0  0  0  0
  9 12  2  0  0  0  0
 10 11  3  0  0  0  0
 12 13  1  0  0  0  0
 14 15  2  0  0  0  0
 15 16  1  0  0  0  0
 15 22  1  0  0  0  0
 16 17  1  0  0  0  0
 16 21  2  0  0  0  0
 17 18  2  0  0  0  0
 18 19  1  0  0  0  0
 19 20  2  0  0  0  0
 20 21  1  0  0  0  0
M  END
>  <Compound >
4-Anilino-2-phenylpyrimidine derivative 46

>  <SMILES>
CC1=CC(NC2=CC=C(C#N)C=C2)=NC(C3=CC=CC=C3)=N1

>  <IC50 ABCB1 [uM]>
1000

>  <IC50 ABCC1 [uM]>
1000

>  <IC50 ABCG2 [uM]>
0.128

$$$$
4-Anilino-2-phenylpyrimidine derivative 47
  MOE2019           2D

 24 26  0  0  0  0  0  0  0  0999 V2000
    5.4420    5.4420    0.0000 C   0  0  0  0  0  0  0  0  0  0  0  0
    5.4420    3.9420    0.0000 C   0  0  0  0  0  0  0  0  0  0  0  0
    4.1430    3.1920    0.0000 C   0  0  0  0  0  0  0  0  0  0  0  0
    4.1430    1.6920    0.0000 C   0  0  0  0  0  0  0  0  0  0  0  0
    2.8440    0.9420    0.0000 N   0  0  0  0  0  0  0  0  0  0  0  0
    1.5450    1.6920    0.0000 C   0  0  0  0  0  0  0  0  0  0  0  0
    0.2460    0.9420    0.0000 C   0  0  0  0  0  0  0  0  0  0  0  0
   -1.0530    1.6920    0.0000 C   0  0  0  0  0  0  0  0  0  0  0  0
   -2.3520    0.9420    0.0000 N   0  3  0  0  0  0  0  0  0  0  0  0
   -3.6510    1.6920    0.0000 O   0  5  0  0  0  0  0  0  0  0  0  0
   -2.3520   -0.5580    0.0000 O   0  0  0  0  0  0  0  0  0  0  0  0
   -1.0530    3.1920    0.0000 C   0  0  0  0  0  0  0  0  0  0  0  0
   -2.3520    3.9420    0.0000 O   0  0  0  0  0  0  0  0  0  0  0  0
    0.2460    3.9420    0.0000 C   0  0  0  0  0  0  0  0  0  0  0  0
    1.5450    3.1920    0.0000 C   0  0  0  0  0  0  0  0  0  0  0  0
    5.4420    0.9420    0.0000 N   0  0  0  0  0  0  0  0  0  0  0  0
    6.7410    1.6920    0.0000 C   0  0  0  0  0  0  0  0  0  0  0  0
    8.0410    0.9420    0.0000 C   0  0  0  0  0  0  0  0  0  0  0  0
    8.0410   -0.5580    0.0000 C   0  0  0  0  0  0  0  0  0  0  0  0
    9.3400   -1.3080    0.0000 C   0  0  0  0  0  0  0  0  0  0  0  0
   10.6390   -0.5580    0.0000 C   0  0  0  0  0  0  0  0  0  0  0  0
   10.6390    0.9420    0.0000 C   0  0  0  0  0  0  0  0  0  0  0  0
    9.3400    1.6920    0.0000 C   0  0  0  0  0  0  0  0  0  0  0  0
    6.7410    3.1920    0.0000 N   0  0  0  0  0  0  0  0  0  0  0  0
  1  2  1  0  0  0  0
  2  3  1  0  0  0  0
  2 24  2  0  0  0  0
  3  4  2  0  0  0  0
  4  5  1  0  0  0  0
  4 16  1  0  0  0  0
  5  6  1  0  0  0  0
  6  7  1  0  0  0  0
  6 15  2  0  0  0  0
  7  8  2  0  0  0  0
  8  9  1  0  0  0  0
  8 12  1  0  0  0  0
  9 10  1  0  0  0  0
  9 11  2  0  0  0  0
 12 13  1  0  0  0  0
 12 14  2  0  0  0  0
 14 15  1  0  0  0  0
 16 17  2  0  0  0  0
 17 18  1  0  0  0  0
 17 24  1  0  0  0  0
 18 19  1  0  0  0  0
 18 23  2  0  0  0  0
 19 20  2  0  0  0  0
 20 21  1  0  0  0  0
 21 22  2  0  0  0  0
 22 23  1  0  0  0  0
M  CHG  1   9   1
M  CHG  1  10  -1
M  END
>  <Compound >
4-Anilino-2-phenylpyrimidine derivative 47

>  <SMILES>
CC1=CC(NC2=CC([N+]([O-])=O)=C(O)C=C2)=NC(C3=CC=CC=C3)=N1

>  <IC50 ABCB1 [uM]>
1000

>  <IC50 ABCC1 [uM]>
1000

>  <IC50 ABCG2 [uM]>
0.0988

$$$$
4-Anilino-2-phenylpyrimidine derivative 48
  MOE2019           2D

 20 22  0  0  0  0  0  0  0  0999 V2000
    3.0800    4.1200    0.0000 C   0  0  0  0  0  0  0  0  0  0  0  0
    3.0800    2.6200    0.0000 C   0  0  0  0  0  0  0  0  0  0  0  0
    4.3790    1.8700    0.0000 C   0  0  0  0  0  0  0  0  0  0  0  0
    4.3790    0.3700    0.0000 C   0  0  0  0  0  0  0  0  0  0  0  0
    5.6780   -0.3800    0.0000 N   0  0  0  0  0  0  0  0  0  0  0  0
    6.9770    0.3700    0.0000 C   0  0  0  0  0  0  0  0  0  0  0  0
    8.2770   -0.3800    0.0000 C   0  0  0  0  0  0  0  0  0  0  0  0
    9.5760    0.3700    0.0000 C   0  0  0  0  0  0  0  0  0  0  0  0
    9.5760    1.8700    0.0000 C   0  0  0  0  0  0  0  0  0  0  0  0
    8.2770    2.6200    0.0000 C   0  0  0  0  0  0  0  0  0  0  0  0
    6.9770    1.8700    0.0000 C   0  0  0  0  0  0  0  0  0  0  0  0
    3.0800   -0.3800    0.0000 N   0  0  0  0  0  0  0  0  0  0  0  0
    1.7810    0.3700    0.0000 C   0  0  0  0  0  0  0  0  0  0  0  0
    0.4820   -0.3800    0.0000 C   0  0  0  0  0  0  0  0  0  0  0  0
    0.4820   -1.8800    0.0000 C   0  0  0  0  0  0  0  0  0  0  0  0
   -0.8170   -2.6300    0.0000 C   0  0  0  0  0  0  0  0  0  0  0  0
   -2.1160   -1.8800    0.0000 C   0  0  0  0  0  0  0  0  0  0  0  0
   -2.1160   -0.3800    0.0000 C   0  0  0  0  0  0  0  0  0  0  0  0
   -0.8170    0.3700    0.0000 C   0  0  0  0  0  0  0  0  0  0  0  0
    1.7810    1.8700    0.0000 N   0  0  0  0  0  0  0  0  0  0  0  0
  1  2  1  0  0  0  0
  2  3  1  0  0  0  0
  2 20  2  0  0  0  0
  3  4  2  0  0  0  0
  4  5  1  0  0  0  0
  4 12  1  0  0  0  0
  5  6  1  0  0  0  0
  6  7  1  0  0  0  0
  6 11  2  0  0  0  0
  7  8  2  0  0  0  0
  8  9  1  0  0  0  0
  9 10  2  0  0  0  0
 10 11  1  0  0  0  0
 12 13  2  0  0  0  0
 13 14  1  0  0  0  0
 13 20  1  0  0  0  0
 14 15  1  0  0  0  0
 14 19  2  0  0  0  0
 15 16  2  0  0  0  0
 16 17  1  0  0  0  0
 17 18  2  0  0  0  0
 18 19  1  0  0  0  0
M  END
>  <Compound >
4-Anilino-2-phenylpyrimidine derivative 48

>  <SMILES>
CC1=CC(NC2=CC=CC=C2)=NC(C3=CC=CC=C3)=N1

>  <IC50 ABCB1 [uM]>
1000

>  <IC50 ABCC1 [uM]>
1000

>  <IC50 ABCG2 [uM]>
0.648

$$$$
2,4-substituted quinazoline derivative 15
  MOE2019           2D

 26 29  0  0  0  0  0  0  0  0999 V2000
   13.2760    3.0380    0.0000 O   0  0  0  0  0  0  0  0  0  0  0  0
   11.9770    3.7880    0.0000 N   0  3  0  0  0  0  0  0  0  0  0  0
   10.6770    3.0380    0.0000 C   0  0  0  0  0  0  0  0  0  0  0  0
    9.3780    3.7880    0.0000 C   0  0  0  0  0  0  0  0  0  0  0  0
    8.0790    3.0380    0.0000 C   0  0  0  0  0  0  0  0  0  0  0  0
    6.7800    3.7880    0.0000 C   0  0  0  0  0  0  0  0  0  0  0  0
    6.7800    5.2880    0.0000 N   0  0  0  0  0  0  0  0  0  0  0  0
    5.4810    6.0380    0.0000 C   0  0  0  0  0  0  0  0  0  0  0  0
    5.4810    7.5380    0.0000 C   0  0  0  0  0  0  0  0  0  0  0  0
    4.1820    8.2880    0.0000 C   0  0  0  0  0  0  0  0  0  0  0  0
    2.8830    7.5380    0.0000 C   0  0  0  0  0  0  0  0  0  0  0  0
    2.8830    6.0380    0.0000 C   0  0  0  0  0  0  0  0  0  0  0  0
    4.1820    5.2880    0.0000 C   0  0  0  0  0  0  0  0  0  0  0  0
    4.1820    3.7880    0.0000 C   0  0  0  0  0  0  0  0  0  0  0  0
    2.8830    3.0380    0.0000 N   0  0  0  0  0  0  0  0  0  0  0  0
    2.8830    1.5380    0.0000 C   0  0  0  0  0  0  0  0  0  0  0  0
    4.1820    0.7880    0.0000 C   0  0  0  0  0  0  0  0  0  0  0  0
    4.1820   -0.7120    0.0000 C   0  0  0  0  0  0  0  0  0  0  0  0
    2.8830   -1.4620    0.0000 C   0  0  0  0  0  0  0  0  0  0  0  0
    1.5840   -0.7120    0.0000 C   0  0  0  0  0  0  0  0  0  0  0  0
    1.5840    0.7880    0.0000 C   0  0  0  0  0  0  0  0  0  0  0  0
    5.4810    3.0380    0.0000 N   0  0  0  0  0  0  0  0  0  0  0  0
    8.0790    1.5380    0.0000 C   0  0  0  0  0  0  0  0  0  0  0  0
    9.3780    0.7880    0.0000 C   0  0  0  0  0  0  0  0  0  0  0  0
   10.6770    1.5380    0.0000 C   0  0  0  0  0  0  0  0  0  0  0  0
   11.9770    5.2880    0.0000 O   0  5  0  0  0  0  0  0  0  0  0  0
  1  2  2  0  0  0  0
  2  3  1  0  0  0  0
  2 26  1  0  0  0  0
  3  4  1  0  0  0  0
  3 25  2  0  0  0  0
  4  5  2  0  0  0  0
  5  6  1  0  0  0  0
  5 23  1  0  0  0  0
  6  7  1  0  0  0  0
  6 22  2  0  0  0  0
  7  8  2  0  0  0  0
  8  9  1  0  0  0  0
  8 13  1  0  0  0  0
  9 10  2  0  0  0  0
 10 11  1  0  0  0  0
 11 12  2  0  0  0  0
 12 13  1  0  0  0  0
 13 14  2  0  0  0  0
 14 15  1  0  0  0  0
 14 22  1  0  0  0  0
 15 16  1  0  0  0  0
 16 17  1  0  0  0  0
 16 21  2  0  0  0  0
 17 18  2  0  0  0  0
 18 19  1  0  0  0  0
 19 20  2  0  0  0  0
 20 21  1  0  0  0  0
 23 24  2  0  0  0  0
 24 25  1  0  0  0  0
M  CHG  1   2   1
M  CHG  1  26  -1
M  END
>  <Compound >
2,4-substituted quinazoline derivative 15

>  <SMILES>
O=[N+](C1=CC(C2=NC3=CC=CC=C3C(NC4=CC=CC=C4)=N2)=CC=C1)[O-]

>  <IC50 ABCB1 [uM]>
1000

>  <IC50 ABCC1 [uM]>
1000

>  <IC50 ABCG2 [uM]>
0.108

$$$$
2,4-substituted Quinazoline derivative 16
  MOE2019           2D

 26 29  0  0  0  0  0  0  0  0999 V2000
   13.2760    3.0380    0.0000 O   0  0  0  0  0  0  0  0  0  0  0  0
   11.9770    3.7880    0.0000 N   0  3  0  0  0  0  0  0  0  0  0  0
   10.6770    3.0380    0.0000 C   0  0  0  0  0  0  0  0  0  0  0  0
    9.3780    3.7880    0.0000 C   0  0  0  0  0  0  0  0  0  0  0  0
    8.0790    3.0380    0.0000 C   0  0  0  0  0  0  0  0  0  0  0  0
    6.7800    3.7880    0.0000 C   0  0  0  0  0  0  0  0  0  0  0  0
    6.7800    5.2880    0.0000 N   0  0  0  0  0  0  0  0  0  0  0  0
    5.4810    6.0380    0.0000 C   0  0  0  0  0  0  0  0  0  0  0  0
    5.4810    7.5380    0.0000 C   0  0  0  0  0  0  0  0  0  0  0  0
    4.1820    8.2880    0.0000 C   0  0  0  0  0  0  0  0  0  0  0  0
    2.8830    7.5380    0.0000 C   0  0  0  0  0  0  0  0  0  0  0  0
    2.8830    6.0380    0.0000 C   0  0  0  0  0  0  0  0  0  0  0  0
    4.1820    5.2880    0.0000 C   0  0  0  0  0  0  0  0  0  0  0  0
    4.1820    3.7880    0.0000 C   0  0  0  0  0  0  0  0  0  0  0  0
    2.8830    3.0380    0.0000 N   0  0  0  0  0  0  0  0  0  0  0  0
    2.8830    1.5380    0.0000 C   0  0  0  0  0  0  0  0  0  0  0  0
    4.1820    0.7880    0.0000 C   0  0  0  0  0  0  0  0  0  0  0  0
    4.1820   -0.7120    0.0000 C   0  0  0  0  0  0  0  0  0  0  0  0
    2.8830   -1.4620    0.0000 C   0  0  0  0  0  0  0  0  0  0  0  0
    1.5840   -0.7120    0.0000 C   0  0  0  0  0  0  0  0  0  0  0  0
    1.5840    0.7880    0.0000 C   0  0  0  0  0  0  0  0  0  0  0  0
    5.4810    3.0380    0.0000 N   0  0  0  0  0  0  0  0  0  0  0  0
    8.0790    1.5380    0.0000 C   0  0  0  0  0  0  0  0  0  0  0  0
    9.3780    0.7880    0.0000 C   0  0  0  0  0  0  0  0  0  0  0  0
   10.6770    1.5380    0.0000 C   0  0  0  0  0  0  0  0  0  0  0  0
   11.9770    5.2880    0.0000 O   0  5  0  0  0  0  0  0  0  0  0  0
  1  2  2  0  0  0  0
  2  3  1  0  0  0  0
  2 26  1  0  0  0  0
  3  4  1  0  0  0  0
  3 25  2  0  0  0  0
  4  5  2  0  0  0  0
  5  6  1  0  0  0  0
  5 23  1  0  0  0  0
  6  7  1  0  0  0  0
  6 22  2  0  0  0  0
  7  8  2  0  0  0  0
  8  9  1  0  0  0  0
  8 13  1  0  0  0  0
  9 10  2  0  0  0  0
 10 11  1  0  0  0  0
 11 12  2  0  0  0  0
 12 13  1  0  0  0  0
 13 14  2  0  0  0  0
 14 15  1  0  0  0  0
 14 22  1  0  0  0  0
 15 16  1  0  0  0  0
 16 17  1  0  0  0  0
 16 21  1  0  0  0  0
 17 18  1  0  0  0  0
 18 19  1  0  0  0  0
 19 20  1  0  0  0  0
 20 21  1  0  0  0  0
 23 24  2  0  0  0  0
 24 25  1  0  0  0  0
M  CHG  1   2   1
M  CHG  1  26  -1
M  END
>  <Compound >
2,4-substituted Quinazoline derivative 16

>  <SMILES>
O=[N+](C1=CC(C2=NC3=CC=CC=C3C(NC4CCCCC4)=N2)=CC=C1)[O-]

>  <IC50 ABCB1 [uM]>
1000

>  <IC50 ABCC1 [uM]>
1000

>  <IC50 ABCG2 [uM]>
2.780

$$$$
2,4-substituted quinazoline derivative 17
  MOE2019           2D

 29 32  0  0  0  0  0  0  0  0999 V2000
   -0.2590   -7.7050    0.0000 O   0  0  0  0  0  0  0  0  0  0  0  0
    0.4910   -6.4060    0.0000 N   0  3  0  0  0  0  0  0  0  0  0  0
    1.9910   -6.4060    0.0000 C   0  0  0  0  0  0  0  0  0  0  0  0
    2.7410   -5.1070    0.0000 C   0  0  0  0  0  0  0  0  0  0  0  0
    4.2410   -5.1070    0.0000 C   0  0  0  0  0  0  0  0  0  0  0  0
    4.9910   -3.8080    0.0000 C   0  0  0  0  0  0  0  0  0  0  0  0
    4.2410   -2.5080    0.0000 N   0  0  0  0  0  0  0  0  0  0  0  0
    4.9910   -1.2090    0.0000 C   0  0  0  0  0  0  0  0  0  0  0  0
    4.2410    0.0900    0.0000 C   0  0  0  0  0  0  0  0  0  0  0  0
    4.9910    1.3890    0.0000 C   0  0  0  0  0  0  0  0  0  0  0  0
    6.4910    1.3890    0.0000 C   0  0  0  0  0  0  0  0  0  0  0  0
    7.2410    0.0900    0.0000 C   0  0  0  0  0  0  0  0  0  0  0  0
    6.4910   -1.2090    0.0000 C   0  0  0  0  0  0  0  0  0  0  0  0
    7.2410   -2.5080    0.0000 C   0  0  0  0  0  0  0  0  0  0  0  0
    8.7410   -2.5080    0.0000 N   0  0  0  0  0  0  0  0  0  0  0  0
    9.4910   -3.8080    0.0000 C   0  0  0  0  0  0  0  0  0  0  0  0
   10.9910   -3.8080    0.0000 C   0  0  0  0  0  0  0  0  0  0  0  0
   11.7410   -5.1070    0.0000 C   0  0  0  0  0  0  0  0  0  0  0  0
   13.2410   -5.1070    0.0000 N   0  3  0  0  0  0  0  0  0  0  0  0
   13.9910   -6.4060    0.0000 O   0  5  0  0  0  0  0  0  0  0  0  0
   13.9910   -3.8080    0.0000 O   0  0  0  0  0  0  0  0  0  0  0  0
   10.9910   -6.4060    0.0000 C   0  0  0  0  0  0  0  0  0  0  0  0
    9.4910   -6.4060    0.0000 C   0  0  0  0  0  0  0  0  0  0  0  0
    8.7410   -5.1070    0.0000 C   0  0  0  0  0  0  0  0  0  0  0  0
    6.4910   -3.8080    0.0000 N   0  0  0  0  0  0  0  0  0  0  0  0
    4.9910   -6.4060    0.0000 C   0  0  0  0  0  0  0  0  0  0  0  0
    4.2410   -7.7050    0.0000 C   0  0  0  0  0  0  0  0  0  0  0  0
    2.7410   -7.7050    0.0000 C   0  0  0  0  0  0  0  0  0  0  0  0
   -0.2590   -5.1070    0.0000 O   0  5  0  0  0  0  0  0  0  0  0  0
  1  2  2  0  0  0  0
  2  3  1  0  0  0  0
  2 29  1  0  0  0  0
  3  4  1  0  0  0  0
  3 28  2  0  0  0  0
  4  5  2  0  0  0  0
  5  6  1  0  0  0  0
  5 26  1  0  0  0  0
  6  7  1  0  0  0  0
  6 25  2  0  0  0  0
  7  8  2  0  0  0  0
  8  9  1  0  0  0  0
  8 13  1  0  0  0  0
  9 10  2  0  0  0  0
 10 11  1  0  0  0  0
 11 12  2  0  0  0  0
 12 13  1  0  0  0  0
 13 14  2  0  0  0  0
 14 15  1  0  0  0  0
 14 25  1  0  0  0  0
 15 16  1  0  0  0  0
 16 17  1  0  0  0  0
 16 24  2  0  0  0  0
 17 18  2  0  0  0  0
 18 19  1  0  0  0  0
 18 22  1  0  0  0  0
 19 20  1  0  0  0  0
 19 21  2  0  0  0  0
 22 23  2  0  0  0  0
 23 24  1  0  0  0  0
 26 27  2  0  0  0  0
 27 28  1  0  0  0  0
M  CHG  1   2   1
M  CHG  1  19   1
M  CHG  1  20  -1
M  CHG  1  29  -1
M  END
>  <Compound >
2,4-substituted quinazoline derivative 17

>  <SMILES>
O=[N+](C1=CC(C2=NC3=CC=CC=C3C(NC4=CC([N+]([O-])=O)=CC=C4)=N2)=CC=C1)[O-]

>  <IC50 ABCB1 [uM]>
1000

>  <IC50 ABCC1 [uM]>
1000

>  <IC50 ABCG2 [uM]>
0.236

$$$$
2,4-substituted quinazoline derivative 18
  MOE2019           2D

 30 33  0  0  0  0  0  0  0  0999 V2000
   10.5750   -0.9090    0.0000 O   0  0  0  0  0  0  0  0  0  0  0  0
    9.8250    0.3900    0.0000 C   0  0  0  0  0  0  0  0  0  0  0  0
    8.3250    0.3900    0.0000 C   0  0  0  0  0  0  0  0  0  0  0  0
    7.5750    1.6890    0.0000 C   0  0  0  0  0  0  0  0  0  0  0  0
   10.5750    1.6890    0.0000 C   0  0  0  0  0  0  0  0  0  0  0  0
   12.0750    1.6890    0.0000 N   0  3  0  0  0  0  0  0  0  0  0  0
   12.8250    0.3900    0.0000 O   0  5  0  0  0  0  0  0  0  0  0  0
   12.8250    2.9880    0.0000 O   0  0  0  0  0  0  0  0  0  0  0  0
    9.8250    2.9880    0.0000 C   0  0  0  0  0  0  0  0  0  0  0  0
    8.3250    2.9880    0.0000 C   0  0  0  0  0  0  0  0  0  0  0  0
    7.5750    4.2870    0.0000 N   0  0  0  0  0  0  0  0  0  0  0  0
    6.0750    4.2870    0.0000 C   0  0  0  0  0  0  0  0  0  0  0  0
    5.3250    2.9880    0.0000 N   0  0  0  0  0  0  0  0  0  0  0  0
    3.8250    2.9880    0.0000 C   0  0  0  0  0  0  0  0  0  0  0  0
    3.0750    1.6890    0.0000 C   0  0  0  0  0  0  0  0  0  0  0  0
    3.8250    0.3900    0.0000 C   0  0  0  0  0  0  0  0  0  0  0  0
    3.0750   -0.9090    0.0000 C   0  0  0  0  0  0  0  0  0  0  0  0
    1.5750   -0.9090    0.0000 C   0  0  0  0  0  0  0  0  0  0  0  0
    0.8250    0.3900    0.0000 C   0  0  0  0  0  0  0  0  0  0  0  0
   -0.6750    0.3900    0.0000 N   0  3  0  0  0  0  0  0  0  0  0  0
   -1.4250    1.6890    0.0000 O   0  5  0  0  0  0  0  0  0  0  0  0
   -1.4250   -0.9090    0.0000 O   0  0  0  0  0  0  0  0  0  0  0  0
    1.5750    1.6890    0.0000 C   0  0  0  0  0  0  0  0  0  0  0  0
    3.0750    4.2870    0.0000 N   0  0  0  0  0  0  0  0  0  0  0  0
    3.8250    5.5860    0.0000 C   0  0  0  0  0  0  0  0  0  0  0  0
    3.0750    6.8850    0.0000 C   0  0  0  0  0  0  0  0  0  0  0  0
    3.8250    8.1840    0.0000 C   0  0  0  0  0  0  0  0  0  0  0  0
    5.3250    8.1840    0.0000 C   0  0  0  0  0  0  0  0  0  0  0  0
    6.0750    6.8850    0.0000 C   0  0  0  0  0  0  0  0  0  0  0  0
    5.3250    5.5860    0.0000 C   0  0  0  0  0  0  0  0  0  0  0  0
  1  2  1  0  0  0  0
  2  3  2  0  0  0  0
  2  5  1  0  0  0  0
  3  4  1  0  0  0  0
  4 10  2  0  0  0  0
  5  6  1  0  0  0  0
  5  9  2  0  0  0  0
  6  7  1  0  0  0  0
  6  8  2  0  0  0  0
  9 10  1  0  0  0  0
 10 11  1  0  0  0  0
 11 12  1  0  0  0  0
 12 13  1  0  0  0  0
 12 30  2  0  0  0  0
 13 14  2  0  0  0  0
 14 15  1  0  0  0  0
 14 24  1  0  0  0  0
 15 16  1  0  0  0  0
 15 23  2  0  0  0  0
 16 17  2  0  0  0  0
 17 18  1  0  0  0  0
 18 19  2  0  0  0  0
 19 20  1  0  0  0  0
 19 23  1  0  0  0  0
 20 21  1  0  0  0  0
 20 22  2  0  0  0  0
 24 25  2  0  0  0  0
 25 26  1  0  0  0  0
 25 30  1  0  0  0  0
 26 27  2  0  0  0  0
 27 28  1  0  0  0  0
 28 29  2  0  0  0  0
 29 30  1  0  0  0  0
M  CHG  1   6   1
M  CHG  1   7  -1
M  CHG  1  20   1
M  CHG  1  21  -1
M  END
>  <Compound >
2,4-substituted quinazoline derivative 18

>  <SMILES>
OC(C=C1)=C([N+]([O-])=O)C=C1NC2=NC(C3=CC=CC([N+]([O-])=O)=C3)=NC4=CC=CC=C42

>  <IC50 ABCB1 [uM]>
1000

>  <IC50 ABCC1 [uM]>
1000

>  <IC50 ABCG2 [uM]>
0.151

$$$$
2,4-substituted quinazoline derivative 19
  MOE2019           2D

 28 31  0  0  0  0  0  0  0  0999 V2000
   16.8750   -2.1340    0.0000 N   0  0  0  0  0  0  0  0  0  0  0  0
   15.3750   -2.1340    0.0000 C   0  0  0  0  0  0  0  0  0  0  0  0
   13.8750   -2.1340    0.0000 C   0  0  0  0  0  0  0  0  0  0  0  0
   13.1250   -3.4330    0.0000 C   0  0  0  0  0  0  0  0  0  0  0  0
   11.6250   -3.4330    0.0000 C   0  0  0  0  0  0  0  0  0  0  0  0
   10.8750   -2.1340    0.0000 C   0  0  0  0  0  0  0  0  0  0  0  0
   11.6250   -0.8350    0.0000 C   0  0  0  0  0  0  0  0  0  0  0  0
   10.8750    0.4640    0.0000 N   0  0  0  0  0  0  0  0  0  0  0  0
    9.3750    0.4640    0.0000 C   0  0  0  0  0  0  0  0  0  0  0  0
    8.6250   -0.8350    0.0000 N   0  0  0  0  0  0  0  0  0  0  0  0
    7.1250   -0.8350    0.0000 C   0  0  0  0  0  0  0  0  0  0  0  0
    6.3750   -2.1340    0.0000 C   0  0  0  0  0  0  0  0  0  0  0  0
    7.1250   -3.4330    0.0000 C   0  0  0  0  0  0  0  0  0  0  0  0
    6.3750   -4.7320    0.0000 C   0  0  0  0  0  0  0  0  0  0  0  0
    4.8750   -4.7320    0.0000 C   0  0  0  0  0  0  0  0  0  0  0  0
    4.1250   -3.4330    0.0000 C   0  0  0  0  0  0  0  0  0  0  0  0
    2.6250   -3.4330    0.0000 N   0  3  0  0  0  0  0  0  0  0  0  0
    1.8750   -2.1340    0.0000 O   0  5  0  0  0  0  0  0  0  0  0  0
    1.8750   -4.7320    0.0000 O   0  0  0  0  0  0  0  0  0  0  0  0
    4.8750   -2.1340    0.0000 C   0  0  0  0  0  0  0  0  0  0  0  0
    6.3750    0.4640    0.0000 N   0  0  0  0  0  0  0  0  0  0  0  0
    7.1250    1.7630    0.0000 C   0  0  0  0  0  0  0  0  0  0  0  0
    6.3750    3.0620    0.0000 C   0  0  0  0  0  0  0  0  0  0  0  0
    7.1250    4.3610    0.0000 C   0  0  0  0  0  0  0  0  0  0  0  0
    8.6250    4.3610    0.0000 C   0  0  0  0  0  0  0  0  0  0  0  0
    9.3750    3.0620    0.0000 C   0  0  0  0  0  0  0  0  0  0  0  0
    8.6250    1.7630    0.0000 C   0  0  0  0  0  0  0  0  0  0  0  0
   13.1250   -0.8350    0.0000 C   0  0  0  0  0  0  0  0  0  0  0  0
  1  2  3  0  0  0  0
  2  3  1  0  0  0  0
  3  4  1  0  0  0  0
  3 28  2  0  0  0  0
  4  5  2  0  0  0  0
  5  6  1  0  0  0  0
  6  7  2  0  0  0  0
  7  8  1  0  0  0  0
  7 28  1  0  0  0  0
  8  9  1  0  0  0  0
  9 10  1  0  0  0  0
  9 27  2  0  0  0  0
 10 11  2  0  0  0  0
 11 12  1  0  0  0  0
 11 21  1  0  0  0  0
 12 13  1  0  0  0  0
 12 20  2  0  0  0  0
 13 14  2  0  0  0  0
 14 15  1  0  0  0  0
 15 16  2  0  0  0  0
 16 17  1  0  0  0  0
 16 20  1  0  0  0  0
 17 18  1  0  0  0  0
 17 19  2  0  0  0  0
 21 22  2  0  0  0  0
 22 23  1  0  0  0  0
 22 27  1  0  0  0  0
 23 24  2  0  0  0  0
 24 25  1  0  0  0  0
 25 26  2  0  0  0  0
 26 27  1  0  0  0  0
M  CHG  1  17   1
M  CHG  1  18  -1
M  END
>  <Compound >
2,4-substituted quinazoline derivative 19

>  <SMILES>
N#CC1=CC=CC(NC2=NC(C3=CC=CC([N+]([O-])=O)=C3)=NC4=CC=CC=C42)=C1

>  <IC50 ABCB1 [uM]>
1000

>  <IC50 ABCC1 [uM]>
1000

>  <IC50 ABCG2 [uM]>
0.120

$$$$
2,4-substituted quinazoline derivative 20
  MOE2019           2D

 28 31  0  0  0  0  0  0  0  0999 V2000
   13.5800    3.2010    0.0000 C   0  0  0  0  0  0  0  0  0  0  0  0
   12.8300    4.5000    0.0000 O   0  0  0  0  0  0  0  0  0  0  0  0
   11.3300    4.5000    0.0000 C   0  0  0  0  0  0  0  0  0  0  0  0
   10.5800    3.2010    0.0000 C   0  0  0  0  0  0  0  0  0  0  0  0
    9.0800    3.2010    0.0000 C   0  0  0  0  0  0  0  0  0  0  0  0
    8.3300    4.5000    0.0000 C   0  0  0  0  0  0  0  0  0  0  0  0
    9.0800    5.7990    0.0000 C   0  0  0  0  0  0  0  0  0  0  0  0
    8.3300    7.0980    0.0000 N   0  0  0  0  0  0  0  0  0  0  0  0
    6.8300    7.0980    0.0000 C   0  0  0  0  0  0  0  0  0  0  0  0
    6.0800    5.7990    0.0000 N   0  0  0  0  0  0  0  0  0  0  0  0
    4.5800    5.7990    0.0000 C   0  0  0  0  0  0  0  0  0  0  0  0
    3.8300    4.5000    0.0000 C   0  0  0  0  0  0  0  0  0  0  0  0
    4.5800    3.2010    0.0000 C   0  0  0  0  0  0  0  0  0  0  0  0
    3.8300    1.9020    0.0000 C   0  0  0  0  0  0  0  0  0  0  0  0
    2.3300    1.9020    0.0000 C   0  0  0  0  0  0  0  0  0  0  0  0
    1.5800    3.2010    0.0000 C   0  0  0  0  0  0  0  0  0  0  0  0
    0.0800    3.2010    0.0000 N   0  3  0  0  0  0  0  0  0  0  0  0
   -0.6700    4.5000    0.0000 O   0  5  0  0  0  0  0  0  0  0  0  0
   -0.6700    1.9020    0.0000 O   0  0  0  0  0  0  0  0  0  0  0  0
    2.3300    4.5000    0.0000 C   0  0  0  0  0  0  0  0  0  0  0  0
    3.8300    7.0980    0.0000 N   0  0  0  0  0  0  0  0  0  0  0  0
    4.5800    8.3970    0.0000 C   0  0  0  0  0  0  0  0  0  0  0  0
    3.8300    9.6960    0.0000 C   0  0  0  0  0  0  0  0  0  0  0  0
    4.5800   10.9950    0.0000 C   0  0  0  0  0  0  0  0  0  0  0  0
    6.0800   10.9950    0.0000 C   0  0  0  0  0  0  0  0  0  0  0  0
    6.8300    9.6960    0.0000 C   0  0  0  0  0  0  0  0  0  0  0  0
    6.0800    8.3970    0.0000 C   0  0  0  0  0  0  0  0  0  0  0  0
   10.5800    5.7990    0.0000 C   0  0  0  0  0  0  0  0  0  0  0  0
  1  2  1  0  0  0  0
  2  3  1  0  0  0  0
  3  4  1  0  0  0  0
  3 28  2  0  0  0  0
  4  5  2  0  0  0  0
  5  6  1  0  0  0  0
  6  7  2  0  0  0  0
  7  8  1  0  0  0  0
  7 28  1  0  0  0  0
  8  9  1  0  0  0  0
  9 10  1  0  0  0  0
  9 27  2  0  0  0  0
 10 11  2  0  0  0  0
 11 12  1  0  0  0  0
 11 21  1  0  0  0  0
 12 13  1  0  0  0  0
 12 20  2  0  0  0  0
 13 14  2  0  0  0  0
 14 15  1  0  0  0  0
 15 16  2  0  0  0  0
 16 17  1  0  0  0  0
 16 20  1  0  0  0  0
 17 18  1  0  0  0  0
 17 19  2  0  0  0  0
 21 22  2  0  0  0  0
 22 23  1  0  0  0  0
 22 27  1  0  0  0  0
 23 24  2  0  0  0  0
 24 25  1  0  0  0  0
 25 26  2  0  0  0  0
 26 27  1  0  0  0  0
M  CHG  1  17   1
M  CHG  1  18  -1
M  END
>  <Compound >
2,4-substituted quinazoline derivative 20

>  <SMILES>
COC1=CC=CC(NC2=NC(C3=CC=CC([N+]([O-])=O)=C3)=NC4=CC=CC=C42)=C1

>  <IC50 ABCB1 [uM]>
1000

>  <IC50 ABCC1 [uM]>
1000

>  <IC50 ABCG2 [uM]>
0.121

$$$$
2,4-substituted quinazoline derivative 21
  MOE2019           2D

 30 33  0  0  0  0  0  0  0  0999 V2000
   11.4750    6.6250    0.0000 C   0  0  0  0  0  0  0  0  0  0  0  0
   10.7250    5.3260    0.0000 O   0  0  0  0  0  0  0  0  0  0  0  0
    9.2250    5.3260    0.0000 C   0  0  0  0  0  0  0  0  0  0  0  0
    8.4750    4.0270    0.0000 C   0  0  0  0  0  0  0  0  0  0  0  0
    9.2250    2.7280    0.0000 O   0  0  0  0  0  0  0  0  0  0  0  0
    8.4750    1.4290    0.0000 C   0  0  0  0  0  0  0  0  0  0  0  0
    6.9750    4.0270    0.0000 C   0  0  0  0  0  0  0  0  0  0  0  0
    6.2250    5.3260    0.0000 C   0  0  0  0  0  0  0  0  0  0  0  0
    6.9750    6.6250    0.0000 C   0  0  0  0  0  0  0  0  0  0  0  0
    6.2250    7.9240    0.0000 N   0  0  0  0  0  0  0  0  0  0  0  0
    4.7250    7.9240    0.0000 C   0  0  0  0  0  0  0  0  0  0  0  0
    3.9750    6.6250    0.0000 N   0  0  0  0  0  0  0  0  0  0  0  0
    2.4750    6.6250    0.0000 C   0  0  0  0  0  0  0  0  0  0  0  0
    1.7250    5.3260    0.0000 C   0  0  0  0  0  0  0  0  0  0  0  0
    2.4750    4.0270    0.0000 C   0  0  0  0  0  0  0  0  0  0  0  0
    1.7250    2.7280    0.0000 C   0  0  0  0  0  0  0  0  0  0  0  0
    0.2250    2.7280    0.0000 C   0  0  0  0  0  0  0  0  0  0  0  0
   -0.5250    4.0270    0.0000 C   0  0  0  0  0  0  0  0  0  0  0  0
   -2.0250    4.0270    0.0000 N   0  3  0  0  0  0  0  0  0  0  0  0
   -2.7750    5.3260    0.0000 O   0  5  0  0  0  0  0  0  0  0  0  0
   -2.7750    2.7280    0.0000 O   0  0  0  0  0  0  0  0  0  0  0  0
    0.2250    5.3260    0.0000 C   0  0  0  0  0  0  0  0  0  0  0  0
    1.7250    7.9240    0.0000 N   0  0  0  0  0  0  0  0  0  0  0  0
    2.4750    9.2230    0.0000 C   0  0  0  0  0  0  0  0  0  0  0  0
    1.7250   10.5220    0.0000 C   0  0  0  0  0  0  0  0  0  0  0  0
    2.4750   11.8210    0.0000 C   0  0  0  0  0  0  0  0  0  0  0  0
    3.9750   11.8210    0.0000 C   0  0  0  0  0  0  0  0  0  0  0  0
    4.7250   10.5220    0.0000 C   0  0  0  0  0  0  0  0  0  0  0  0
    3.9750    9.2230    0.0000 C   0  0  0  0  0  0  0  0  0  0  0  0
    8.4750    6.6250    0.0000 C   0  0  0  0  0  0  0  0  0  0  0  0
  1  2  1  0  0  0  0
  2  3  1  0  0  0  0
  3  4  1  0  0  0  0
  3 30  2  0  0  0  0
  4  5  1  0  0  0  0
  4  7  2  0  0  0  0
  5  6  1  0  0  0  0
  7  8  1  0  0  0  0
  8  9  2  0  0  0  0
  9 10  1  0  0  0  0
  9 30  1  0  0  0  0
 10 11  1  0  0  0  0
 11 12  1  0  0  0  0
 11 29  2  0  0  0  0
 12 13  2  0  0  0  0
 13 14  1  0  0  0  0
 13 23  1  0  0  0  0
 14 15  1  0  0  0  0
 14 22  2  0  0  0  0
 15 16  2  0  0  0  0
 16 17  1  0  0  0  0
 17 18  2  0  0  0  0
 18 19  1  0  0  0  0
 18 22  1  0  0  0  0
 19 20  1  0  0  0  0
 19 21  2  0  0  0  0
 23 24  2  0  0  0  0
 24 25  1  0  0  0  0
 24 29  1  0  0  0  0
 25 26  2  0  0  0  0
 26 27  1  0  0  0  0
 27 28  2  0  0  0  0
 28 29  1  0  0  0  0
M  CHG  1  19   1
M  CHG  1  20  -1
M  END
>  <Compound >
2,4-substituted quinazoline derivative 21

>  <SMILES>
COC1=C(OC)C=CC(NC2=NC(C3=CC=CC([N+]([O-])=O)=C3)=NC4=CC=CC=C42)=C1

>  <IC50 ABCB1 [uM]>
1000

>  <IC50 ABCC1 [uM]>
1000

>  <IC50 ABCG2 [uM]>
0.0556

$$$$
2,4-substituted quinazoline derivative 22
  MOE2019           2D

 29 32  0  0  0  0  0  0  0  0999 V2000
   11.5600    6.6740    0.0000 C   0  0  0  0  0  0  0  0  0  0  0  0
   10.8100    5.3750    0.0000 O   0  0  0  0  0  0  0  0  0  0  0  0
    9.3100    5.3750    0.0000 C   0  0  0  0  0  0  0  0  0  0  0  0
    8.5600    4.0760    0.0000 C   0  0  0  0  0  0  0  0  0  0  0  0
    9.3100    2.7770    0.0000 Br  0  0  0  0  0  0  0  0  0  0  0  0
    7.0600    4.0760    0.0000 C   0  0  0  0  0  0  0  0  0  0  0  0
    6.3100    5.3750    0.0000 C   0  0  0  0  0  0  0  0  0  0  0  0
    7.0600    6.6740    0.0000 C   0  0  0  0  0  0  0  0  0  0  0  0
    6.3100    7.9730    0.0000 N   0  0  0  0  0  0  0  0  0  0  0  0
    4.8100    7.9730    0.0000 C   0  0  0  0  0  0  0  0  0  0  0  0
    4.0600    6.6740    0.0000 N   0  0  0  0  0  0  0  0  0  0  0  0
    2.5600    6.6740    0.0000 C   0  0  0  0  0  0  0  0  0  0  0  0
    1.8100    5.3750    0.0000 C   0  0  0  0  0  0  0  0  0  0  0  0
    2.5600    4.0760    0.0000 C   0  0  0  0  0  0  0  0  0  0  0  0
    1.8100    2.7770    0.0000 C   0  0  0  0  0  0  0  0  0  0  0  0
    0.3100    2.7770    0.0000 C   0  0  0  0  0  0  0  0  0  0  0  0
   -0.4400    4.0760    0.0000 C   0  0  0  0  0  0  0  0  0  0  0  0
   -1.9400    4.0760    0.0000 N   0  3  0  0  0  0  0  0  0  0  0  0
   -2.6900    2.7770    0.0000 O   0  5  0  0  0  0  0  0  0  0  0  0
   -2.6900    5.3750    0.0000 O   0  0  0  0  0  0  0  0  0  0  0  0
    0.3100    5.3750    0.0000 C   0  0  0  0  0  0  0  0  0  0  0  0
    1.8100    7.9730    0.0000 N   0  0  0  0  0  0  0  0  0  0  0  0
    2.5600    9.2720    0.0000 C   0  0  0  0  0  0  0  0  0  0  0  0
    1.8100   10.5710    0.0000 C   0  0  0  0  0  0  0  0  0  0  0  0
    2.5600   11.8710    0.0000 C   0  0  0  0  0  0  0  0  0  0  0  0
    4.0600   11.8710    0.0000 C   0  0  0  0  0  0  0  0  0  0  0  0
    4.8100   10.5710    0.0000 C   0  0  0  0  0  0  0  0  0  0  0  0
    4.0600    9.2720    0.0000 C   0  0  0  0  0  0  0  0  0  0  0  0
    8.5600    6.6740    0.0000 C   0  0  0  0  0  0  0  0  0  0  0  0
  1  2  1  0  0  0  0
  2  3  1  0  0  0  0
  3  4  1  0  0  0  0
  3 29  2  0  0  0  0
  4  5  1  0  0  0  0
  4  6  2  0  0  0  0
  6  7  1  0  0  0  0
  7  8  2  0  0  0  0
  8  9  1  0  0  0  0
  8 29  1  0  0  0  0
  9 10  1  0  0  0  0
 10 11  1  0  0  0  0
 10 28  2  0  0  0  0
 11 12  2  0  0  0  0
 12 13  1  0  0  0  0
 12 22  1  0  0  0  0
 13 14  1  0  0  0  0
 13 21  2  0  0  0  0
 14 15  2  0  0  0  0
 15 16  1  0  0  0  0
 16 17  2  0  0  0  0
 17 18  1  0  0  0  0
 17 21  1  0  0  0  0
 18 19  1  0  0  0  0
 18 20  2  0  0  0  0
 22 23  2  0  0  0  0
 23 24  1  0  0  0  0
 23 28  1  0  0  0  0
 24 25  2  0  0  0  0
 25 26  1  0  0  0  0
 26 27  2  0  0  0  0
 27 28  1  0  0  0  0
M  CHG  1  18   1
M  CHG  1  19  -1
M  END
>  <Compound >
2,4-substituted quinazoline derivative 22

>  <SMILES>
COC1=C(Br)C=CC(NC2=NC(C3=CC=CC([N+]([O-])=O)=C3)=NC4=CC=CC=C42)=C1

>  <IC50 ABCB1 [uM]>
1000

>  <IC50 ABCC1 [uM]>
1000

>  <IC50 ABCG2 [uM]>
0.801

$$$$
2,4-substituted quinazoline derivative 23
  MOE2019           2D

 32 35  0  0  0  0  0  0  0  0999 V2000
   12.0940   -4.7090    0.0000 C   0  0  0  0  0  0  0  0  0  0  0  0
   11.3440   -3.4100    0.0000 C   0  0  0  0  0  0  0  0  0  0  0  0
   12.0940   -2.1110    0.0000 O   0  0  0  0  0  0  0  0  0  0  0  0
   11.3440   -0.8120    0.0000 C   0  0  0  0  0  0  0  0  0  0  0  0
    9.8440   -0.8120    0.0000 C   0  0  0  0  0  0  0  0  0  0  0  0
    9.0940    0.4870    0.0000 C   0  0  0  0  0  0  0  0  0  0  0  0
   12.0940    0.4870    0.0000 C   0  0  0  0  0  0  0  0  0  0  0  0
   13.5940    0.4870    0.0000 O   0  0  0  0  0  0  0  0  0  0  0  0
   14.3440    1.7860    0.0000 C   0  0  0  0  0  0  0  0  0  0  0  0
   15.8440    1.7860    0.0000 C   0  0  0  0  0  0  0  0  0  0  0  0
   11.3440    1.7860    0.0000 C   0  0  0  0  0  0  0  0  0  0  0  0
    9.8440    1.7860    0.0000 C   0  0  0  0  0  0  0  0  0  0  0  0
    9.0940    3.0850    0.0000 N   0  0  0  0  0  0  0  0  0  0  0  0
    7.5940    3.0850    0.0000 C   0  0  0  0  0  0  0  0  0  0  0  0
    6.8440    1.7860    0.0000 N   0  0  0  0  0  0  0  0  0  0  0  0
    5.3440    1.7860    0.0000 C   0  0  0  0  0  0  0  0  0  0  0  0
    4.5940    0.4870    0.0000 C   0  0  0  0  0  0  0  0  0  0  0  0
    5.3440   -0.8120    0.0000 C   0  0  0  0  0  0  0  0  0  0  0  0
    4.5940   -2.1110    0.0000 C   0  0  0  0  0  0  0  0  0  0  0  0
    3.0940   -2.1110    0.0000 C   0  0  0  0  0  0  0  0  0  0  0  0
    2.3440   -0.8120    0.0000 C   0  0  0  0  0  0  0  0  0  0  0  0
    0.8440   -0.8120    0.0000 N   0  3  0  0  0  0  0  0  0  0  0  0
    0.0940   -2.1110    0.0000 O   0  5  0  0  0  0  0  0  0  0  0  0
    0.0940    0.4870    0.0000 O   0  0  0  0  0  0  0  0  0  0  0  0
    3.0940    0.4870    0.0000 C   0  0  0  0  0  0  0  0  0  0  0  0
    4.5940    3.0850    0.0000 N   0  0  0  0  0  0  0  0  0  0  0  0
    5.3440    4.3840    0.0000 C   0  0  0  0  0  0  0  0  0  0  0  0
    4.5940    5.6830    0.0000 C   0  0  0  0  0  0  0  0  0  0  0  0
    5.3440    6.9820    0.0000 C   0  0  0  0  0  0  0  0  0  0  0  0
    6.8440    6.9820    0.0000 C   0  0  0  0  0  0  0  0  0  0  0  0
    7.5940    5.6830    0.0000 C   0  0  0  0  0  0  0  0  0  0  0  0
    6.8440    4.3840    0.0000 C   0  0  0  0  0  0  0  0  0  0  0  0
  1  2  1  0  0  0  0
  2  3  1  0  0  0  0
  3  4  1  0  0  0  0
  4  5  2  0  0  0  0
  4  7  1  0  0  0  0
  5  6  1  0  0  0  0
  6 12  2  0  0  0  0
  7  8  1  0  0  0  0
  7 11  2  0  0  0  0
  8  9  1  0  0  0  0
  9 10  1  0  0  0  0
 11 12  1  0  0  0  0
 12 13  1  0  0  0  0
 13 14  1  0  0  0  0
 14 15  1  0  0  0  0
 14 32  2  0  0  0  0
 15 16  2  0  0  0  0
 16 17  1  0  0  0  0
 16 26  1  0  0  0  0
 17 18  1  0  0  0  0
 17 25  2  0  0  0  0
 18 19  2  0  0  0  0
 19 20  1  0  0  0  0
 20 21  2  0  0  0  0
 21 22  1  0  0  0  0
 21 25  1  0  0  0  0
 22 23  1  0  0  0  0
 22 24  2  0  0  0  0
 26 27  2  0  0  0  0
 27 28  1  0  0  0  0
 27 32  1  0  0  0  0
 28 29  2  0  0  0  0
 29 30  1  0  0  0  0
 30 31  2  0  0  0  0
 31 32  1  0  0  0  0
M  CHG  1  22   1
M  CHG  1  23  -1
M  END
>  <Compound >
2,4-substituted quinazoline derivative 23

>  <SMILES>
CCOC(C=C1)=C(OCC)C=C1NC2=NC(C3=CC=CC([N+]([O-])=O)=C3)=NC4=CC=CC=C42

>  <IC50 ABCB1 [uM]>
1000

>  <IC50 ABCC1 [uM]>
1000

>  <IC50 ABCG2 [uM]>
0.210

$$$$
2,4-substituted quinazoline derivative 24
  MOE2019           2D

 30 34  0  0  0  0  0  0  0  0999 V2000
   -0.5500   -7.7080    0.0000 O   0  0  0  0  0  0  0  0  0  0  0  0
    0.2000   -6.4090    0.0000 N   0  3  0  0  0  0  0  0  0  0  0  0
    1.7000   -6.4090    0.0000 C   0  0  0  0  0  0  0  0  0  0  0  0
    2.4500   -5.1100    0.0000 C   0  0  0  0  0  0  0  0  0  0  0  0
    3.9500   -5.1100    0.0000 C   0  0  0  0  0  0  0  0  0  0  0  0
    4.7000   -3.8110    0.0000 C   0  0  0  0  0  0  0  0  0  0  0  0
    3.9500   -2.5110    0.0000 N   0  0  0  0  0  0  0  0  0  0  0  0
    4.7000   -1.2120    0.0000 C   0  0  0  0  0  0  0  0  0  0  0  0
    3.9500    0.0870    0.0000 C   0  0  0  0  0  0  0  0  0  0  0  0
    4.7000    1.3860    0.0000 C   0  0  0  0  0  0  0  0  0  0  0  0
    6.2000    1.3860    0.0000 C   0  0  0  0  0  0  0  0  0  0  0  0
    6.9500    0.0870    0.0000 C   0  0  0  0  0  0  0  0  0  0  0  0
    6.2000   -1.2120    0.0000 C   0  0  0  0  0  0  0  0  0  0  0  0
    6.9500   -2.5110    0.0000 C   0  0  0  0  0  0  0  0  0  0  0  0
    8.4500   -2.5110    0.0000 N   0  0  0  0  0  0  0  0  0  0  0  0
    9.2000   -3.8110    0.0000 C   0  0  0  0  0  0  0  0  0  0  0  0
   10.7000   -3.8110    0.0000 C   0  0  0  0  0  0  0  0  0  0  0  0
   11.4500   -5.1100    0.0000 C   0  0  0  0  0  0  0  0  0  0  0  0
   12.9500   -5.1100    0.0000 O   0  0  0  0  0  0  0  0  0  0  0  0
   13.7000   -6.4090    0.0000 C   0  0  0  0  0  0  0  0  0  0  0  0
   12.9500   -7.7080    0.0000 C   0  0  0  0  0  0  0  0  0  0  0  0
   11.4500   -7.7080    0.0000 O   0  0  0  0  0  0  0  0  0  0  0  0
   10.7000   -6.4090    0.0000 C   0  0  0  0  0  0  0  0  0  0  0  0
    9.2000   -6.4090    0.0000 C   0  0  0  0  0  0  0  0  0  0  0  0
    8.4500   -5.1100    0.0000 C   0  0  0  0  0  0  0  0  0  0  0  0
    6.2000   -3.8110    0.0000 N   0  0  0  0  0  0  0  0  0  0  0  0
    4.7000   -6.4090    0.0000 C   0  0  0  0  0  0  0  0  0  0  0  0
    3.9500   -7.7080    0.0000 C   0  0  0  0  0  0  0  0  0  0  0  0
    2.4500   -7.7080    0.0000 C   0  0  0  0  0  0  0  0  0  0  0  0
   -0.5500   -5.1100    0.0000 O   0  5  0  0  0  0  0  0  0  0  0  0
  1  2  2  0  0  0  0
  2  3  1  0  0  0  0
  2 30  1  0  0  0  0
  3  4  1  0  0  0  0
  3 29  2  0  0  0  0
  4  5  2  0  0  0  0
  5  6  1  0  0  0  0
  5 27  1  0  0  0  0
  6  7  1  0  0  0  0
  6 26  2  0  0  0  0
  7  8  2  0  0  0  0
  8  9  1  0  0  0  0
  8 13  1  0  0  0  0
  9 10  2  0  0  0  0
 10 11  1  0  0  0  0
 11 12  2  0  0  0  0
 12 13  1  0  0  0  0
 13 14  2  0  0  0  0
 14 15  1  0  0  0  0
 14 26  1  0  0  0  0
 15 16  1  0  0  0  0
 16 17  1  0  0  0  0
 16 25  2  0  0  0  0
 17 18  2  0  0  0  0
 18 19  1  0  0  0  0
 18 23  1  0  0  0  0
 19 20  1  0  0  0  0
 20 21  1  0  0  0  0
 21 22  1  0  0  0  0
 22 23  1  0  0  0  0
 23 24  2  0  0  0  0
 24 25  1  0  0  0  0
 27 28  2  0  0  0  0
 28 29  1  0  0  0  0
M  CHG  1   2   1
M  CHG  1  30  -1
M  END
>  <Compound >
2,4-substituted quinazoline derivative 24

>  <SMILES>
O=[N+](C1=CC(C2=NC3=CC=CC=C3C(NC4=CC(OCCO5)=C5C=C4)=N2)=CC=C1)[O-]

>  <IC50 ABCB1 [uM]>
1000

>  <IC50 ABCC1 [uM]>
1000

>  <IC50 ABCG2 [uM]>
0.263

$$$$
2,4-substituted quinazoline derivative 25
  MOE2019           2D

 28 31  0  0  0  0  0  0  0  0999 V2000
   13.5800    3.2010    0.0000 C   0  0  0  0  0  0  0  0  0  0  0  0
   12.8300    4.5000    0.0000 S   0  0  0  0  0  0  0  0  0  0  0  0
   11.3300    4.5000    0.0000 C   0  0  0  0  0  0  0  0  0  0  0  0
   10.5800    3.2010    0.0000 C   0  0  0  0  0  0  0  0  0  0  0  0
    9.0800    3.2010    0.0000 C   0  0  0  0  0  0  0  0  0  0  0  0
    8.3300    4.5000    0.0000 C   0  0  0  0  0  0  0  0  0  0  0  0
    9.0800    5.7990    0.0000 C   0  0  0  0  0  0  0  0  0  0  0  0
    8.3300    7.0980    0.0000 N   0  0  0  0  0  0  0  0  0  0  0  0
    6.8300    7.0980    0.0000 C   0  0  0  0  0  0  0  0  0  0  0  0
    6.0800    5.7990    0.0000 N   0  0  0  0  0  0  0  0  0  0  0  0
    4.5800    5.7990    0.0000 C   0  0  0  0  0  0  0  0  0  0  0  0
    3.8300    4.5000    0.0000 C   0  0  0  0  0  0  0  0  0  0  0  0
    4.5800    3.2010    0.0000 C   0  0  0  0  0  0  0  0  0  0  0  0
    3.8300    1.9020    0.0000 C   0  0  0  0  0  0  0  0  0  0  0  0
    2.3300    1.9020    0.0000 C   0  0  0  0  0  0  0  0  0  0  0  0
    1.5800    3.2010    0.0000 C   0  0  0  0  0  0  0  0  0  0  0  0
    0.0800    3.2010    0.0000 N   0  3  0  0  0  0  0  0  0  0  0  0
   -0.6700    4.5000    0.0000 O   0  5  0  0  0  0  0  0  0  0  0  0
   -0.6700    1.9020    0.0000 O   0  0  0  0  0  0  0  0  0  0  0  0
    2.3300    4.5000    0.0000 C   0  0  0  0  0  0  0  0  0  0  0  0
    3.8300    7.0980    0.0000 N   0  0  0  0  0  0  0  0  0  0  0  0
    4.5800    8.3970    0.0000 C   0  0  0  0  0  0  0  0  0  0  0  0
    3.8300    9.6960    0.0000 C   0  0  0  0  0  0  0  0  0  0  0  0
    4.5800   10.9950    0.0000 C   0  0  0  0  0  0  0  0  0  0  0  0
    6.0800   10.9950    0.0000 C   0  0  0  0  0  0  0  0  0  0  0  0
    6.8300    9.6960    0.0000 C   0  0  0  0  0  0  0  0  0  0  0  0
    6.0800    8.3970    0.0000 C   0  0  0  0  0  0  0  0  0  0  0  0
   10.5800    5.7990    0.0000 C   0  0  0  0  0  0  0  0  0  0  0  0
  1  2  1  0  0  0  0
  2  3  1  0  0  0  0
  3  4  1  0  0  0  0
  3 28  2  0  0  0  0
  4  5  2  0  0  0  0
  5  6  1  0  0  0  0
  6  7  2  0  0  0  0
  7  8  1  0  0  0  0
  7 28  1  0  0  0  0
  8  9  1  0  0  0  0
  9 10  1  0  0  0  0
  9 27  2  0  0  0  0
 10 11  2  0  0  0  0
 11 12  1  0  0  0  0
 11 21  1  0  0  0  0
 12 13  1  0  0  0  0
 12 20  2  0  0  0  0
 13 14  2  0  0  0  0
 14 15  1  0  0  0  0
 15 16  2  0  0  0  0
 16 17  1  0  0  0  0
 16 20  1  0  0  0  0
 17 18  1  0  0  0  0
 17 19  2  0  0  0  0
 21 22  2  0  0  0  0
 22 23  1  0  0  0  0
 22 27  1  0  0  0  0
 23 24  2  0  0  0  0
 24 25  1  0  0  0  0
 25 26  2  0  0  0  0
 26 27  1  0  0  0  0
M  CHG  1  17   1
M  CHG  1  18  -1
M  END
>  <Compound >
2,4-substituted quinazoline derivative 25

>  <SMILES>
CSC1=CC=CC(NC2=NC(C3=CC=CC([N+]([O-])=O)=C3)=NC4=CC=CC=C42)=C1

>  <IC50 ABCB1 [uM]>
1000

>  <IC50 ABCC1 [uM]>
1000

>  <IC50 ABCG2 [uM]>
0.0948

$$$$
2,4-substituted quinazoline derivative 26
  MOE2019           2D

 28 31  0  0  0  0  0  0  0  0999 V2000
   14.0890    0.0000    0.0000 C   0  0  0  0  0  0  0  0  0  0  0  0
   12.5890    0.0000    0.0000 S   0  0  0  0  0  0  0  0  0  0  0  0
   11.8390    1.2990    0.0000 C   0  0  0  0  0  0  0  0  0  0  0  0
   12.5890    2.5980    0.0000 C   0  0  0  0  0  0  0  0  0  0  0  0
   11.8390    3.8970    0.0000 C   0  0  0  0  0  0  0  0  0  0  0  0
   10.3390    1.2990    0.0000 C   0  0  0  0  0  0  0  0  0  0  0  0
    9.5890    2.5980    0.0000 C   0  0  0  0  0  0  0  0  0  0  0  0
   10.3390    3.8970    0.0000 C   0  0  0  0  0  0  0  0  0  0  0  0
    9.5890    5.1960    0.0000 N   0  0  0  0  0  0  0  0  0  0  0  0
    8.0890    5.1960    0.0000 C   0  0  0  0  0  0  0  0  0  0  0  0
    7.3390    3.8970    0.0000 N   0  0  0  0  0  0  0  0  0  0  0  0
    5.8390    3.8970    0.0000 C   0  0  0  0  0  0  0  0  0  0  0  0
    5.0890    2.5980    0.0000 C   0  0  0  0  0  0  0  0  0  0  0  0
    5.8390    1.2990    0.0000 C   0  0  0  0  0  0  0  0  0  0  0  0
    5.0890    0.0000    0.0000 C   0  0  0  0  0  0  0  0  0  0  0  0
    3.5890    0.0000    0.0000 C   0  0  0  0  0  0  0  0  0  0  0  0
    2.8390    1.2990    0.0000 C   0  0  0  0  0  0  0  0  0  0  0  0
    1.3390    1.2990    0.0000 N   0  3  0  0  0  0  0  0  0  0  0  0
    0.5890    0.0000    0.0000 O   0  5  0  0  0  0  0  0  0  0  0  0
    0.5890    2.5980    0.0000 O   0  0  0  0  0  0  0  0  0  0  0  0
    3.5890    2.5980    0.0000 C   0  0  0  0  0  0  0  0  0  0  0  0
    5.0890    5.1960    0.0000 N   0  0  0  0  0  0  0  0  0  0  0  0
    5.8390    6.4950    0.0000 C   0  0  0  0  0  0  0  0  0  0  0  0
    5.0890    7.7940    0.0000 C   0  0  0  0  0  0  0  0  0  0  0  0
    5.8390    9.0930    0.0000 C   0  0  0  0  0  0  0  0  0  0  0  0
    7.3390    9.0930    0.0000 C   0  0  0  0  0  0  0  0  0  0  0  0
    8.0890    7.7940    0.0000 C   0  0  0  0  0  0  0  0  0  0  0  0
    7.3390    6.4950    0.0000 C   0  0  0  0  0  0  0  0  0  0  0  0
  1  2  1  0  0  0  0
  2  3  1  0  0  0  0
  3  4  2  0  0  0  0
  3  6  1  0  0  0  0
  4  5  1  0  0  0  0
  5  8  2  0  0  0  0
  6  7  2  0  0  0  0
  7  8  1  0  0  0  0
  8  9  1  0  0  0  0
  9 10  1  0  0  0  0
 10 11  1  0  0  0  0
 10 28  2  0  0  0  0
 11 12  2  0  0  0  0
 12 13  1  0  0  0  0
 12 22  1  0  0  0  0
 13 14  1  0  0  0  0
 13 21  2  0  0  0  0
 14 15  2  0  0  0  0
 15 16  1  0  0  0  0
 16 17  2  0  0  0  0
 17 18  1  0  0  0  0
 17 21  1  0  0  0  0
 18 19  1  0  0  0  0
 18 20  2  0  0  0  0
 22 23  2  0  0  0  0
 23 24  1  0  0  0  0
 23 28  1  0  0  0  0
 24 25  2  0  0  0  0
 25 26  1  0  0  0  0
 26 27  2  0  0  0  0
 27 28  1  0  0  0  0
M  CHG  1  18   1
M  CHG  1  19  -1
M  END
>  <Compound >
2,4-substituted quinazoline derivative 26

>  <SMILES>
CSC(C=C1)=CC=C1NC2=NC(C3=CC=CC([N+]([O-])=O)=C3)=NC4=CC=CC=C42

>  <IC50 ABCB1 [uM]>
1000

>  <IC50 ABCC1 [uM]>
1000

>  <IC50 ABCG2 [uM]>
0.0886

$$$$
2,4-substituted quinazoline derivative 27
  MOE2019           2D

 27 30  0  0  0  0  0  0  0  0999 V2000
    0.0000   -2.2130    0.0000 N   0  0  0  0  0  0  0  0  0  0  0  0
    1.5000   -2.2130    0.0000 C   0  0  0  0  0  0  0  0  0  0  0  0
    2.2500   -3.5120    0.0000 C   0  0  0  0  0  0  0  0  0  0  0  0
    3.7500   -3.5120    0.0000 C   0  0  0  0  0  0  0  0  0  0  0  0
    4.5000   -2.2130    0.0000 C   0  0  0  0  0  0  0  0  0  0  0  0
    3.7500   -0.9140    0.0000 C   0  0  0  0  0  0  0  0  0  0  0  0
    4.5000    0.3850    0.0000 N   0  0  0  0  0  0  0  0  0  0  0  0
    6.0000    0.3850    0.0000 C   0  0  0  0  0  0  0  0  0  0  0  0
    6.7500   -0.9140    0.0000 N   0  0  0  0  0  0  0  0  0  0  0  0
    8.2500   -0.9140    0.0000 C   0  0  0  0  0  0  0  0  0  0  0  0
    9.0000   -2.2130    0.0000 C   0  0  0  0  0  0  0  0  0  0  0  0
    8.2500   -3.5120    0.0000 C   0  0  0  0  0  0  0  0  0  0  0  0
    9.0000   -4.8110    0.0000 C   0  0  0  0  0  0  0  0  0  0  0  0
   10.5000   -4.8110    0.0000 C   0  0  0  0  0  0  0  0  0  0  0  0
   11.2500   -3.5120    0.0000 C   0  0  0  0  0  0  0  0  0  0  0  0
   12.7500   -3.5120    0.0000 N   0  3  0  0  0  0  0  0  0  0  0  0
   13.5000   -4.8110    0.0000 O   0  5  0  0  0  0  0  0  0  0  0  0
   13.5000   -2.2130    0.0000 O   0  0  0  0  0  0  0  0  0  0  0  0
   10.5000   -2.2130    0.0000 C   0  0  0  0  0  0  0  0  0  0  0  0
    9.0000    0.3850    0.0000 N   0  0  0  0  0  0  0  0  0  0  0  0
    8.2500    1.6840    0.0000 C   0  0  0  0  0  0  0  0  0  0  0  0
    9.0000    2.9830    0.0000 C   0  0  0  0  0  0  0  0  0  0  0  0
    8.2500    4.2820    0.0000 C   0  0  0  0  0  0  0  0  0  0  0  0
    6.7500    4.2820    0.0000 C   0  0  0  0  0  0  0  0  0  0  0  0
    6.0000    2.9830    0.0000 C   0  0  0  0  0  0  0  0  0  0  0  0
    6.7500    1.6840    0.0000 C   0  0  0  0  0  0  0  0  0  0  0  0
    2.2500   -0.9140    0.0000 C   0  0  0  0  0  0  0  0  0  0  0  0
  1  2  1  0  0  0  0
  2  3  1  0  0  0  0
  2 27  2  0  0  0  0
  3  4  2  0  0  0  0
  4  5  1  0  0  0  0
  5  6  2  0  0  0  0
  6  7  1  0  0  0  0
  6 27  1  0  0  0  0
  7  8  1  0  0  0  0
  8  9  1  0  0  0  0
  8 26  2  0  0  0  0
  9 10  2  0  0  0  0
 10 11  1  0  0  0  0
 10 20  1  0  0  0  0
 11 12  1  0  0  0  0
 11 19  2  0  0  0  0
 12 13  2  0  0  0  0
 13 14  1  0  0  0  0
 14 15  2  0  0  0  0
 15 16  1  0  0  0  0
 15 19  1  0  0  0  0
 16 17  1  0  0  0  0
 16 18  2  0  0  0  0
 20 21  2  0  0  0  0
 21 22  1  0  0  0  0
 21 26  1  0  0  0  0
 22 23  2  0  0  0  0
 23 24  1  0  0  0  0
 24 25  2  0  0  0  0
 25 26  1  0  0  0  0
M  CHG  1  16   1
M  CHG  1  17  -1
M  END
>  <Compound >
2,4-substituted quinazoline derivative 27

>  <SMILES>
NC1=CC=CC(NC2=NC(C3=CC=CC([N+]([O-])=O)=C3)=NC4=CC=CC=C42)=C1

>  <IC50 ABCB1 [uM]>
1000

>  <IC50 ABCC1 [uM]>
1000

>  <IC50 ABCG2 [uM]>
0.284

$$$$
2,4-substituted quinazoline derivative 28
  MOE2019           2D

 29 32  0  0  0  0  0  0  0  0999 V2000
   11.4050   -6.0470    0.0000 C   0  0  0  0  0  0  0  0  0  0  0  0
   10.6550   -7.3460    0.0000 N   0  0  0  0  0  0  0  0  0  0  0  0
   11.4050   -8.6450    0.0000 C   0  0  0  0  0  0  0  0  0  0  0  0
    9.1550   -7.3460    0.0000 C   0  0  0  0  0  0  0  0  0  0  0  0
    8.4050   -8.6450    0.0000 C   0  0  0  0  0  0  0  0  0  0  0  0
    6.9050   -8.6450    0.0000 C   0  0  0  0  0  0  0  0  0  0  0  0
    6.1550   -7.3460    0.0000 C   0  0  0  0  0  0  0  0  0  0  0  0
    6.9050   -6.0470    0.0000 C   0  0  0  0  0  0  0  0  0  0  0  0
    6.1550   -4.7480    0.0000 N   0  0  0  0  0  0  0  0  0  0  0  0
    4.6550   -4.7480    0.0000 C   0  0  0  0  0  0  0  0  0  0  0  0
    3.9050   -6.0470    0.0000 N   0  0  0  0  0  0  0  0  0  0  0  0
    2.4050   -6.0470    0.0000 C   0  0  0  0  0  0  0  0  0  0  0  0
    1.6550   -7.3460    0.0000 C   0  0  0  0  0  0  0  0  0  0  0  0
    2.4050   -8.6450    0.0000 C   0  0  0  0  0  0  0  0  0  0  0  0
    1.6550   -9.9440    0.0000 C   0  0  0  0  0  0  0  0  0  0  0  0
    0.1550   -9.9440    0.0000 C   0  0  0  0  0  0  0  0  0  0  0  0
   -0.5950   -8.6450    0.0000 C   0  0  0  0  0  0  0  0  0  0  0  0
   -2.0950   -8.6450    0.0000 N   0  3  0  0  0  0  0  0  0  0  0  0
   -2.8450   -9.9440    0.0000 O   0  5  0  0  0  0  0  0  0  0  0  0
   -2.8450   -7.3460    0.0000 O   0  0  0  0  0  0  0  0  0  0  0  0
    0.1550   -7.3460    0.0000 C   0  0  0  0  0  0  0  0  0  0  0  0
    1.6550   -4.7480    0.0000 N   0  0  0  0  0  0  0  0  0  0  0  0
    2.4050   -3.4490    0.0000 C   0  0  0  0  0  0  0  0  0  0  0  0
    1.6550   -2.1500    0.0000 C   0  0  0  0  0  0  0  0  0  0  0  0
    2.4050   -0.8510    0.0000 C   0  0  0  0  0  0  0  0  0  0  0  0
    3.9050   -0.8510    0.0000 C   0  0  0  0  0  0  0  0  0  0  0  0
    4.6550   -2.1500    0.0000 C   0  0  0  0  0  0  0  0  0  0  0  0
    3.9050   -3.4490    0.0000 C   0  0  0  0  0  0  0  0  0  0  0  0
    8.4050   -6.0470    0.0000 C   0  0  0  0  0  0  0  0  0  0  0  0
  1  2  1  0  0  0  0
  2  3  1  0  0  0  0
  2  4  1  0  0  0  0
  4  5  1  0  0  0  0
  4 29  2  0  0  0  0
  5  6  2  0  0  0  0
  6  7  1  0  0  0  0
  7  8  2  0  0  0  0
  8  9  1  0  0  0  0
  8 29  1  0  0  0  0
  9 10  1  0  0  0  0
 10 11  1  0  0  0  0
 10 28  2  0  0  0  0
 11 12  2  0  0  0  0
 12 13  1  0  0  0  0
 12 22  1  0  0  0  0
 13 14  1  0  0  0  0
 13 21  2  0  0  0  0
 14 15  2  0  0  0  0
 15 16  1  0  0  0  0
 16 17  2  0  0  0  0
 17 18  1  0  0  0  0
 17 21  1  0  0  0  0
 18 19  1  0  0  0  0
 18 20  2  0  0  0  0
 22 23  2  0  0  0  0
 23 24  1  0  0  0  0
 23 28  1  0  0  0  0
 24 25  2  0  0  0  0
 25 26  1  0  0  0  0
 26 27  2  0  0  0  0
 27 28  1  0  0  0  0
M  CHG  1  18   1
M  CHG  1  19  -1
M  END
>  <Compound >
2,4-substituted quinazoline derivative 28

>  <SMILES>
CN(C)C1=CC=CC(NC2=NC(C3=CC=CC([N+]([O-])=O)=C3)=NC4=CC=CC=C42)=C1

>  <IC50 ABCB1 [uM]>
1000

>  <IC50 ABCC1 [uM]>
1000

>  <IC50 ABCG2 [uM]>
0.221

$$$$
2,4-substituted quinazoline derivative 29
  MOE2019           2D

 31 34  0  0  0  0  0  0  0  0999 V2000
   16.7420    0.0000    0.0000 C   0  0  0  0  0  0  0  0  0  0  0  0
   15.2420    0.0000    0.0000 C   0  0  0  0  0  0  0  0  0  0  0  0
   14.4920   -1.2990    0.0000 N   0  0  0  0  0  0  0  0  0  0  0  0
   15.2420   -2.5980    0.0000 C   0  0  0  0  0  0  0  0  0  0  0  0
   16.7420   -2.5980    0.0000 C   0  0  0  0  0  0  0  0  0  0  0  0
   12.9920   -1.2990    0.0000 C   0  0  0  0  0  0  0  0  0  0  0  0
   12.2420   -2.5980    0.0000 C   0  0  0  0  0  0  0  0  0  0  0  0
   10.7420   -2.5980    0.0000 C   0  0  0  0  0  0  0  0  0  0  0  0
    9.9920   -1.2990    0.0000 C   0  0  0  0  0  0  0  0  0  0  0  0
   10.7420    0.0000    0.0000 C   0  0  0  0  0  0  0  0  0  0  0  0
    9.9920    1.2990    0.0000 N   0  0  0  0  0  0  0  0  0  0  0  0
    8.4920    1.2990    0.0000 C   0  0  0  0  0  0  0  0  0  0  0  0
    7.7420    0.0000    0.0000 N   0  0  0  0  0  0  0  0  0  0  0  0
    6.2420    0.0000    0.0000 C   0  0  0  0  0  0  0  0  0  0  0  0
    5.4920   -1.2990    0.0000 C   0  0  0  0  0  0  0  0  0  0  0  0
    6.2420   -2.5980    0.0000 C   0  0  0  0  0  0  0  0  0  0  0  0
    5.4920   -3.8970    0.0000 C   0  0  0  0  0  0  0  0  0  0  0  0
    3.9920   -3.8970    0.0000 C   0  0  0  0  0  0  0  0  0  0  0  0
    3.2420   -2.5980    0.0000 C   0  0  0  0  0  0  0  0  0  0  0  0
    1.7420   -2.5980    0.0000 N   0  3  0  0  0  0  0  0  0  0  0  0
    0.9920   -3.8970    0.0000 O   0  5  0  0  0  0  0  0  0  0  0  0
    0.9920   -1.2990    0.0000 O   0  0  0  0  0  0  0  0  0  0  0  0
    3.9920   -1.2990    0.0000 C   0  0  0  0  0  0  0  0  0  0  0  0
    5.4920    1.2990    0.0000 N   0  0  0  0  0  0  0  0  0  0  0  0
    6.2420    2.5980    0.0000 C   0  0  0  0  0  0  0  0  0  0  0  0
    5.4920    3.8970    0.0000 C   0  0  0  0  0  0  0  0  0  0  0  0
    6.2420    5.1960    0.0000 C   0  0  0  0  0  0  0  0  0  0  0  0
    7.7420    5.1960    0.0000 C   0  0  0  0  0  0  0  0  0  0  0  0
    8.4920    3.8970    0.0000 C   0  0  0  0  0  0  0  0  0  0  0  0
    7.7420    2.5980    0.0000 C   0  0  0  0  0  0  0  0  0  0  0  0
   12.2420    0.0000    0.0000 C   0  0  0  0  0  0  0  0  0  0  0  0
  1  2  1  0  0  0  0
  2  3  1  0  0  0  0
  3  4  1  0  0  0  0
  3  6  1  0  0  0  0
  4  5  1  0  0  0  0
  6  7  1  0  0  0  0
  6 31  2  0  0  0  0
  7  8  2  0  0  0  0
  8  9  1  0  0  0  0
  9 10  2  0  0  0  0
 10 11  1  0  0  0  0
 10 31  1  0  0  0  0
 11 12  1  0  0  0  0
 12 13  1  0  0  0  0
 12 30  2  0  0  0  0
 13 14  2  0  0  0  0
 14 15  1  0  0  0  0
 14 24  1  0  0  0  0
 15 16  1  0  0  0  0
 15 23  2  0  0  0  0
 16 17  2  0  0  0  0
 17 18  1  0  0  0  0
 18 19  2  0  0  0  0
 19 20  1  0  0  0  0
 19 23  1  0  0  0  0
 20 21  1  0  0  0  0
 20 22  2  0  0  0  0
 24 25  2  0  0  0  0
 25 26  1  0  0  0  0
 25 30  1  0  0  0  0
 26 27  2  0  0  0  0
 27 28  1  0  0  0  0
 28 29  2  0  0  0  0
 29 30  1  0  0  0  0
M  CHG  1  20   1
M  CHG  1  21  -1
M  END
>  <Compound >
2,4-substituted quinazoline derivative 29

>  <SMILES>
CCN(CC)C1=CC=CC(NC2=NC(C3=CC=CC([N+]([O-])=O)=C3)=NC4=CC=CC=C42)=C1

>  <IC50 ABCB1 [uM]>
1000

>  <IC50 ABCC1 [uM]>
1000

>  <IC50 ABCG2 [uM]>
0.230

$$$$
2,4-substituted quinazoline derivative 30
  MOE2019           2D

 30 33  0  0  0  0  0  0  0  0999 V2000
    6.1750    3.8540    0.0000 O   0  0  0  0  0  0  0  0  0  0  0  0
    6.9250    5.1530    0.0000 C   0  0  0  0  0  0  0  0  0  0  0  0
    8.4250    5.1530    0.0000 C   0  0  0  0  0  0  0  0  0  0  0  0
    6.1750    6.4520    0.0000 N   0  0  0  0  0  0  0  0  0  0  0  0
    4.6750    6.4520    0.0000 C   0  0  0  0  0  0  0  0  0  0  0  0
    3.9250    5.1530    0.0000 C   0  0  0  0  0  0  0  0  0  0  0  0
    2.4250    5.1530    0.0000 C   0  0  0  0  0  0  0  0  0  0  0  0
    1.6750    6.4520    0.0000 C   0  0  0  0  0  0  0  0  0  0  0  0
    2.4250    7.7510    0.0000 C   0  0  0  0  0  0  0  0  0  0  0  0
    1.6750    9.0500    0.0000 N   0  0  0  0  0  0  0  0  0  0  0  0
    0.1750    9.0500    0.0000 C   0  0  0  0  0  0  0  0  0  0  0  0
   -0.5750    7.7510    0.0000 N   0  0  0  0  0  0  0  0  0  0  0  0
   -2.0750    7.7510    0.0000 C   0  0  0  0  0  0  0  0  0  0  0  0
   -2.8250    6.4520    0.0000 C   0  0  0  0  0  0  0  0  0  0  0  0
   -2.0750    5.1530    0.0000 C   0  0  0  0  0  0  0  0  0  0  0  0
   -2.8250    3.8540    0.0000 C   0  0  0  0  0  0  0  0  0  0  0  0
   -4.3250    3.8540    0.0000 C   0  0  0  0  0  0  0  0  0  0  0  0
   -5.0750    5.1530    0.0000 C   0  0  0  0  0  0  0  0  0  0  0  0
   -6.5750    5.1530    0.0000 N   0  3  0  0  0  0  0  0  0  0  0  0
   -7.3250    6.4520    0.0000 O   0  5  0  0  0  0  0  0  0  0  0  0
   -7.3250    3.8540    0.0000 O   0  0  0  0  0  0  0  0  0  0  0  0
   -4.3250    6.4520    0.0000 C   0  0  0  0  0  0  0  0  0  0  0  0
   -2.8250    9.0500    0.0000 N   0  0  0  0  0  0  0  0  0  0  0  0
   -2.0750   10.3490    0.0000 C   0  0  0  0  0  0  0  0  0  0  0  0
   -2.8250   11.6480    0.0000 C   0  0  0  0  0  0  0  0  0  0  0  0
   -2.0750   12.9470    0.0000 C   0  0  0  0  0  0  0  0  0  0  0  0
   -0.5750   12.9470    0.0000 C   0  0  0  0  0  0  0  0  0  0  0  0
    0.1750   11.6480    0.0000 C   0  0  0  0  0  0  0  0  0  0  0  0
   -0.5750   10.3490    0.0000 C   0  0  0  0  0  0  0  0  0  0  0  0
    3.9250    7.7510    0.0000 C   0  0  0  0  0  0  0  0  0  0  0  0
  1  2  2  0  0  0  0
  2  3  1  0  0  0  0
  2  4  1  0  0  0  0
  4  5  1  0  0  0  0
  5  6  1  0  0  0  0
  5 30  2  0  0  0  0
  6  7  2  0  0  0  0
  7  8  1  0  0  0  0
  8  9  2  0  0  0  0
  9 10  1  0  0  0  0
  9 30  1  0  0  0  0
 10 11  1  0  0  0  0
 11 12  1  0  0  0  0
 11 29  2  0  0  0  0
 12 13  2  0  0  0  0
 13 14  1  0  0  0  0
 13 23  1  0  0  0  0
 14 15  1  0  0  0  0
 14 22  2  0  0  0  0
 15 16  2  0  0  0  0
 16 17  1  0  0  0  0
 17 18  2  0  0  0  0
 18 19  1  0  0  0  0
 18 22  1  0  0  0  0
 19 20  1  0  0  0  0
 19 21  2  0  0  0  0
 23 24  2  0  0  0  0
 24 25  1  0  0  0  0
 24 29  1  0  0  0  0
 25 26  2  0  0  0  0
 26 27  1  0  0  0  0
 27 28  2  0  0  0  0
 28 29  1  0  0  0  0
M  CHG  1  19   1
M  CHG  1  20  -1
M  END
>  <Compound >
2,4-substituted quinazoline derivative 30

>  <SMILES>
O=C(C)NC1=CC=CC(NC2=NC(C3=CC=CC([N+]([O-])=O)=C3)=NC4=CC=CC=C42)=C1

>  <IC50 ABCB1 [uM]>
1.81

>  <IC50 ABCC1 [uM]>
1000

>  <IC50 ABCG2 [uM]>
0.127

$$$$
2,4-substituted quinazoline derivative 31
  MOE2019           2D

 30 33  0  0  0  0  0  0  0  0999 V2000
    6.9790   -5.9710    0.0000 F   0  0  0  0  0  0  0  0  0  0  0  0
    6.9790   -7.4710    0.0000 C   0  0  0  0  0  0  0  0  0  0  0  0
    8.4790   -7.4710    0.0000 F   0  0  0  0  0  0  0  0  0  0  0  0
    6.9790   -8.9710    0.0000 F   0  0  0  0  0  0  0  0  0  0  0  0
    5.4790   -7.4710    0.0000 C   0  0  0  0  0  0  0  0  0  0  0  0
    4.7290   -8.7700    0.0000 C   0  0  0  0  0  0  0  0  0  0  0  0
    3.2290   -8.7700    0.0000 C   0  0  0  0  0  0  0  0  0  0  0  0
    2.4790   -7.4710    0.0000 C   0  0  0  0  0  0  0  0  0  0  0  0
    3.2290   -6.1720    0.0000 C   0  0  0  0  0  0  0  0  0  0  0  0
    2.4790   -4.8730    0.0000 N   0  0  0  0  0  0  0  0  0  0  0  0
    0.9790   -4.8730    0.0000 C   0  0  0  0  0  0  0  0  0  0  0  0
    0.2290   -6.1720    0.0000 N   0  0  0  0  0  0  0  0  0  0  0  0
   -1.2710   -6.1720    0.0000 C   0  0  0  0  0  0  0  0  0  0  0  0
   -2.0210   -7.4710    0.0000 C   0  0  0  0  0  0  0  0  0  0  0  0
   -1.2710   -8.7700    0.0000 C   0  0  0  0  0  0  0  0  0  0  0  0
   -2.0210  -10.0690    0.0000 C   0  0  0  0  0  0  0  0  0  0  0  0
   -3.5210  -10.0690    0.0000 C   0  0  0  0  0  0  0  0  0  0  0  0
   -4.2710   -8.7700    0.0000 C   0  0  0  0  0  0  0  0  0  0  0  0
   -5.7710   -8.7700    0.0000 N   0  3  0  0  0  0  0  0  0  0  0  0
   -6.5210  -10.0690    0.0000 O   0  5  0  0  0  0  0  0  0  0  0  0
   -6.5210   -7.4710    0.0000 O   0  0  0  0  0  0  0  0  0  0  0  0
   -3.5210   -7.4710    0.0000 C   0  0  0  0  0  0  0  0  0  0  0  0
   -2.0210   -4.8730    0.0000 N   0  0  0  0  0  0  0  0  0  0  0  0
   -1.2710   -3.5740    0.0000 C   0  0  0  0  0  0  0  0  0  0  0  0
   -2.0210   -2.2750    0.0000 C   0  0  0  0  0  0  0  0  0  0  0  0
   -1.2710   -0.9760    0.0000 C   0  0  0  0  0  0  0  0  0  0  0  0
    0.2290   -0.9760    0.0000 C   0  0  0  0  0  0  0  0  0  0  0  0
    0.9790   -2.2750    0.0000 C   0  0  0  0  0  0  0  0  0  0  0  0
    0.2290   -3.5740    0.0000 C   0  0  0  0  0  0  0  0  0  0  0  0
    4.7290   -6.1720    0.0000 C   0  0  0  0  0  0  0  0  0  0  0  0
  1  2  1  0  0  0  0
  2  3  1  0  0  0  0
  2  4  1  0  0  0  0
  2  5  1  0  0  0  0
  5  6  1  0  0  0  0
  5 30  2  0  0  0  0
  6  7  2  0  0  0  0
  7  8  1  0  0  0  0
  8  9  2  0  0  0  0
  9 10  1  0  0  0  0
  9 30  1  0  0  0  0
 10 11  1  0  0  0  0
 11 12  1  0  0  0  0
 11 29  2  0  0  0  0
 12 13  2  0  0  0  0
 13 14  1  0  0  0  0
 13 23  1  0  0  0  0
 14 15  1  0  0  0  0
 14 22  2  0  0  0  0
 15 16  2  0  0  0  0
 16 17  1  0  0  0  0
 17 18  2  0  0  0  0
 18 19  1  0  0  0  0
 18 22  1  0  0  0  0
 19 20  1  0  0  0  0
 19 21  2  0  0  0  0
 23 24  2  0  0  0  0
 24 25  1  0  0  0  0
 24 29  1  0  0  0  0
 25 26  2  0  0  0  0
 26 27  1  0  0  0  0
 27 28  2  0  0  0  0
 28 29  1  0  0  0  0
M  CHG  1  19   1
M  CHG  1  20  -1
M  END
>  <Compound >
2,4-substituted quinazoline derivative 31

>  <SMILES>
FC(F)(F)C1=CC=CC(NC2=NC(C3=CC=CC([N+]([O-])=O)=C3)=NC4=CC=CC=C42)=C1

>  <IC50 ABCB1 [uM]>
1000

>  <IC50 ABCC1 [uM]>
1000

>  <IC50 ABCG2 [uM]>
1000

$$$$
2,4-substituted quinazoline derivative 32
  MOE2019           2D

 32 35  0  0  0  0  0  0  0  0999 V2000
   15.3750   -1.4610    0.0000 F   0  0  0  0  0  0  0  0  0  0  0  0
   13.8750   -1.4610    0.0000 C   0  0  0  0  0  0  0  0  0  0  0  0
   13.8750   -2.9610    0.0000 F   0  0  0  0  0  0  0  0  0  0  0  0
   13.8750    0.0390    0.0000 F   0  0  0  0  0  0  0  0  0  0  0  0
   12.3750   -1.4610    0.0000 C   0  0  0  0  0  0  0  0  0  0  0  0
   11.6250   -2.7600    0.0000 C   0  0  0  0  0  0  0  0  0  0  0  0
   12.3750   -4.0590    0.0000 O   0  0  0  0  0  0  0  0  0  0  0  0
   11.6250   -5.3590    0.0000 C   0  0  0  0  0  0  0  0  0  0  0  0
   10.1250   -2.7600    0.0000 C   0  0  0  0  0  0  0  0  0  0  0  0
    9.3750   -1.4610    0.0000 C   0  0  0  0  0  0  0  0  0  0  0  0
   10.1250   -0.1620    0.0000 C   0  0  0  0  0  0  0  0  0  0  0  0
    9.3750    1.1370    0.0000 N   0  0  0  0  0  0  0  0  0  0  0  0
    7.8750    1.1370    0.0000 C   0  0  0  0  0  0  0  0  0  0  0  0
    7.1250   -0.1620    0.0000 N   0  0  0  0  0  0  0  0  0  0  0  0
    5.6250   -0.1620    0.0000 C   0  0  0  0  0  0  0  0  0  0  0  0
    4.8750   -1.4610    0.0000 C   0  0  0  0  0  0  0  0  0  0  0  0
    5.6250   -2.7600    0.0000 C   0  0  0  0  0  0  0  0  0  0  0  0
    4.8750   -4.0590    0.0000 C   0  0  0  0  0  0  0  0  0  0  0  0
    3.3750   -4.0590    0.0000 C   0  0  0  0  0  0  0  0  0  0  0  0
    2.6250   -2.7600    0.0000 C   0  0  0  0  0  0  0  0  0  0  0  0
    1.1250   -2.7600    0.0000 N   0  3  0  0  0  0  0  0  0  0  0  0
    0.3750   -4.0590    0.0000 O   0  5  0  0  0  0  0  0  0  0  0  0
    0.3750   -1.4610    0.0000 O   0  0  0  0  0  0  0  0  0  0  0  0
    3.3750   -1.4610    0.0000 C   0  0  0  0  0  0  0  0  0  0  0  0
    4.8750    1.1370    0.0000 N   0  0  0  0  0  0  0  0  0  0  0  0
    5.6250    2.4360    0.0000 C   0  0  0  0  0  0  0  0  0  0  0  0
    4.8750    3.7350    0.0000 C   0  0  0  0  0  0  0  0  0  0  0  0
    5.6250    5.0340    0.0000 C   0  0  0  0  0  0  0  0  0  0  0  0
    7.1250    5.0340    0.0000 C   0  0  0  0  0  0  0  0  0  0  0  0
    7.8750    3.7350    0.0000 C   0  0  0  0  0  0  0  0  0  0  0  0
    7.1250    2.4360    0.0000 C   0  0  0  0  0  0  0  0  0  0  0  0
   11.6250   -0.1620    0.0000 C   0  0  0  0  0  0  0  0  0  0  0  0
  1  2  1  0  0  0  0
  2  3  1  0  0  0  0
  2  4  1  0  0  0  0
  2  5  1  0  0  0  0
  5  6  1  0  0  0  0
  5 32  2  0  0  0  0
  6  7  1  0  0  0  0
  6  9  2  0  0  0  0
  7  8  1  0  0  0  0
  9 10  1  0  0  0  0
 10 11  2  0  0  0  0
 11 12  1  0  0  0  0
 11 32  1  0  0  0  0
 12 13  1  0  0  0  0
 13 14  1  0  0  0  0
 13 31  2  0  0  0  0
 14 15  2  0  0  0  0
 15 16  1  0  0  0  0
 15 25  1  0  0  0  0
 16 17  1  0  0  0  0
 16 24  2  0  0  0  0
 17 18  2  0  0  0  0
 18 19  1  0  0  0  0
 19 20  2  0  0  0  0
 20 21  1  0  0  0  0
 20 24  1  0  0  0  0
 21 22  1  0  0  0  0
 21 23  2  0  0  0  0
 25 26  2  0  0  0  0
 26 27  1  0  0  0  0
 26 31  1  0  0  0  0
 27 28  2  0  0  0  0
 28 29  1  0  0  0  0
 29 30  2  0  0  0  0
 30 31  1  0  0  0  0
M  CHG  1  21   1
M  CHG  1  22  -1
M  END
>  <Compound >
2,4-substituted quinazoline derivative 32

>  <SMILES>
FC(F)(F)C1=C(OC)C=CC(NC2=NC(C3=CC=CC([N+]([O-])=O)=C3)=NC4=CC=CC=C42)=C1

>  <IC50 ABCB1 [uM]>
1000

>  <IC50 ABCC1 [uM]>
1000

>  <IC50 ABCG2 [uM]>
1000

$$$$
2,4-substituted quinazoline derivative 33
  MOE2019           2D

 27 30  0  0  0  0  0  0  0  0999 V2000
    0.2220   -0.3850    0.0000 I   0  0  0  0  0  0  0  0  0  0  0  0
    0.9720    0.9140    0.0000 C   0  0  0  0  0  0  0  0  0  0  0  0
    0.2220    2.2130    0.0000 C   0  0  0  0  0  0  0  0  0  0  0  0
    0.9720    3.5120    0.0000 C   0  0  0  0  0  0  0  0  0  0  0  0
    2.4720    0.9140    0.0000 C   0  0  0  0  0  0  0  0  0  0  0  0
    3.2220    2.2130    0.0000 C   0  0  0  0  0  0  0  0  0  0  0  0
    2.4720    3.5120    0.0000 C   0  0  0  0  0  0  0  0  0  0  0  0
    3.2220    4.8110    0.0000 N   0  0  0  0  0  0  0  0  0  0  0  0
    4.7220    4.8110    0.0000 C   0  0  0  0  0  0  0  0  0  0  0  0
    5.4720    3.5120    0.0000 N   0  0  0  0  0  0  0  0  0  0  0  0
    6.9720    3.5120    0.0000 C   0  0  0  0  0  0  0  0  0  0  0  0
    7.7220    2.2130    0.0000 C   0  0  0  0  0  0  0  0  0  0  0  0
    6.9720    0.9140    0.0000 C   0  0  0  0  0  0  0  0  0  0  0  0
    7.7220   -0.3850    0.0000 C   0  0  0  0  0  0  0  0  0  0  0  0
    9.2220   -0.3850    0.0000 C   0  0  0  0  0  0  0  0  0  0  0  0
    9.9720    0.9140    0.0000 C   0  0  0  0  0  0  0  0  0  0  0  0
   11.4720    0.9140    0.0000 N   0  3  0  0  0  0  0  0  0  0  0  0
   12.2220   -0.3850    0.0000 O   0  5  0  0  0  0  0  0  0  0  0  0
   12.2220    2.2130    0.0000 O   0  0  0  0  0  0  0  0  0  0  0  0
    9.2220    2.2130    0.0000 C   0  0  0  0  0  0  0  0  0  0  0  0
    7.7220    4.8110    0.0000 N   0  0  0  0  0  0  0  0  0  0  0  0
    6.9720    6.1100    0.0000 C   0  0  0  0  0  0  0  0  0  0  0  0
    7.7220    7.4090    0.0000 C   0  0  0  0  0  0  0  0  0  0  0  0
    6.9720    8.7080    0.0000 C   0  0  0  0  0  0  0  0  0  0  0  0
    5.4720    8.7080    0.0000 C   0  0  0  0  0  0  0  0  0  0  0  0
    4.7220    7.4090    0.0000 C   0  0  0  0  0  0  0  0  0  0  0  0
    5.4720    6.1100    0.0000 C   0  0  0  0  0  0  0  0  0  0  0  0
  1  2  1  0  0  0  0
  2  3  2  0  0  0  0
  2  5  1  0  0  0  0
  3  4  1  0  0  0  0
  4  7  2  0  0  0  0
  5  6  2  0  0  0  0
  6  7  1  0  0  0  0
  7  8  1  0  0  0  0
  8  9  1  0  0  0  0
  9 10  1  0  0  0  0
  9 27  2  0  0  0  0
 10 11  2  0  0  0  0
 11 12  1  0  0  0  0
 11 21  1  0  0  0  0
 12 13  1  0  0  0  0
 12 20  2  0  0  0  0
 13 14  2  0  0  0  0
 14 15  1  0  0  0  0
 15 16  2  0  0  0  0
 16 17  1  0  0  0  0
 16 20  1  0  0  0  0
 17 18  1  0  0  0  0
 17 19  2  0  0  0  0
 21 22  2  0  0  0  0
 22 23  1  0  0  0  0
 22 27  1  0  0  0  0
 23 24  2  0  0  0  0
 24 25  1  0  0  0  0
 25 26  2  0  0  0  0
 26 27  1  0  0  0  0
M  CHG  1  17   1
M  CHG  1  18  -1
M  END
>  <Compound >
2,4-substituted quinazoline derivative 33

>  <SMILES>
IC(C=C1)=CC=C1NC2=NC(C3=CC=CC([N+]([O-])=O)=C3)=NC4=CC=CC=C42

>  <IC50 ABCB1 [uM]>
1000

>  <IC50 ABCC1 [uM]>
1000

>  <IC50 ABCG2 [uM]>
1.770

$$$$
2,4-substituted quinazoline derivative 34
  MOE2019           2D

 29 32  0  0  0  0  0  0  0  0999 V2000
   13.9370    3.7350    0.0000 O   0  0  0  0  0  0  0  0  0  0  0  0
   12.6380    2.9850    0.0000 N   0  3  0  0  0  0  0  0  0  0  0  0
   11.3390    3.7350    0.0000 C   0  0  0  0  0  0  0  0  0  0  0  0
   10.0400    2.9850    0.0000 C   0  0  0  0  0  0  0  0  0  0  0  0
    8.7410    3.7350    0.0000 C   0  0  0  0  0  0  0  0  0  0  0  0
   11.3390    5.2350    0.0000 C   0  0  0  0  0  0  0  0  0  0  0  0
   10.0400    5.9850    0.0000 C   0  0  0  0  0  0  0  0  0  0  0  0
    8.7410    5.2350    0.0000 C   0  0  0  0  0  0  0  0  0  0  0  0
    7.4420    5.9850    0.0000 C   0  0  0  0  0  0  0  0  0  0  0  0
    7.4420    7.4850    0.0000 N   0  0  0  0  0  0  0  0  0  0  0  0
    6.1430    8.2350    0.0000 C   0  0  0  0  0  0  0  0  0  0  0  0
    6.1430    9.7350    0.0000 C   0  0  0  0  0  0  0  0  0  0  0  0
    4.8440   10.4850    0.0000 C   0  0  0  0  0  0  0  0  0  0  0  0
    3.5450    9.7350    0.0000 C   0  0  0  0  0  0  0  0  0  0  0  0
    3.5450    8.2350    0.0000 C   0  0  0  0  0  0  0  0  0  0  0  0
    4.8440    7.4850    0.0000 C   0  0  0  0  0  0  0  0  0  0  0  0
    4.8440    5.9850    0.0000 C   0  0  0  0  0  0  0  0  0  0  0  0
    3.5450    5.2350    0.0000 N   0  0  0  0  0  0  0  0  0  0  0  0
    3.5450    3.7350    0.0000 C   0  0  0  0  0  0  0  0  0  0  0  0
    2.2460    2.9850    0.0000 C   0  0  0  0  0  0  0  0  0  0  0  0
    2.2460    1.4850    0.0000 C   0  0  0  0  0  0  0  0  0  0  0  0
    0.9470    0.7350    0.0000 N   0  3  0  0  0  0  0  0  0  0  0  0
   -0.3520    1.4850    0.0000 O   0  5  0  0  0  0  0  0  0  0  0  0
    0.9470   -0.7650    0.0000 O   0  0  0  0  0  0  0  0  0  0  0  0
    3.5450    0.7350    0.0000 C   0  0  0  0  0  0  0  0  0  0  0  0
    4.8440    1.4850    0.0000 C   0  0  0  0  0  0  0  0  0  0  0  0
    4.8440    2.9850    0.0000 C   0  0  0  0  0  0  0  0  0  0  0  0
    6.1430    5.2350    0.0000 N   0  0  0  0  0  0  0  0  0  0  0  0
   12.6380    1.4850    0.0000 O   0  5  0  0  0  0  0  0  0  0  0  0
  1  2  2  0  0  0  0
  2  3  1  0  0  0  0
  2 29  1  0  0  0  0
  3  4  2  0  0  0  0
  3  6  1  0  0  0  0
  4  5  1  0  0  0  0
  5  8  2  0  0  0  0
  6  7  2  0  0  0  0
  7  8  1  0  0  0  0
  8  9  1  0  0  0  0
  9 10  1  0  0  0  0
  9 28  2  0  0  0  0
 10 11  2  0  0  0  0
 11 12  1  0  0  0  0
 11 16  1  0  0  0  0
 12 13  2  0  0  0  0
 13 14  1  0  0  0  0
 14 15  2  0  0  0  0
 15 16  1  0  0  0  0
 16 17  2  0  0  0  0
 17 18  1  0  0  0  0
 17 28  1  0  0  0  0
 18 19  1  0  0  0  0
 19 20  1  0  0  0  0
 19 27  2  0  0  0  0
 20 21  2  0  0  0  0
 21 22  1  0  0  0  0
 21 25  1  0  0  0  0
 22 23  1  0  0  0  0
 22 24  2  0  0  0  0
 25 26  2  0  0  0  0
 26 27  1  0  0  0  0
M  CHG  1   2   1
M  CHG  1  22   1
M  CHG  1  23  -1
M  CHG  1  29  -1
M  END
>  <Compound >
2,4-substituted quinazoline derivative 34

>  <SMILES>
O=[N+](C(C=C1)=CC=C1C2=NC3=CC=CC=C3C(NC4=CC([N+]([O-])=O)=CC=C4)=N2)[O-]

>  <IC50 ABCB1 [uM]>
1000

>  <IC50 ABCC1 [uM]>
1000

>  <IC50 ABCG2 [uM]>
0.166

$$$$
2,4-substituted quinazoline derivative 35
  MOE2019           2D

 28 31  0  0  0  0  0  0  0  0999 V2000
    1.4760   -5.5100    0.0000 N   0  0  0  0  0  0  0  0  0  0  0  0
    2.7750   -4.7600    0.0000 C   0  0  0  0  0  0  0  0  0  0  0  0
    4.0750   -4.0100    0.0000 C   0  0  0  0  0  0  0  0  0  0  0  0
    5.3740   -4.7600    0.0000 C   0  0  0  0  0  0  0  0  0  0  0  0
    6.6730   -4.0100    0.0000 C   0  0  0  0  0  0  0  0  0  0  0  0
    6.6730   -2.5100    0.0000 C   0  0  0  0  0  0  0  0  0  0  0  0
    5.3740   -1.7600    0.0000 C   0  0  0  0  0  0  0  0  0  0  0  0
    5.3740   -0.2600    0.0000 N   0  0  0  0  0  0  0  0  0  0  0  0
    6.6730    0.4900    0.0000 C   0  0  0  0  0  0  0  0  0  0  0  0
    7.9720   -0.2600    0.0000 N   0  0  0  0  0  0  0  0  0  0  0  0
    9.2710    0.4900    0.0000 C   0  0  0  0  0  0  0  0  0  0  0  0
   10.5700   -0.2600    0.0000 C   0  0  0  0  0  0  0  0  0  0  0  0
   10.5700   -1.7600    0.0000 C   0  0  0  0  0  0  0  0  0  0  0  0
   11.8690   -2.5100    0.0000 C   0  0  0  0  0  0  0  0  0  0  0  0
   13.1680   -1.7600    0.0000 C   0  0  0  0  0  0  0  0  0  0  0  0
   14.4670   -2.5100    0.0000 N   0  3  0  0  0  0  0  0  0  0  0  0
   15.7660   -1.7600    0.0000 O   0  5  0  0  0  0  0  0  0  0  0  0
   14.4670   -4.0100    0.0000 O   0  0  0  0  0  0  0  0  0  0  0  0
   13.1680   -0.2600    0.0000 C   0  0  0  0  0  0  0  0  0  0  0  0
   11.8690    0.4900    0.0000 C   0  0  0  0  0  0  0  0  0  0  0  0
    9.2710    1.9900    0.0000 N   0  0  0  0  0  0  0  0  0  0  0  0
    7.9720    2.7400    0.0000 C   0  0  0  0  0  0  0  0  0  0  0  0
    7.9720    4.2400    0.0000 C   0  0  0  0  0  0  0  0  0  0  0  0
    6.6730    4.9900    0.0000 C   0  0  0  0  0  0  0  0  0  0  0  0
    5.3740    4.2400    0.0000 C   0  0  0  0  0  0  0  0  0  0  0  0
    5.3740    2.7400    0.0000 C   0  0  0  0  0  0  0  0  0  0  0  0
    6.6730    1.9900    0.0000 C   0  0  0  0  0  0  0  0  0  0  0  0
    4.0750   -2.5100    0.0000 C   0  0  0  0  0  0  0  0  0  0  0  0
  1  2  3  0  0  0  0
  2  3  1  0  0  0  0
  3  4  1  0  0  0  0
  3 28  2  0  0  0  0
  4  5  2  0  0  0  0
  5  6  1  0  0  0  0
  6  7  2  0  0  0  0
  7  8  1  0  0  0  0
  7 28  1  0  0  0  0
  8  9  1  0  0  0  0
  9 10  1  0  0  0  0
  9 27  2  0  0  0  0
 10 11  2  0  0  0  0
 11 12  1  0  0  0  0
 11 21  1  0  0  0  0
 12 13  1  0  0  0  0
 12 20  2  0  0  0  0
 13 14  2  0  0  0  0
 14 15  1  0  0  0  0
 15 16  1  0  0  0  0
 15 19  2  0  0  0  0
 16 17  1  0  0  0  0
 16 18  2  0  0  0  0
 19 20  1  0  0  0  0
 21 22  2  0  0  0  0
 22 23  1  0  0  0  0
 22 27  1  0  0  0  0
 23 24  2  0  0  0  0
 24 25  1  0  0  0  0
 25 26  2  0  0  0  0
 26 27  1  0  0  0  0
M  CHG  1  16   1
M  CHG  1  17  -1
M  END
>  <Compound >
2,4-substituted quinazoline derivative 35

>  <SMILES>
N#CC1=CC=CC(NC2=NC(C3=CC=C([N+]([O-])=O)C=C3)=NC4=CC=CC=C42)=C1

>  <IC50 ABCB1 [uM]>
1000

>  <IC50 ABCC1 [uM]>
1000

>  <IC50 ABCG2 [uM]>
0.336

$$$$
2,4-substituted quinazoline derivative 36
  MOE2019           2D

 28 31  0  0  0  0  0  0  0  0999 V2000
   -0.0300    0.0300    0.0000 C   0  0  0  0  0  0  0  0  0  0  0  0
   -0.0300    1.5300    0.0000 O   0  0  0  0  0  0  0  0  0  0  0  0
    1.2690    2.2800    0.0000 C   0  0  0  0  0  0  0  0  0  0  0  0
    2.5680    1.5300    0.0000 C   0  0  0  0  0  0  0  0  0  0  0  0
    3.8670    2.2800    0.0000 C   0  0  0  0  0  0  0  0  0  0  0  0
    3.8670    3.7800    0.0000 C   0  0  0  0  0  0  0  0  0  0  0  0
    2.5680    4.5300    0.0000 C   0  0  0  0  0  0  0  0  0  0  0  0
    2.5680    6.0300    0.0000 N   0  0  0  0  0  0  0  0  0  0  0  0
    3.8670    6.7800    0.0000 C   0  0  0  0  0  0  0  0  0  0  0  0
    5.1660    6.0300    0.0000 N   0  0  0  0  0  0  0  0  0  0  0  0
    6.4650    6.7800    0.0000 C   0  0  0  0  0  0  0  0  0  0  0  0
    7.7640    6.0300    0.0000 C   0  0  0  0  0  0  0  0  0  0  0  0
    7.7640    4.5300    0.0000 C   0  0  0  0  0  0  0  0  0  0  0  0
    9.0630    3.7800    0.0000 C   0  0  0  0  0  0  0  0  0  0  0  0
   10.3620    4.5300    0.0000 C   0  0  0  0  0  0  0  0  0  0  0  0
   11.6620    3.7800    0.0000 N   0  3  0  0  0  0  0  0  0  0  0  0
   12.9610    4.5300    0.0000 O   0  5  0  0  0  0  0  0  0  0  0  0
   11.6620    2.2800    0.0000 O   0  0  0  0  0  0  0  0  0  0  0  0
   10.3620    6.0300    0.0000 C   0  0  0  0  0  0  0  0  0  0  0  0
    9.0630    6.7800    0.0000 C   0  0  0  0  0  0  0  0  0  0  0  0
    6.4650    8.2800    0.0000 N   0  0  0  0  0  0  0  0  0  0  0  0
    5.1660    9.0300    0.0000 C   0  0  0  0  0  0  0  0  0  0  0  0
    5.1660   10.5300    0.0000 C   0  0  0  0  0  0  0  0  0  0  0  0
    3.8670   11.2800    0.0000 C   0  0  0  0  0  0  0  0  0  0  0  0
    2.5680   10.5300    0.0000 C   0  0  0  0  0  0  0  0  0  0  0  0
    2.5680    9.0300    0.0000 C   0  0  0  0  0  0  0  0  0  0  0  0
    3.8670    8.2800    0.0000 C   0  0  0  0  0  0  0  0  0  0  0  0
    1.2690    3.7800    0.0000 C   0  0  0  0  0  0  0  0  0  0  0  0
  1  2  1  0  0  0  0
  2  3  1  0  0  0  0
  3  4  1  0  0  0  0
  3 28  2  0  0  0  0
  4  5  2  0  0  0  0
  5  6  1  0  0  0  0
  6  7  2  0  0  0  0
  7  8  1  0  0  0  0
  7 28  1  0  0  0  0
  8  9  1  0  0  0  0
  9 10  1  0  0  0  0
  9 27  2  0  0  0  0
 10 11  2  0  0  0  0
 11 12  1  0  0  0  0
 11 21  1  0  0  0  0
 12 13  1  0  0  0  0
 12 20  2  0  0  0  0
 13 14  2  0  0  0  0
 14 15  1  0  0  0  0
 15 16  1  0  0  0  0
 15 19  2  0  0  0  0
 16 17  1  0  0  0  0
 16 18  2  0  0  0  0
 19 20  1  0  0  0  0
 21 22  2  0  0  0  0
 22 23  1  0  0  0  0
 22 27  1  0  0  0  0
 23 24  2  0  0  0  0
 24 25  1  0  0  0  0
 25 26  2  0  0  0  0
 26 27  1  0  0  0  0
M  CHG  1  16   1
M  CHG  1  17  -1
M  END
>  <Compound >
2,4-substituted quinazoline derivative 36

>  <SMILES>
COC1=CC=CC(NC2=NC(C3=CC=C([N+]([O-])=O)C=C3)=NC4=CC=CC=C42)=C1

>  <IC50 ABCB1 [uM]>
1000

>  <IC50 ABCC1 [uM]>
1000

>  <IC50 ABCG2 [uM]>
0.107

$$$$
2,4-substituted quinazoline derivative 37
  MOE2019           2D

 30 33  0  0  0  0  0  0  0  0999 V2000
   -2.3500    2.9210    0.0000 C   0  0  0  0  0  0  0  0  0  0  0  0
   -1.0510    2.1710    0.0000 O   0  0  0  0  0  0  0  0  0  0  0  0
    0.2480    2.9210    0.0000 C   0  0  0  0  0  0  0  0  0  0  0  0
    1.5470    2.1710    0.0000 C   0  0  0  0  0  0  0  0  0  0  0  0
    1.5470    0.6710    0.0000 O   0  0  0  0  0  0  0  0  0  0  0  0
    2.8460   -0.0790    0.0000 C   0  0  0  0  0  0  0  0  0  0  0  0
    2.8460    2.9210    0.0000 C   0  0  0  0  0  0  0  0  0  0  0  0
    2.8460    4.4210    0.0000 C   0  0  0  0  0  0  0  0  0  0  0  0
    1.5470    5.1710    0.0000 C   0  0  0  0  0  0  0  0  0  0  0  0
    1.5470    6.6710    0.0000 N   0  0  0  0  0  0  0  0  0  0  0  0
    2.8460    7.4210    0.0000 C   0  0  0  0  0  0  0  0  0  0  0  0
    4.1450    6.6710    0.0000 N   0  0  0  0  0  0  0  0  0  0  0  0
    5.4440    7.4210    0.0000 C   0  0  0  0  0  0  0  0  0  0  0  0
    6.7430    6.6710    0.0000 C   0  0  0  0  0  0  0  0  0  0  0  0
    6.7430    5.1710    0.0000 C   0  0  0  0  0  0  0  0  0  0  0  0
    8.0420    4.4210    0.0000 C   0  0  0  0  0  0  0  0  0  0  0  0
    9.3410    5.1710    0.0000 C   0  0  0  0  0  0  0  0  0  0  0  0
   10.6400    4.4210    0.0000 N   0  3  0  0  0  0  0  0  0  0  0  0
   11.9390    5.1710    0.0000 O   0  5  0  0  0  0  0  0  0  0  0  0
   10.6400    2.9210    0.0000 O   0  0  0  0  0  0  0  0  0  0  0  0
    9.3410    6.6710    0.0000 C   0  0  0  0  0  0  0  0  0  0  0  0
    8.0420    7.4210    0.0000 C   0  0  0  0  0  0  0  0  0  0  0  0
    5.4440    8.9210    0.0000 N   0  0  0  0  0  0  0  0  0  0  0  0
    4.1450    9.6710    0.0000 C   0  0  0  0  0  0  0  0  0  0  0  0
    4.1450   11.1710    0.0000 C   0  0  0  0  0  0  0  0  0  0  0  0
    2.8460   11.9210    0.0000 C   0  0  0  0  0  0  0  0  0  0  0  0
    1.5470   11.1710    0.0000 C   0  0  0  0  0  0  0  0  0  0  0  0
    1.5470    9.6710    0.0000 C   0  0  0  0  0  0  0  0  0  0  0  0
    2.8460    8.9210    0.0000 C   0  0  0  0  0  0  0  0  0  0  0  0
    0.2480    4.4210    0.0000 C   0  0  0  0  0  0  0  0  0  0  0  0
  1  2  1  0  0  0  0
  2  3  1  0  0  0  0
  3  4  1  0  0  0  0
  3 30  2  0  0  0  0
  4  5  1  0  0  0  0
  4  7  2  0  0  0  0
  5  6  1  0  0  0  0
  7  8  1  0  0  0  0
  8  9  2  0  0  0  0
  9 10  1  0  0  0  0
  9 30  1  0  0  0  0
 10 11  1  0  0  0  0
 11 12  1  0  0  0  0
 11 29  2  0  0  0  0
 12 13  2  0  0  0  0
 13 14  1  0  0  0  0
 13 23  1  0  0  0  0
 14 15  1  0  0  0  0
 14 22  2  0  0  0  0
 15 16  2  0  0  0  0
 16 17  1  0  0  0  0
 17 18  1  0  0  0  0
 17 21  2  0  0  0  0
 18 19  1  0  0  0  0
 18 20  2  0  0  0  0
 21 22  1  0  0  0  0
 23 24  2  0  0  0  0
 24 25  1  0  0  0  0
 24 29  1  0  0  0  0
 25 26  2  0  0  0  0
 26 27  1  0  0  0  0
 27 28  2  0  0  0  0
 28 29  1  0  0  0  0
M  CHG  1  18   1
M  CHG  1  19  -1
M  END
>  <Compound >
2,4-substituted quinazoline derivative 37

>  <SMILES>
COC1=C(OC)C=CC(NC2=NC(C3=CC=C([N+]([O-])=O)C=C3)=NC4=CC=CC=C42)=C1

>  <IC50 ABCB1 [uM]>
1000

>  <IC50 ABCC1 [uM]>
1000

>  <IC50 ABCG2 [uM]>
0.0867

$$$$
2,4-substituted quinazoline derivative 38
  MOE2019           2D

 28 31  0  0  0  0  0  0  0  0999 V2000
   13.3390   -1.7630    0.0000 O   0  0  0  0  0  0  0  0  0  0  0  0
   11.8390   -1.7630    0.0000 C   0  0  0  0  0  0  0  0  0  0  0  0
   11.0890   -3.0620    0.0000 C   0  0  0  0  0  0  0  0  0  0  0  0
   11.8390   -4.3610    0.0000 O   0  0  0  0  0  0  0  0  0  0  0  0
   11.0890   -5.6600    0.0000 C   0  0  0  0  0  0  0  0  0  0  0  0
    9.5890   -3.0620    0.0000 C   0  0  0  0  0  0  0  0  0  0  0  0
    8.8390   -1.7630    0.0000 C   0  0  0  0  0  0  0  0  0  0  0  0
    9.5890   -0.4640    0.0000 C   0  0  0  0  0  0  0  0  0  0  0  0
    8.8390    0.8350    0.0000 N   0  0  0  0  0  0  0  0  0  0  0  0
    7.3390    0.8350    0.0000 C   0  0  0  0  0  0  0  0  0  0  0  0
    6.5890   -0.4640    0.0000 N   0  0  0  0  0  0  0  0  0  0  0  0
    5.0890   -0.4640    0.0000 C   0  0  0  0  0  0  0  0  0  0  0  0
    4.3390   -1.7630    0.0000 C   0  0  0  0  0  0  0  0  0  0  0  0
    5.0890   -3.0620    0.0000 C   0  0  0  0  0  0  0  0  0  0  0  0
    4.3390   -4.3610    0.0000 C   0  0  0  0  0  0  0  0  0  0  0  0
    2.8390   -4.3610    0.0000 C   0  0  0  0  0  0  0  0  0  0  0  0
    2.0890   -3.0620    0.0000 C   0  0  0  0  0  0  0  0  0  0  0  0
    0.5890   -3.0620    0.0000 C   0  0  0  0  0  0  0  0  0  0  0  0
   -0.9110   -3.0620    0.0000 N   0  0  0  0  0  0  0  0  0  0  0  0
    2.8390   -1.7630    0.0000 C   0  0  0  0  0  0  0  0  0  0  0  0
    4.3390    0.8350    0.0000 N   0  0  0  0  0  0  0  0  0  0  0  0
    5.0890    2.1340    0.0000 C   0  0  0  0  0  0  0  0  0  0  0  0
    4.3390    3.4330    0.0000 C   0  0  0  0  0  0  0  0  0  0  0  0
    5.0890    4.7320    0.0000 C   0  0  0  0  0  0  0  0  0  0  0  0
    6.5890    4.7320    0.0000 C   0  0  0  0  0  0  0  0  0  0  0  0
    7.3390    3.4330    0.0000 C   0  0  0  0  0  0  0  0  0  0  0  0
    6.5890    2.1340    0.0000 C   0  0  0  0  0  0  0  0  0  0  0  0
   11.0890   -0.4640    0.0000 C   0  0  0  0  0  0  0  0  0  0  0  0
  1  2  1  0  0  0  0
  2  3  1  0  0  0  0
  2 28  2  0  0  0  0
  3  4  1  0  0  0  0
  3  6  2  0  0  0  0
  4  5  1  0  0  0  0
  6  7  1  0  0  0  0
  7  8  2  0  0  0  0
  8  9  1  0  0  0  0
  8 28  1  0  0  0  0
  9 10  1  0  0  0  0
 10 11  1  0  0  0  0
 10 27  2  0  0  0  0
 11 12  2  0  0  0  0
 12 13  1  0  0  0  0
 12 21  1  0  0  0  0
 13 14  1  0  0  0  0
 13 20  2  0  0  0  0
 14 15  2  0  0  0  0
 15 16  1  0  0  0  0
 16 17  2  0  0  0  0
 17 18  1  0  0  0  0
 17 20  1  0  0  0  0
 18 19  3  0  0  0  0
 21 22  2  0  0  0  0
 22 23  1  0  0  0  0
 22 27  1  0  0  0  0
 23 24  2  0  0  0  0
 24 25  1  0  0  0  0
 25 26  2  0  0  0  0
 26 27  1  0  0  0  0
M  END
>  <Compound >
2,4-substituted quinazoline derivative 38

>  <SMILES>
OC1=C(OC)C=CC(NC2=NC(C3=CC=CC(C#N)=C3)=NC4=CC=CC=C42)=C1

>  <IC50 ABCB1 [uM]>
1000

>  <IC50 ABCC1 [uM]>
1000

>  <IC50 ABCG2 [uM]>
0.297

$$$$
2,4-substituted quinazoline derivative 39
  MOE2019           2D

 29 32  0  0  0  0  0  0  0  0999 V2000
    0.0000    0.0000    0.0000 N   0  0  0  0  0  0  0  0  0  0  0  0
    1.5000    0.0000    0.0000 C   0  0  0  0  0  0  0  0  0  0  0  0
    3.0000    0.0000    0.0000 C   0  0  0  0  0  0  0  0  0  0  0  0
    3.7500    1.2990    0.0000 C   0  0  0  0  0  0  0  0  0  0  0  0
    5.2500    1.2990    0.0000 C   0  0  0  0  0  0  0  0  0  0  0  0
    6.0000    2.5980    0.0000 C   0  0  0  0  0  0  0  0  0  0  0  0
    5.2500    3.8970    0.0000 N   0  0  0  0  0  0  0  0  0  0  0  0
    6.0000    5.1960    0.0000 C   0  0  0  0  0  0  0  0  0  0  0  0
    5.2500    6.4950    0.0000 C   0  0  0  0  0  0  0  0  0  0  0  0
    6.0000    7.7940    0.0000 C   0  0  0  0  0  0  0  0  0  0  0  0
    7.5000    7.7940    0.0000 C   0  0  0  0  0  0  0  0  0  0  0  0
    8.2500    6.4950    0.0000 C   0  0  0  0  0  0  0  0  0  0  0  0
    7.5000    5.1960    0.0000 C   0  0  0  0  0  0  0  0  0  0  0  0
    8.2500    3.8970    0.0000 C   0  0  0  0  0  0  0  0  0  0  0  0
    9.7500    3.8970    0.0000 N   0  0  0  0  0  0  0  0  0  0  0  0
   10.5000    2.5980    0.0000 C   0  0  0  0  0  0  0  0  0  0  0  0
   12.0000    2.5980    0.0000 C   0  0  0  0  0  0  0  0  0  0  0  0
   12.7500    1.2990    0.0000 C   0  0  0  0  0  0  0  0  0  0  0  0
   14.2500    1.2990    0.0000 N   0  0  0  0  0  0  0  0  0  0  0  0
   15.0000    0.0000    0.0000 C   0  0  0  0  0  0  0  0  0  0  0  0
   14.2500   -1.2990    0.0000 C   0  0  0  0  0  0  0  0  0  0  0  0
   16.5000    0.0000    0.0000 O   0  0  0  0  0  0  0  0  0  0  0  0
   12.0000    0.0000    0.0000 C   0  0  0  0  0  0  0  0  0  0  0  0
   10.5000    0.0000    0.0000 C   0  0  0  0  0  0  0  0  0  0  0  0
    9.7500    1.2990    0.0000 C   0  0  0  0  0  0  0  0  0  0  0  0
    7.5000    2.5980    0.0000 N   0  0  0  0  0  0  0  0  0  0  0  0
    6.0000    0.0000    0.0000 C   0  0  0  0  0  0  0  0  0  0  0  0
    5.2500   -1.2990    0.0000 C   0  0  0  0  0  0  0  0  0  0  0  0
    3.7500   -1.2990    0.0000 C   0  0  0  0  0  0  0  0  0  0  0  0
  1  2  3  0  0  0  0
  2  3  1  0  0  0  0
  3  4  1  0  0  0  0
  3 29  2  0  0  0  0
  4  5  2  0  0  0  0
  5  6  1  0  0  0  0
  5 27  1  0  0  0  0
  6  7  1  0  0  0  0
  6 26  2  0  0  0  0
  7  8  2  0  0  0  0
  8  9  1  0  0  0  0
  8 13  1  0  0  0  0
  9 10  2  0  0  0  0
 10 11  1  0  0  0  0
 11 12  2  0  0  0  0
 12 13  1  0  0  0  0
 13 14  2  0  0  0  0
 14 15  1  0  0  0  0
 14 26  1  0  0  0  0
 15 16  1  0  0  0  0
 16 17  1  0  0  0  0
 16 25  2  0  0  0  0
 17 18  2  0  0  0  0
 18 19  1  0  0  0  0
 18 23  1  0  0  0  0
 19 20  1  0  0  0  0
 20 21  1  0  0  0  0
 20 22  2  0  0  0  0
 23 24  2  0  0  0  0
 24 25  1  0  0  0  0
 27 28  2  0  0  0  0
 28 29  1  0  0  0  0
M  END
>  <Compound >
2,4-substituted quinazoline derivative 39

>  <SMILES>
N#CC1=CC(C2=NC3=CC=CC=C3C(NC4=CC(NC(C)=O)=CC=C4)=N2)=CC=C1

>  <IC50 ABCB1 [uM]>
1000

>  <IC50 ABCC1 [uM]>
1000

>  <IC50 ABCG2 [uM]>
0.225

$$$$
2,4-substituted quinazoline derivative 40
  MOE2019           2D

 28 31  0  0  0  0  0  0  0  0999 V2000
    0.0000    0.0000    0.0000 C   0  0  0  0  0  0  0  0  0  0  0  0
    1.5000    0.0000    0.0000 O   0  0  0  0  0  0  0  0  0  0  0  0
    2.2500   -1.2990    0.0000 C   0  0  0  0  0  0  0  0  0  0  0  0
    1.5000   -2.5980    0.0000 C   0  0  0  0  0  0  0  0  0  0  0  0
    2.2500   -3.8970    0.0000 C   0  0  0  0  0  0  0  0  0  0  0  0
    3.7500   -3.8970    0.0000 C   0  0  0  0  0  0  0  0  0  0  0  0
[truncated: 2,896,685 more chars]
