# Supplementary material for: C@PA: Computer-Aided Pattern Analysis to Predict Multitarget ABC Transporter Inhibitors
Source: J Med Chem. 2021 Mar 16;64(6):3350–66. doi: 10.1021/acs.jmedchem.0c02199 (PMC8041314; doi:10.1021/acs.jmedchem.0c02199)
Supplement: Supplementary file 1 — jm0c02199_si_001.zip [file jm0c02199_si_001.zip › JMC_C@PA_Supplementary_Table_3_Revision.xlsx]

## Sheet: Data_ABCTransporters_Vignesh1_M
Compound	ABCB1_Activity	ABCC1_Activity	ABCG2_Activity	Class
Ureidocarboxylic acid derivative 4	0	0	0	class0
Ureidocarboxylic acid derivative 16	0	1	0	class2
Thioureidocarboxylic acid derivative 18	0	0	0	class0
Ureidothiophene derivative 25	0	0	0	class0
Ureidothiophene derivative 27	0	1	0	class2
Thioureidothiophene derivative 29	0	1	0	class2
Thioureidothiophene derivative 30	0	1	0	class2
Thioureidothiophene derivative 31	0	1	0	class2
Thioureidothiophene derivative 37	0	1	0	class2
Thioureidothiophene derivative 40	0	1	0	class2
Thioureidothiophene derivative 42	0	1	0	class2
Thioureidothiophene derivative 46	0	1	1	class6
Thioureidothiophene derivative 47	0	1	0	class2
Thioureidothiophene derivative 48	0	1	1	class6
Thioureidothiophene derivative 49	0	1	0	class2
Thienopyridine derivative 6a	1	1	1	class7
Thienopyridine derivative 6b	1	0	1	class5
Thienopyridine derivative 6c	1	0	1	class5
Thienopyridine derivative 6d	0	0	1	class3
Thienopyridine derivative 6e	0	0	0	class0
Thienopyridine derivative 6f	0	0	0	class0
Thienopyridine derivative 6g	1	0	1	class5
Thienopyridine derivative 6j	1	1	1	class7
Thienopyridine derivative 6k	1	1	1	class7
Thienopyridine derivative 6l	1	0	1	class5
Thienopyridine derivative 6m	1	0	1	class5
Thienopyridine derivative 6n	0	0	0	class0
Thienopyridine derivative 6o	1	0	1	class5
Thienopyridine derivative 6p	1	0	1	class5
Thienopyridine derivative 6q	1	1	1	class7
Thienopyridine derivative 6r	1	1	1	class7
Thienopyridine derivative 6s	1	1	1	class7
Thienopyridine derivative 6t	0	0	0	class0
Thienopyridine derivative 6u	1	0	1	class5
Thienopyridine derivative 6v	0	0	1	class3
Thienopyridine derivative 6w	0	0	0	class0
Thienopyridine derivative 6x	0	0	0	class0
Thienopyridine derivative 6y	0	0	0	class0
Thienopyridine derivative 7	0	0	0	class0
Thienopyridine derivative 14a	0	0	1	class3
Thienopyridine derivative 14b	0	0	0	class0
4-Anilinoquinazoline derivative 1	0	0	1	class3
4-Anilinoquinazoline derivative 2	0	0	1	class3
4-Anilinoquinazoline derivative 3	0	0	1	class3
4-Anilinoquinazoline derivative 4	0	0	1	class3
4-Anilinoquinazoline derivative 5	0	0	1	class3
4-Anilinoquinazoline derivative 6	0	0	1	class3
4-Anilinoquinazoline derivative 7	0	0	1	class3
4-Anilinoquinazoline derivative 8	0	1	1	class6
4-Anilinoquinazoline derivative 9	0	0	1	class3
4-Anilinoquinazoline derivative 10	0	0	1	class3
4-Anilinoquinazoline derivative 11	1	0	1	class5
4-Anilinoquinazoline derivative 12	0	0	1	class3
4-Anilinoquinazoline derivative 13	0	0	1	class3
4-Anilinoquinazoline derivative 14	0	0	1	class3
4-Anilinoquinazoline derivative 15	0	0	1	class3
4-Anilinoquinazoline derivative 16	0	0	1	class3
4-Anilinoquinazoline derivative 17	0	0	1	class3
4-Anilinoquinazoline derivative 18	0	0	1	class3
4-Anilinoquinazoline derivative 19	0	0	1	class3
4-Anilinoquinazoline derivative 20	0	1	1	class6
4-Anilinoquinazoline derivative 21	0	0	1	class3
4-Anilinoquinazoline derivative 22	0	1	1	class6
4-Anilinoquinazoline derivative 23	0	0	1	class3
4-Anilinoquinazoline derivative 24	1	0	1	class5
4-Anilinoquinazoline derivative 25	0	0	1	class3
4-Anilinoquinazoline derivative 26	0	0	1	class3
4-Anilinoquinazoline derivative 27	0	0	1	class3
4-Anilinoquinoline derivative 28	1	0	1	class5
4-Anilinoquinoline derivative 29	1	1	1	class7
4-Anilinoquinoline derivative 30	1	1	1	class7
4-Anilinoquinoline derivative 31	1	0	1	class5
4-Anilinoquinoline derivative 32	0	0	1	class3
2 4-substituted quinazoline derivative 15	0	0	1	class3
2 4-substituted Quinazoline derivative 16	0	0	1	class3
2 4-substituted quinazoline derivative 17	0	0	1	class3
2 4-substituted quinazoline derivative 18	0	0	1	class3
2 4-substituted quinazoline derivative 19	0	0	1	class3
2 4-substituted quinazoline derivative 20	0	0	1	class3
2 4-substituted quinazoline derivative 21	0	0	1	class3
2 4-substituted quinazoline derivative 22	0	0	1	class3
2 4-substituted quinazoline derivative 23	0	0	1	class3
2 4-substituted quinazoline derivative 24	0	0	1	class3
2 4-substituted quinazoline derivative 25	0	0	1	class3
2 4-substituted quinazoline derivative 26	0	0	1	class3
2 4-substituted quinazoline derivative 27	0	0	1	class3
2 4-substituted quinazoline derivative 28	0	0	1	class3
2 4-substituted quinazoline derivative 29	0	0	1	class3
2 4-substituted quinazoline derivative 30	1	0	1	class5
2 4-substituted quinazoline derivative 31	0	0	0	class0
2 4-substituted quinazoline derivative 32	0	0	0	class0
2 4-substituted quinazoline derivative 33	0	0	1	class3
2 4-substituted quinazoline derivative 34	0	0	1	class3
2 4-substituted quinazoline derivative 35	0	0	1	class3
2 4-substituted quinazoline derivative 36	0	0	1	class3
2 4-substituted quinazoline derivative 37	0	0	1	class3
2 4-substituted quinazoline derivative 38	0	0	1	class3
2 4-substituted quinazoline derivative 39	0	0	1	class3
2 4-substituted quinazoline derivative 40	0	0	1	class3
2 4-substituted quinazoline derivative 41	0	0	1	class3
2 4-substituted quinazoline derivative 42	0	0	1	class3
2 4-substituted quinazoline derivative 43	0	0	1	class3
2 4-substituted quinazoline derivative 44	0	0	1	class3
2 4-substituted quinazoline derivative 45	0	0	1	class3
2 4-substituted quinazoline derivative 46	0	0	1	class3
2 4-substituted quinazoline derivative 47	1	0	1	class5
2 4-substituted quinazoline derivative 48	1	0	1	class5
2 4-substituted quinazoline derivative 49	0	0	1	class3
2 4-substituted quinazoline derivative 50	0	0	1	class3
2 4-substituted quinazoline derivative 51	0	0	1	class3
2 4-substituted quinazoline derivative 52	1	1	1	class7
2 4-substituted quinazoline derivative 53	0	0	1	class3
2 4-substituted quinazoline derivative 54	1	0	1	class5
2 4-substituted quinazoline derivative 55	0	0	1	class3
2 4-substituted quinazoline derivative 56	0	0	1	class3
2 4-substituted quinazoline derivative 57	0	0	1	class3
2 4-substituted quinazoline derivative 58	1	0	1	class5
2 4-substituted quinazoline derivative 59	1	0	1	class5
2 4-substituted quinazoline derivative 60	1	0	1	class5
2 4-substituted quinazoline derivative 61	0	0	1	class3
2 4-substituted quinazoline derivative 62	1	0	1	class5
Pyridopyrimidine derivative 10	0	0	1	class3
Pyridopyrimidine derivative 11	0	0	1	class3
Pyridopyrimidine derivative 12	0	0	1	class3
Pyridopyrimidine derivative 13	0	0	0	class0
Pyridopyrimidine derivative 14	0	0	1	class3
Pyridopyrimidine derivative 15	0	0	1	class3
Pyridopyrimidine derivative 16	0	0	1	class3
Pyridopyrimidine derivative 17	0	0	1	class3
Pyridopyrimidine derivative 18	0	0	1	class3
Pyridopyrimidine derivative 19	0	0	1	class3
Pyridopyrimidine derivative 20	0	0	1	class3
Pyridopyrimidine derivative 21	0	0	1	class3
Pyridopyrimidine derivative 22	0	0	1	class3
Pyridopyrimidine derivative 23	0	0	1	class3
Pyridopyrimidine derivative 24	0	0	1	class3
Pyridopyrimidine derivative 25	0	0	1	class3
Pyridopyrimidine derivative 26	0	0	1	class3
Pyridopyrimidine derivative 27	0	0	1	class3
Pyridopyrimidine derivative 28	0	0	1	class3
Pyridopyrimidine derivative 29	0	0	1	class3
Pyridopyrimidine derivative 30	0	0	1	class3
Pyridopyrimidine derivative 31	0	0	1	class3
Pyridopyrimidine derivative 32	0	0	1	class3
Pyridopyrimidine derivative 33	0	0	1	class3
Pyridopyrimidine derivative 34	0	0	1	class3
Pyridopyrimidine derivative 35	0	0	1	class3
Pyridopyrimidine derivative 36	0	0	1	class3
Pyridopyrimidine derivative 37	0	0	1	class3
Pyridopyrimidine derivative 38	0	0	1	class3
Pyridopyrimidine derivative 39	0	0	1	class3
Pyridopyrimidine derivative 40	0	0	1	class3
Pyridopyrimidine derivative 41	0	0	1	class3
Pyridopyrimidine derivative 42	0	0	0	class0
Pyridopyrimidine derivative 43	0	0	0	class0
Pyridopyrimidine derivative 44	0	0	1	class3
Pyridopyrimidine derivative 45	0	0	0	class0
2 4 6-substituted quinazoline derivative 14	0	0	1	class3
2 4 6-substituted quinazoline derivative 15	0	0	1	class3
2 4 6-substituted quinazoline derivative 16	0	0	1	class3
2 4 6-substituted quinazoline derivative 17	0	0	1	class3
2 4 6-substituted quinazoline derivative 18	0	0	1	class3
2 4 6-substituted quinazoline derivative 19	0	0	1	class3
2 4 6-substituted quinazoline derivative 20	0	0	1	class3
2 4 6-substituted quinazoline derivative 21	0	0	1	class3
2 4 6-substituted quinazoline derivative 22	0	0	1	class3
2 4 6-substituted quinazoline derivative 23	0	0	1	class3
2 4 6-substituted quinazoline derivative 24	0	0	1	class3
2 4 6-substituted quinazoline derivative 25	0	0	1	class3
2 4 6-substituted quinazoline derivative 26	0	0	1	class3
2 4 6-substituted quinazoline derivative 27	0	0	1	class3
2 4 6-substituted quinazoline derivative 28	0	0	1	class3
2 4 6-substituted quinazoline derivative 29	0	0	1	class3
2 4 6-substituted quinazoline derivative 30	0	0	1	class3
2 4 6-substituted quinazoline derivative 31	0	0	1	class3
2 4 6-substituted quinazoline derivative 32	0	0	1	class3
2 4 6-substituted quinazoline derivative 33	0	0	1	class3
2 4 6-substituted quinazoline derivative 34	0	0	1	class3
2 4 6-substituted quinazoline derivative 35	0	0	1	class3
2 4 6-substituted quinazoline derivative 36	0	0	1	class3
2 4 6-substituted quinazoline derivative 37	0	0	1	class3
2 4 6-substituted quinazoline derivative 38	0	0	1	class3
2 4 6-substituted quinazoline derivative 39	0	0	1	class3
2 4 6-substituted quinazoline derivative 40	0	0	1	class3
2 4 6-substituted quinazoline derivative 41	0	0	1	class3
2 4 6-substituted quinazoline derivative 42	0	0	1	class3
2 4 6-substituted quinazoline derivative 43	0	0	1	class3
2 4 6-substituted quinazoline derivative 44	0	0	1	class3
2 4 6-substituted quinazoline derivative 45	0	0	1	class3
2 4 6-substituted quinazoline derivative 46	0	0	1	class3
2 4 6-substituted quinazoline derivative 47	0	0	1	class3
2 4 6-substituted quinazoline derivative 48	0	0	1	class3
2 4 6-substituted quinazoline derivative 51	0	0	1	class3
Pyrrolopyrimidine derivative 12	0	1	1	class6
Pyrrolopyrimidine derivative 13	0	1	1	class6
Pyrrolopyrimidine derivative 14	0	1	0	class2
Pyrrolopyrimidine derivative 15	0	1	1	class6
Pyrrolopyrimidine derivative 16	0	1	1	class6
Pyrrolopyrimidine derivative 17	0	0	0	class0
Pyrrolopyrimidine derivative 18	0	1	1	class6
Pyrrolopyrimidine derivative 19	0	1	0	class2
Pyrrolopyrimidine derivative 20	0	0	0	class0
Pyrrolopyrimidine derivative 21	0	0	1	class3
Pyrrolopyrimidine derivative 22	0	1	1	class6
Pyrrolopyrimidine derivative 23	0	1	1	class6
Pyrrolopyrimidine derivative 24	0	1	1	class6
Pyrrolopyrimidine derivative 25	0	0	0	class0
Pyrrolopyrimidine derivative 26	0	1	0	class2
Pyrrolopyrimidine derivative 27	0	1	0	class2
Pyrrolopyrimidine derivative 28	0	1	0	class2
Pyrrolopyrimidine derivative 29	0	1	0	class2
Pyrrolopyrimidine derivative 30	0	1	0	class2
Pyrrolopyrimidine derivative 31	1	1	0	class4
Pyrrolopyrimidine derivative 32	0	1	0	class2
Pyrrolopyrimidine derivative 33	0	1	0	class2
Pyrrolopyrimidine derivative 34	0	1	0	class2
Pyrrolopyrimidine derivative 35	0	1	0	class2
Pyrrolopyrimidine derivative 36	0	1	0	class2
Pyrrolopyrimidine derivative 37	0	1	0	class2
Pyrrolopyrimidine derivative 38	0	1	0	class2
Pyrrolopyrimidine derivative 6	0	0	0	class0
Pyrrolopyrimidine derivative 7	0	1	0	class2
Pyrrolopyrimidine derivative 8	0	1	0	class2
Pyrrolopyrimidine derivative 9	0	1	0	class2
Pyrrolopyrimidine derivative 10	0	1	0	class2
Pyrrolopyrimidine derivative 11	0	1	0	class2
Purine analog 12	0	0	0	class0
Purine analog 13	0	0	0	class0
Purine analog 14	0	0	0	class0
Purine analog 15	0	0	0	class0
Pyrrolopyrimidine derivative 41	1	1	1	class7
Pyrrolopyrimidine derivative 42	1	1	0	class4
Pyrrolopyrimidine derivative 43	0	1	0	class2
Pyrrolopyrimidine derivative 44	0	1	0	class2
Pyrrolopyrimidine derivative 45	0	1	0	class2
Pyrrolopyrimidine derivative 46	0	1	1	class6
Pyrrolopyrimidine derivative 47	0	0	0	class0
Pyrrolopyrimidine derivative 48	0	1	0	class2
Pyrrolopyrimidine derivative 49	0	1	0	class2
Pyrrolopyrimidine derivative 50	0	1	0	class2
Pyrrolopyrimidine derivative 51	1	1	0	class4
Pyrrolopyrimidine derivative 52	1	1	0	class4
Pyrrolopyrimidine derivative 53	1	1	1	class7
Pyrrolopyrimidine derivative 54	1	1	1	class7
Pyrrolopyrimidine derivative 55	1	1	1	class7
Pyrrolopyrimidine derivative 56	0	1	0	class2
Pyrrolopyrimidine derivative 57	1	1	0	class4
Pyrrolopyrimidine derivative 58	0	1	0	class2
Pyrrolopyrimidine derivative 59	0	1	0	class2
Pyrrolopyrimidine derivative 60	0	1	0	class2
Pyrrolopyrimidine derivative 61	0	1	0	class2
Pyrrolopyrimidine derivative 62	0	1	0	class2
Pyrrolopyrimidine derivative 63	0	1	0	class2
Pyrrolopyrimidine derivative 64	0	1	0	class2
Pyrrolopyrimidine derivative 65	1	1	0	class4
Indolopyrimidine derivative 66	1	1	1	class7
Indolopyrimidine derivative 67	0	1	0	class2
Indolopyrimidine derivative 68	1	1	1	class7
Indolopyrimidine derivative 69	1	1	1	class7
Indolopyrimidine derivative 70	1	1	1	class7
Indolopyrimidine derivative 71	1	1	1	class7
Indolopyrimidine derivative 72	0	1	1	class6
Indolopyrimidine derivative 73	1	1	1	class7
Indolopyrimidine derivative 74	0	1	1	class6
Phenyltetrazolylphenylamide derivative 5	0	0	1	class3
Phenyltetrazolylphenylamide derivative 6	0	0	0	class0
Phenyltetrazolylphenylamide derivative 7	0	0	1	class3
Phenyltetrazolylphenylamide derivative 8	0	0	0	class0
Phenyltetrazolylphenylamide derivative 9	0	0	1	class3
Phenyltetrazolylphenylamide derivative 10	0	0	1	class3
Phenyltetrazolylphenylamide derivative 11	0	0	1	class3
Phenyltetrazolylphenylamide derivative 12	0	0	0	class0
Phenyltetrazolylphenylamide derivative 13	0	0	0	class0
Phenyltetrazolylphenylamide derivative 14	0	0	1	class3
Phenyltetrazolylphenylamide derivative 15	0	0	0	class0
Phenyltetrazolylphenylamide derivative 16	0	0	1	class3
Phenyltetrazolylphenylamide derivative 17	0	0	0	class0
Phenyltetrazolylphenylamide derivative 18	0	0	1	class3
Phenyltetrazolylphenylamide derivative 19	0	0	1	class3
Phenyltetrazolylphenylamide derivative 20	0	0	1	class3
Phenyltetrazolylphenylamide derivative 21	0	0	1	class3
Phenyltetrazolylphenylamide derivative 22	0	0	1	class3
Phenyltetrazolylphenylamide derivative 23	1	0	1	class5
Phenyltetrazolylphenylamide derivative 24	0	0	1	class3
Phenyltetrazolylphenylamide derivative 25	0	0	1	class3
2-Phenylquinazoline derivative 1	0	0	1	class3
2-Phenylquinazoline derivative 2	0	0	1	class3
2-Phenylquinazoline derivative 3	0	0	1	class3
2-Phenylquinazoline derivative 4	0	0	1	class3
2-Phenylquinazoline derivative 5	0	0	1	class3
2-Phenylquinazoline derivative 6	0	0	1	class3
2-Phenylquinazoline derivative 7	0	0	1	class3
2-Phenylquinazoline derivative 8	0	0	1	class3
2-Phenylquinazoline derivative 9	0	0	1	class3
2-Phenylquinazoline derivative 10	1	0	1	class5
2-Phenylquinazoline derivative 11	0	0	1	class3
2-Phenylquinazoline derivative 12	0	0	1	class3
2-Phenylquinazoline derivative 13	0	0	1	class3
2-Phenylquinazoline derivative 14	0	0	1	class3
2-Phenylquinazoline derivative 15	0	0	1	class3
2-Phenylquinazoline derivative 16	0	0	1	class3
2-Phenylquinazoline derivative 17	0	0	1	class3
2-Phenylquinazoline derivative 18	0	0	1	class3
2-Phenylquinazoline derivative 19	0	0	1	class3
2-Phenylquinazoline derivative 20	0	0	1	class3
2-Phenylquinazoline derivative 21	0	0	1	class3
2-Phenylquinazoline derivative 22	0	0	1	class3
2-Phenylquinazoline derivative 23	0	0	1	class3
2-Phenylquinazoline derivative 24	0	0	1	class3
Chalcone derivative 1	0	0	0	class0
Chalcone derivative 2	0	0	0	class0
Chalcone derivative 3	0	0	0	class0
Chalcone derivative 4	0	0	0	class0
Chalcone derivative 5	0	0	1	class3
Chalcone derivative 6	0	0	0	class0
Chalcone derivative 7	0	0	0	class0
Chalcone derivative 8	0	0	1	class3
Chalcone derivative 9	0	0	1	class3
Chalcone derivative 10	0	0	1	class3
Chalcone derivative 11	0	0	1	class3
Chalcone derivative 12	0	0	0	class0
Chalcone derivative 13	0	0	1	class3
Chalcone derivative 14	0	0	1	class3
Chalcone derivative 15	0	0	1	class3
Chalcone derivative 16	0	0	1	class3
Chalcone derivative 17	0	0	0	class0
Chalcone derivative 18	0	0	0	class0
Chalcone derivative 19	0	0	1	class3
Chalcone derivative 20	0	0	1	class3
Chalcone derivative 21	0	0	1	class3
Chalcone derivative 22	0	0	1	class3
Chalcone derivative 23	0	0	0	class0
Chalcone derivative 24	0	0	1	class3
Chalcone derivative 25	0	0	1	class3
Chalcone derivative 26	0	0	1	class3
Chalcone derivative 27	0	0	1	class3
Chalcone derivative 28	0	0	1	class3
Chalcone derivative 29	0	0	1	class3
Chalcone derivative 30	0	0	1	class3
Benzochalcone derivative 31	0	0	0	class0
Benzochalcone derivative 32	0	0	0	class0
Benzochalcone derivative 33	0	0	1	class3
Benzochalcone derivative 34	0	0	1	class3
Benzochalcone derivative 35	0	0	0	class0
Benzochalcone derivative 36	0	0	0	class0
Benzochalcone derivative 37	0	0	0	class0
Benzochalcone derivative 38	0	0	1	class3
Benzochalcone derivative 39	0	0	1	class3
Benzochalcone derivative 40	0	0	1	class3
Benzochalcone derivative 41	0	0	1	class3
Benzochalcone derivative 42	0	0	1	class3
Benzochalcone derivative 43	0	0	0	class0
Benzochalcone derivative 44	0	0	1	class3
Flavone derivative 1	0	0	0	class0
Flavone derivative 2	0	0	0	class0
Flavone derivative 3	0	0	0	class0
Flavone derivative 4	0	0	1	class3
Flavone derivative 5	0	0	0	class0
Flavone derivative 6	0	0	1	class3
Flavone derivative 7	0	0	1	class3
Flavone derivative 8	0	0	1	class3
Flavone derivative 9	0	0	1	class3
Flavone derivative 10	0	0	1	class3
Flavone derivative 11	0	0	1	class3
Flavone derivative 12	0	0	1	class3
Flavone derivative 13	0	0	1	class3
Benzoflavone derivative 14	0	0	1	class3
Benzoflavone derivative 15	0	1	1	class6
Benzoflavone derivative 16	1	1	1	class7
Benzoflavone derivative 17	0	0	1	class3
Benzoflavone derivative 18	0	0	1	class3
Benzoflavone derivative 19	0	0	1	class3
Benzoflavone derivative 20	1	0	1	class5
Benzoflavone derivative 21	0	0	0	class0
Benzoflavone derivative 22	0	0	1	class3
Benzoflavone derivative 23	0	0	1	class3
Benzoflavone derivative 24	0	0	1	class3
Benzoflavone derivative 25	0	0	1	class3
Benzoflavone derivative 26	0	0	1	class3
Benzoflavone derivative 27	0	0	1	class3
Benzoflavone derivative 28	0	0	1	class3
Benzoflavone derivative 29	0	0	0	class0
Benzoflavone derivative 30	0	0	1	class3
Benzoflavone derivative 31	0	0	1	class3
Benzoflavone derivative 32	0	0	0	class0
Benzoflavone derivative 33	0	0	1	class3
Benzoflavone derivative 34	0	0	1	class3
Quinazoline derivative 26	0	0	1	class3
Quinazoline derivative 27	0	0	1	class3
Quinazoline derivative 28	0	0	1	class3
Quinazoline derivative 29	1	1	1	class7
Quinazoline derivative 30	0	0	1	class3
Quinazoline derivative 31	1	0	1	class5
Quinazoline derivative 32	0	0	1	class3
Quinazoline derivative 33	0	0	1	class3
Quinazoline derivative 34	0	0	1	class3
Quinazoline derivative 35	0	0	1	class3
Quinazoline derivative 36	0	0	1	class3
Quinazoline derivative 37	0	0	1	class3
Quinazoline derivative 38	0	0	1	class3
Quinazoline derivative 39	0	0	1	class3
Quinazoline derivative 40	0	0	1	class3
Quinazoline derivative 41	0	0	1	class3
Quinazoline derivative 42	0	0	1	class3
Quinazoline derivative 43	0	0	1	class3
Quinazoline derivative 44	0	0	1	class3
Quinazoline derivative 45	0	0	1	class3
Quinazoline derivative 46	0	0	1	class3
Quinazoline derivative 47	0	0	1	class3
Quinazoline derivative 48	0	0	1	class3
Quinazoline derivative 49	0	0	1	class3
Quinazoline derivative 50	0	0	1	class3
Quinazoline derivative 51	0	0	1	class3
Quinazoline derivative 52	0	0	1	class3
Quinazoline derivative 53	0	0	1	class3
Quinazoline derivative 54	0	0	1	class3
Quzinazolinechalcone derivative 17	1	0	1	class5
Quzinazolinechalcone derivative 18	1	0	1	class5
Quzinazolinechalcone derivative 19	1	0	1	class5
Quzinazolinechalcone derivative 20	1	0	1	class5
Quzinazolinechalcone derivative 21	0	0	1	class3
Quzinazolinechalcone derivative 22	0	0	1	class3
Quzinazolinechalcone derivative 23	0	0	1	class3
Quzinazolinechalcone derivative 24	1	0	1	class5
Quzinazolinechalcone derivative 25	1	0	1	class5
Quzinazolinechalcone derivative 26	1	0	1	class5
Quzinazolinechalcone derivative 27	1	0	1	class5
Quzinazolinechalcone derivative 28	1	0	1	class5
Quzinazolinechalcone derivative 29	0	0	1	class3
Quzinazolinechalcone derivative 30	1	0	1	class5
Quzinazolinechalcone derivative 31	0	0	1	class3
Quzinazolinechalcone derivative 32	0	0	1	class3
Quzinazolinechalcone derivative 33	0	0	1	class3
Quzinazolinechalcone derivative 34	0	0	1	class3
Quzinazolinechalcone derivative 35	0	0	1	class3
Quzinazolinechalcone derivative 36	0	0	1	class3
Quzinazolinechalcone derivative 37	0	0	1	class3
Quzinazolinechalcone derivative 38	0	0	1	class3
Acryloylphenylcarboxamide derivative 6	0	0	1	class3
Acryloylphenylcarboxamide derivative 7	0	0	0	class0
Acryloylphenylcarboxamide derivative 8	0	0	1	class3
Acryloylphenylcarboxamide derivative 9	0	0	1	class3
Acryloylphenylcarboxamide derivative 10	0	0	1	class3
Acryloylphenylcarboxamide derivative 11	1	0	1	class5
Acryloylphenylcarboxamide derivative 12	0	0	0	class0
Acryloylphenylcarboxamide derivative 13	1	0	1	class5
Acryloylphenylcarboxamide derivative 14	0	0	1	class3
Acryloylphenylcarboxamide derivative 15	0	0	1	class3
Acryloylphenylcarboxamide derivative 16	0	0	1	class3
Acryloylphenylcarboxamide derivative 17	0	0	1	class3
Acryloylphenylcarboxamide derivative 18	0	0	1	class3
Acryloylphenylcarboxamide derivative 19	1	0	1	class5
Acryloylphenylcarboxamide derivative 20	0	0	0	class0
Acryloylphenylcarboxamide derivative 21	0	0	1	class3
Acryloylphenylcarboxamide derivative 22	0	0	1	class3
Acryloylphenylcarboxamide derivative 23	0	0	1	class3
Acryloylphenylcarboxamide derivative 24	0	0	1	class3
Acryloylphenylcarboxamide derivative 25	0	0	1	class3
Acryloylphenylcarboxamide derivative 26	0	0	1	class3
Acryloylphenylcarboxamide derivative 27	0	0	1	class3
Acryloylphenylcarboxamide derivative 28	0	0	1	class3
Acryloylphenylcarboxamide derivative 29	0	0	0	class0
Acryloylphenylcarboxamide derivative 30	0	0	0	class0
Acryloylphenylcarboxamide derivative 31	0	0	1	class3
Acryloylphenylcarboxamide derivative 32	1	0	1	class5
Acryloylphenylcarboxamide derivative 33	1	0	1	class5
Acryloylphenylcarboxamide derivative 34	0	0	1	class3
Acryloylphenylcarboxamide derivative 35	0	0	1	class3
Acryloylphenylcarboxamide derivative 36	0	0	0	class0
Acryloylphenylcarboxamide derivative 37	0	0	1	class3
Acryloylphenylcarboxamide derivative 38	0	0	0	class0
Acryloylphenylcarboxamide derivative 39	0	0	1	class3
Acryloylphenylcarboxamide derivative 40	0	0	1	class3
Acryloylphenylcarboxamide derivative 41	0	0	0	class0
Dimethoxy-substitued acryloylpphenylcarboxymid derivative 7	1	0	1	class5
Dimethoxy-substitued acryloylpphenylcarboxymid derivative 9	0	0	1	class3
Dimethoxy-substitued acryloylpphenylcarboxymid derivative 11	1	0	1	class5
Dimethoxy-substitued acryloylpphenylcarboxymid derivative 12	1	0	1	class5
Dimethoxy-substitued acryloylpphenylcarboxymid derivative 13	1	0	1	class5
Dimethoxy-substitued acryloylpphenylcarboxymid derivative 14	0	0	1	class3
Dimethoxy-substitued acryloylpphenylcarboxymid derivative 16	0	0	1	class3
Dimethoxy-substitued acryloylpphenylcarboxymid derivative 17	1	0	1	class5
Dimethoxy-substitued acryloylpphenylcarboxymid derivative 18	0	0	1	class3
Dimethoxy-substitued acryloylpphenylcarboxymid derivative 19	0	0	1	class3
Dimethoxy-substitued acryloylpphenylcarboxymid derivative 20	1	0	1	class5
Dimethoxy-substitued acryloylpphenylcarboxymid derivative 21	0	0	1	class3
Dimethoxy-substitued acryloylpphenylcarboxymid derivative 22	0	0	1	class3
Dimethoxy-substitued acryloylpphenylcarboxymid derivative 23	0	0	1	class3
Dimethoxy-substitued acryloylpphenylcarboxymid derivative 24	1	0	1	class5
Dimethoxy-substitued acryloylpphenylcarboxymid derivative 25	1	0	1	class5
Dimethoxy-substitued acryloylpphenylcarboxylate derivative 27	0	0	1	class3
Dimethoxy-substitued acryloylpphenylcarboxylate derivative 28	0	0	1	class3
Dimethoxy-substitued acryloylpphenylcarboxylate derivative 29	1	0	1	class5
Dimethoxy-substitued acryloylpphenylcarboxylate derivative 30	0	0	1	class3
Dimethoxy-substitued acryloylpphenylcarboxylate derivative 31	0	0	1	class3
Dimethoxy-substitued acryloylpphenylcarboxylate derivative 32	1	0	1	class5
WK-X-34 (Tariquidar analog scaffold 4a)	1	0	1	class5
Ayanin	0	0	1	class3
Retusin	0	0	1	class3
Tetradroisoquinoline derivative 1	0	0	0	class0
Tetradroisoquinoline derivative 2	0	0	0	class0
Tetradroisoquinoline derivative 3	0	0	0	class0
Tetradroisoquinoline derivative 4	0	0	0	class0
Benzamidobenzamide 5	0	0	1	class3
Benzamidobenzamide 6	0	0	1	class3
Benzamidobenzamide 7	0	0	1	class3
Benzamidobenzamide 8	0	0	1	class3
Benzamidobenzamide 9	0	0	1	class3
Benzamidobenzamide 10	0	0	1	class3
Tariquidar analog 11	1	0	1	class5
Tariquidar analog 12	1	0	1	class5
Tariquidar analog 13	1	0	1	class5
Tariquidar analog 14	1	0	1	class5
XR9577	1	1	1	class7
Gefitinib	0	0	1	class3
Erlotinib	0	1	1	class6
PD153035	0	0	1	class3
PD158780	0	0	1	class3
AG1428	0	0	1	class3
Imatinib	0	0	1	class3
Nilotinib	1	0	1	class5
Tariquidar analog scaffold 1a (compound 30b)	1	0	0	class1
Tariquidar analog scaffold 1b (compound 30a)	1	0	1	class5
Tariquidar analog scaffold 1c (compound 32)	1	0	1	class5
Tariquidar analog scaffold 1d (compound 33b)	0	0	0	class0
Tariquidar analog scaffold 1e (compound 33a)	0	0	0	class0
Tariquidar analog scaffold 1f (compound 35)	0	0	0	class0
Tariquidar analog scaffold 2a (compound 5 b, WK-X-15, compound 8)	0	0	0	class0
Tariquidar analog scaffold 2b (compound 5a, WK-X-14, compound 7)	1	0	0	class1
Tariquidar analog scaffold 2c (compound 7a, WK-X-30, compound 11)	1	0	1	class5
Tariquidar analog scaffold 2d (compound 6b, WK-X-17, compound 10)	1	0	0	class1
Tariquidar analog scaffold 2e (compound 6a, WK-X-16, compound 9)	1	0	0	class1
Tariquidar analog scaffold 2f (compound 8a, WK-X-33, compound 13)	1	0	0	class1
MC18	1	1	1	class7
2-Aryloxazole derivative 6a	0	0	1	class3
2-Arylthiazole derivative 7a	0	0	0	class0
2-Aryloxazole derivative 8a	1	0	1	class5
2-Arylthiazole derivative 9a	1	0	1	class5
2-Aryloxazole derivative 6b	1	0	0	class1
2-Aryloxazole derivative 8b	0	0	1	class3
2-Arylthiazole derivative 9b	1	0	1	class5
2-Aryloxazole derivative 6c	1	0	0	class1
2-Aryloxazole derivative 8c	0	0	1	class3
2-Aryloxazole derivative 6d	1	0	0	class1
2-Aryloxazole derivative 8d	1	0	1	class5
2-Aryloxazole derivative 6e	1	0	0	class1
2-Aryloxazole derivative 8e	0	0	1	class3
2-Aryloxazole derivative 8f	0	0	0	class0
2-Aryloxazole derivative 8g	0	0	1	class3
2-Aryloxazole derivative 8h	0	0	0	class0
2-Aryloxazole derivative 8i	1	1	0	class4
2-Aryloxazole derivative 6j	0	0	0	class0
2-Aryloxazole derivative 8j	1	0	1	class5
2-Aryloxazole derivative 6k	1	0	0	class1
2-Aryloxazole derivative 8k	1	1	0	class4
2-Arylthiazole derivative 9k	1	1	0	class4
2-Aryloxazole derivative 6l	1	0	0	class1
2-Aryloxazole derivative 8l	1	0	1	class5
2-Aryloxazole derivative 6m	1	0	0	class1
2-Aryloxazole derivative 8m	1	0	0	class1
2-Aryloxazole derivative 8n	0	0	1	class3
2-Aryloxazole derivative 8p	1	1	0	class4
PB28	1	0	0	class1
MC70	1	1	0	class4
Tetradroisoquinolinoquinoline derivative 3a	1	0	0	class1
Tetradroisoquinolinoquinoline derivative 3b	1	0	0	class1
Tetradroisoquinolinoquinoline derivative 3c	1	0	0	class1
Tetradroisoquinolinoquinoline derivative 5	0	0	0	class0
Tetradroisoquinolinoquinoline derivative 8	0	0	0	class0
Tetradroisoquinolinoquinoline derivative 9	1	0	0	class1
Flourine-18-labelled tetrahydroisoquinoline derivative 1a	1	0	0	class1
Flourine-18-labelled tetrahydroisoquinoline derivative 2	1	0	0	class1
Flourine-18-labelled tetrahydroisoquinoline derivative 3	1	0	0	class1
Phenethyltetrahydroisoquinoline derivative 1	1	0	0	class1
Phenethyltetrahydroisoquinoline derivative 2	1	0	0	class1
Phenethyltetrahydroisoquinoline derivative 3	1	0	0	class1
Phenethyltetrahydroisoquinoline derivative 4	1	0	0	class1
Phenethyltetrahydroisoquinoline derivative 5	1	0	0	class1
Phenethyltetrahydroisoquinoline derivative 6	1	0	0	class1
Phenethyltetrahydroisoquinoline derivative 7	1	0	0	class1
Phenethyltetrahydroisoquinoline derivative 8	1	0	0	class1
Phenethyltetrahydroisoquinoline derivative 9	1	0	1	class5
Phenethyltetrahydroisoquinoline derivative 10	1	0	0	class1
Phenethyltetrahydroisoquinoline derivative 11	0	0	0	class0
Phenethyltetrahydroisoquinoline derivative 12	1	0	0	class1
Phenethyltetrahydroisoquinoline derivative 13	1	0	0	class1
Phenethyltetrahydroisoquinoline derivative 14	1	0	0	class1
Phenethyltetrahydroisoquinoline derivative 15	1	0	0	class1
Phenethyltetrahydroisoquinoline derivative 16	1	0	0	class1
Biphenyltetraisoquinoline derivative 5a	1	0	0	class1
Biphenyltetraisoquinoline derivative 5b	1	0	0	class1
Biphenyltetraisoquinoline derivative 5d	1	0	0	class1
Biphenyltetraisoquinoline derivative 5e	1	0	0	class1
Biphenyltetraisoquinoline derivative 5f	0	0	0	class0
Biphenyltetraisoquinoline derivative 12a	1	0	0	class1
Biphenyltetraisoquinoline derivative 12b	1	0	0	class1
Biphenyltetraisoquinoline derivative 12c	0	0	0	class0
Biphenyltetraisoquinoline derivative 17a	1	0	0	class1
Biphenyltetraisoquinoline derivative 12d	1	0	0	class1
Biphenyltetraisoquinoline derivative 12e	1	0	0	class1
Biphenyltetraisoquinoline derivative 16	1	0	0	class1
Biphenyltetraisoquinoline derivative 17b	1	0	0	class1
Hispidulin	0	0	0	class0
ZINC91690409	0	0	0	class0
ZINC12242582	0	0	0	class0
ZINC82121286	0	0	0	class0
ZINC23736071	0	0	0	class0
ZINC32748277	0	0	0	class0
ZINC14855607	1	1	1	class7
ZINC23735541	0	0	0	class0
ZINC23796964	0	0	0	class0
ZINC12751170	0	0	0	class0
ZINC43203317	0	0	0	class0
ZINC23983772	0	0	0	class0
ZINC22358635	0	0	0	class0
ZINC13330664	0	0	0	class0
ZINC09410743	1	0	1	class5
ZINC09764259	0	0	0	class0
ZINC02195896	0	0	0	class0
ZINC70638115	1	0	1	class5
Quinazoline analog 5	0	0	1	class3
Quinazoline analog 6	0	0	1	class3
Quinazoline analog 7	0	0	1	class3
Quinazoline analog 8	1	1	1	class7
Quinazoline analog 9	0	0	1	class3
Quinazoline analog 10	0	0	1	class3
Quinazoline analog 11	0	0	1	class3
Quinazoline analog 12	1	0	1	class5
Quinazoline analog 13	1	0	1	class5
Quinazoline analog 17	0	0	0	class0
Quinazoline analog 18	0	0	1	class3
Dasatinib	0	0	0	class0
Vismodegib (GDC-0449, HhAntag691)	1	0	1	class0
Sunitinib (Sutent, SU11248)	1	0	1	class5
Tariquidar (XR9576)	1	0	1	class5
Dihydrodibenzoazepine derivative 4i	1	0	1	class5
Lapatinib	1	1	1	class7
Crenolanib	1	1	1	class7
Dinaciclib	0	0	0	class0
Tyrphostin RG14620	0	0	0	class0
Ribociclib	1	0	0	class1
Ko143	0	1	1	class6
Chalcone derivative 20	0	0	1	class3
Chalcone derivative 21	0	0	1	class3
Chalcone derivative 22	0	0	1	class3
Chalcone derivative 23	0	0	1	class3
Chalcone derivative 24	0	0	1	class3
Chalcone derivative 25	0	0	1	class3
Chalcone derivative 26	0	0	1	class3
Chalcone derivative 27	0	0	1	class3
Chalcone derivative 28	0	0	0	class0
Chalcone derivative 29	0	0	0	class0
Chalcone derivative 30	0	0	0	class0
Chalcone derivative 31	0	0	0	class0
Chalcone derivative 32	0	0	0	class0
Chalcone derivative 33	0	0	0	class0
Chalcone derivative 55	0	0	1	class3
Chalcone derivative 56	0	0	0	class0
Chalcone derivative 57	0	0	1	class3
Chalcone derivative 58	0	0	0	class0
Chalcone derivative 59	0	0	0	class0
Chalcone derivative 60	0	0	0	class0
Chalcone derivative 61	0	0	1	class3
Chalcone derivative 62	0	0	1	class3
Chalcone derivative 63	0	0	0	class0
Chalcone derivative 64	0	0	0	class0
Chalcone derivative 65	0	0	0	class0
Chalcone derivative 66	0	0	0	class0
Chalcone derivative 67	0	0	0	class0
Chalcone derivative 68	0	0	0	class0
Chalcone derivative 69	0	0	0	class0
Chalcone derivative 70	0	0	0	class0
Chalcone derivative 71	0	0	0	class0
Chalcone derivative 72	0	0	0	class0
Chalcone derivative 73	0	0	0	class0
Chalcone derivative 74	0	0	0	class0
Chalcone derivative 75	0	0	0	class0
Chalcone derivative 76	0	0	0	class0
Chalcone derivative 77	0	0	1	class3
Chalcone derivative 78	0	0	0	class0
Chalcone derivative 79	0	0	0	class0
Chalcone derivative 80	0	0	1	class3
Chalcone derivative 81	0	0	1	class3
Chalcone derivative 82	0	0	1	class3
Chalcone derivative 83	0	0	1	class3
Chalcone derivative 84	0	0	1	class3
Chalcone derivative 85	0	0	1	class3
Flavone derivative 94	0	0	0	class0
Flavone derivative 95	0	0	0	class0
Flavone derivative 96	0	0	0	class0
Flavone derivative 97	0	0	0	class0
Flavone derivative 98	0	0	1	class3
Flavone derivative 99	1	0	1	class5
Flavone derivative 100	0	0	0	class0
Flavone derivative 101	0	0	0	class0
Flavone derivative 102	0	0	0	class0
Flavone derivative 103	0	0	0	class0
Flavone derivative 104	1	0	0	class1
Flavone derivative 105	1	0	1	class5
Flavone derivative 106	1	0	1	class5
Flavone derivative 107	0	0	0	class0
5-Oxo-hexahydroquinoline C1	0	0	0	class0
5-Oxo-hexahydroquinoline C2	0	0	0	class0
5-Oxo-hexahydroquinoline C3	0	0	0	class0
5-Oxo-hexahydroquinoline C4	0	0	0	class0
5-Oxo-hexahydroquinoline C5	0	0	0	class0
5-Oxo-hexahydroquinoline C6	1	0	0	class1
5-Oxo-hexahydroquinoline D1	0	0	0	class0
5-Oxo-hexahydroquinoline D2	1	0	0	class1
5-Oxo-hexahydroquinoline D3	1	0	1	class5
5-Oxo-hexahydroquinoline D4	0	0	0	class0
5-Oxo-hexahydroquinoline D5	1	1	0	class4
5-Oxo-hexahydroquinoline D6	1	1	0	class4
Brivanib	0	0	1	class3
Tariquidar-Chalcone 16 a	0	0	1	class3
Tariquidar-Chalcone 16 b	0	0	1	class3
Tariquidar-Chalcone 16 c	0	0	1	class3
Tariquidar-Chalcone 16 d	0	0	1	class3
Tariquidar-Chalcone 16 e	0	0	1	class3
Tariquidar-Chalcone 16 f	0	0	1	class3
Tariquidar-Keton 17 a	0	0	1	class3
Tariquidar-Keton 17 b	0	0	0	class0
Tariquidar-Keton 17 c	0	0	1	class3
Tariquidar-Keton 17 d	0	0	1	class3
Tariquidar-Keton 17 e	0	0	0	class0
Tariquidar-Keton 17 f	0	0	1	class3
ZD1839	1	1	1	class7
Machu4	1	0	0	class1
Mama12	1	0	0	class1
Tetrahydrocurcumin	0	0	0	class0
Cyclosporine A	1	0	1	class5
Sirolimus	1	1	1	class7
Tacrolimus	1	1	0	class4
Acacetin	0	1	0	class2
Astemizole	0	0	0	class0
Avermectin B1a	1	0	0	class1
Benzbromarone	0	0	0	class0
Clotrimazole	0	1	0	class2
Dicumarol	0	0	0	class0
Dipyridamol	0	1	0	class2
Ethaverine	1	0	0	class1
Hexestrol	1	0	0	class1
Ivermectin	1	0	0	class1
Lasalocid	1	0	1	class5
Loxapine	0	1	0	class2
Metergoline	1	0	0	class1
Mifepristone	0	0	0	class0
Mometasone	1	0	0	class1
Nicardipine	1	0	1	class5
Nicergoline	0	0	0	class0
Niclosamide	1	0	1	class5
Pimozide	0	1	0	class2
Piperlongumine	0	1	0	class2
Reserpine	0	0	0	class0
Cannabidiol	1	0	0	class1
Curcumin I	0	0	1	class3
Curcumin II	0	0	1	class3
Curcumin III	0	0	1	class3
PZ-39	0	0	1	class3
Apatinib	1	1	1	class7
Stilbene derivative 1	0	0	0	class0
Stilbene derivative 2	0	0	0	class0
Stilbene derivative 3	0	0	0	class0
Stilbene derivative 4	0	0	0	class0
Stilbene derivative 5	0	0	1	class3
Stilbene derivative 6	0	0	0	class0
Stilbene derivative 7	0	0	1	class3
Stilbene derivative 8	0	0	1	class3
Stilbene derivative 9	0	0	1	class3
Stilbene derivative 10	0	0	1	class3
Stilbene derivative 11	0	0	0	class0
Ponatinib (AP24534)	1	0	1	class5
Vemurafenib (PLX4032)	0	0	1	class3
BI 2536	1	0	0	class1
Jadomycin DNV	0	0	0	class0
Jadomycin B	0	0	0	class0
Jadomycin L	0	0	0	class0
AT-7519	0	0	0	class0
Flavopiridol	0	1	1	class6
SNS-032	0	0	0	class0
Ceritinib	1	1	1	class7
Flavonoid derivative 31	0	1	0	class2
Flavonoid derivative 32	0	0	0	class0
Flavonoid derivative 33	0	0	0	class0
Flavonoid derivative 34	0	0	0	class0
Flavonoid derivative 35	0	0	0	class0
Flavonoid derivative 36	0	1	0	class2
Flavonoid derivative 37	0	0	0	class0
Flavonoid derivative 38	0	0	0	class0
Flavonoid derivative 39	0	0	0	class0
Flavonoid derivative 40	0	0	0	class0
Flavonoid derivative 41	0	0	0	class0
Flavonoid derivative 42	0	1	0	class2
Flavonoid derivative 43	0	0	0	class0
Flavonoid derivative 44	0	0	0	class0
Flavonoid derivative 45	0	0	0	class0
Flavonoid derivative 46	0	0	0	class0
Flavonoid derivative 47	0	0	0	class0
Flavonoid derivative 48	0	0	0	class0
Flavonoid derivative 49	0	0	0	class0
Flavonoid derivative 50	0	0	0	class0
Flavonoid derivative 51	0	0	0	class0
Flavonoid derivative 52	0	0	0	class0
Flavonoid derivative 53	0	0	0	class0
MK571	0	0	0	class0
Flavonoid derivative 62	0	0	0	class0
Flavonoid derivative 63	0	1	0	class2
Flavonoid derivative 64	0	1	0	class2
Flavonoid derivative 65	0	1	0	class2
Flavonoid derivative 66	0	0	0	class0
Flavonoid derivative 67	0	0	1	class3
Beta-carotene	0	0	0	class0
Sulindac sulfide	0	1	0	class2
Homoverrucosanoid derivative 35	0	0	0	class0
Homoverrucosanoid derivative 36	0	0	1	class3
Homoverrucosanoid derivative 37	0	0	0	class0
Homoverrucosanoid derivative 38	0	0	0	class0
Homoverrucosanoid derivative 39	0	0	1	class3
Homoverrucosanoid derivative 40	1	0	1	class5
Homoverrucosanoid derivative 41	1	0	1	class5
Homoverrucosanoid derivative 42	1	0	0	class1
Homoverrucosanoid derivative 43	1	0	1	class5
Homoverrucosanoid derivative 45	0	0	0	class0
Homoverrucosanoid derivative 46	0	0	1	class3
Homoverrucosanoid derivative 47	0	0	0	class0
Homoverrucosanoid derivative 48	0	0	0	class0
Homoverrucosanoid derivative 49	0	0	0	class0
Homoverrucosanoid derivative 50	1	0	0	class1
Homoverrucosanoid derivative 2	1	0	1	class5
Dregamine derivative 5	0	0	0	class0
Dregamine derivative 7	0	0	0	class0
Dregamine derivative 9	0	0	0	class0
Dregamine derivative 11	0	0	0	class0
Dregamine derivative 13	0	0	0	class0
Dregamine derivative 15	0	0	0	class0
Dregamine derivative 17	0	0	0	class0
Dregamine derivative 19	0	0	0	class0
Dregamine derivative 21	0	0	0	class0
Dregamine derivative 23	0	0	0	class0
Dregamine derivative 25	0	0	0	class0
Dregamine derivative 27	0	0	0	class0
Tabernaemontanine derivative 6	0	0	0	class0
Tabernaemontanine derivative 8	0	0	0	class0
Tabernaemontanine derivative 10	0	0	0	class0
Tabernaemontanine derivative 12	0	0	0	class0
Tabernaemontanine derivative 14	0	0	0	class0
Tabernaemontanine derivative 16	0	0	0	class0
Tabernaemontanine derivative 18	0	0	0	class0
Tabernaemontanine derivative 20	0	0	0	class0
Tabernaemontanine derivative 22	0	0	0	class0
Tabernaemontanine derivative 24	0	0	0	class0
Tabernaemontanine derivative 26	0	0	0	class0
Tabernaemontanine derivative 28	0	0	0	class0
Calcitriol	0	1	1	class6
Calcipotriol	0	0	1	class3
AZD5438	0	1	0	class2
R547	0	0	0	class0
Brivanib	0	0	1	class3
Alewctinib	1	0	1	class5
Naringenin	0	0	0	class0
Flavone-hydrazone 2	0	0	0	class0
Flavone-hydrazone 3	0	0	0	class0
Flavone-hydrazone 4	0	0	0	class0
Flavone-azine 5	0	0	0	class0
Flavone-azine 6	0	0	0	class0
Flavone-azine 7	0	0	0	class0
Flavone-azine 8	0	0	0	class0
Flavone-azine 9	0	0	0	class0
Flavone-azine 10	0	0	0	class0
Flavone-azine 11	0	0	0	class0
Flavone-azine 12	0	0	0	class0
Flavone-azine 13	0	0	0	class0
Flavone-carbohydrazide 14	0	0	0	class0
Flavone-carbohydrazide 15	0	0	0	class0
Flavone-carbohydrazide 16	0	0	0	class0
Flavone-carbohydrazide 17	0	0	0	class0
Flavone-carbohydrazide 18	0	0	0	class0
Flavone-carbohydrazide 19	0	0	0	class0
Naringenin derivative 20	0	0	0	class0
Naringenin derivative 21	0	0	0	class0
Naringenin derivative 22	0	0	0	class0
Amino aryl ester (R)-1	1	1	0	class4
Amino aryl ester (S)-1	1	0	1	class5
Amino aryl ester (R)-3	1	1	1	class7
Amino aryl ester (S)-3	1	0	1	class5
Amino aryl ester (R)-2	1	0	1	class5
Amino aryl ester (S)-2	1	0	1	class5
Amino aryl ester (R)-4	1	0	1	class5
Amino aryl ester (S)-4	1	0	0	class1
Amino aryl ester (R)-5	1	1	0	class4
Amino aryl ester (S)-5	1	0	1	class5
Amino aryl ester (R)-7	1	1	0	class4
Amino aryl ester (S)-7	1	1	1	class7
Amino aryl ester (R)-6	1	0	1	class5
Amino aryl ester (S)-6	1	0	1	class5
Amino aryl ester (R)-8	1	0	1	class5
Amino aryl ester (S)-8	1	0	1	class5
Amino aryl ester (R)-9	1	1	1	class7
Amino aryl ester (S)-9	1	1	1	class7
Amino aryl ester (R)-11	1	1	1	class7
Amino aryl ester (S)-11	1	1	1	class7
Amino aryl ester (R)-10	1	0	1	class5
Amino aryl ester (S)-10	1	0	1	class5
Amino aryl ester (R)-12	1	0	1	class5
Amino aryl ester (S)-12	1	0	1	class5
Curcumin analog A1	0	0	0	class0
Curcumin analog A2	0	0	0	class0
Curcumin analog A3	0	0	0	class0
Curcumin analog A4	0	0	0	class0
Curcumin analog A5	0	0	0	class0
Curcumin analog A6	0	0	0	class0
Curcumin analog A7	0	0	0	class0
Curcumin analog A8	0	0	0	class0
Curcumin analog A9	0	0	0	class0
Curcumin analog A12	0	0	1	class3
Curcumin analog A13	0	0	1	class3
Curcumin analog B1	0	0	0	class0
Curcumin analog B2	0	0	0	class0
Curcumin analog B5	0	0	0	class0
Curcumin analog B8	0	0	0	class0
Curcumin analog B10	0	0	0	class0
Curcumin analog B11	0	0	1	class3
Curcumin analog B12	0	0	0	class0
Curcumin analog C1	0	0	0	class0
Curcumin analog C2	0	0	0	class0
Curcumin analog C10	1	0	0	class1
Curcumin analog D2	0	0	0	class0
Curcumin analog E12	0	0	0	class0
Anidulafungin	0	0	1	class3
Caspofungin	0	0	1	class3
Micafungin	0	0	0	class0
Fluconazole	0	0	0	class0
Isavuconazole	1	0	0	class1
Itraconazole	1	0	1	class5
Hydroxyitraconazole	1	0	0	class1
Posaconazole	1	0	1	class5
Voriconazole	0	0	0	class0
Amphotericin B (Fungizone)	0	0	0	class0
Chloroquine	0	0	0	class0
Quinine	1	0	0	class1
Artemisinin	0	0	0	class0
Mefloquine	0	0	0	class0
Lumefantrine	0	0	0	class0
Atovaquone	0	0	1	class3
Dihydroartemisinin	0	0	0	class0
Proguanil	0	0	0	class0
Lamellarin O	0	0	1	class3
Parguerene I	0	0	0	class0
Parguerene II	0	0	0	class0
(-)-Tetrahydropalmitine	0	0	0	class0
(+)-Tetrahydropalmitine	1	0	0	class1
Piperine	0	0	0	class0
Fumitremorgin C	0	0	1	class3
beta-Carboline derivative 5	0	0	1	class3
Chromonene 6	0	0	1	class3
Chromonene 7	1	1	1	class7
Acrylonitrile 8 (YHO-13177)	0	0	1	class3
Tariquidar analog 9 (UR-ME22-1)	0	0	1	class3
Tariquidar-related triazole 38 (UR-MB86)	0	0	1	class3
Tariquidar-related triazole 39 (UR-MB84)	0	0	1	class3
Tariquidar-related triazole 40 (UR-MB81)	0	0	1	class3
Tariquidar-related triazole 41 (UR-MB19)	0	0	1	class3
Tariquidar-related triazole 42 (UR-MB95)	1	0	1	class5
Tariquidar-related triazole 56 (UR-St1)	0	0	1	class3
Tariquidar-related triazole 57 (UR-MB108)	0	0	1	class3
Tariquidar-related triazole 58 (UR-St2)	0	0	1	class3
Tariquidar-related triazole 59 (UR-MB136)	0	0	1	class3
4-anilino-6-methyl-2-phenylpyrimidine 18	0	0	1	class3
4-anilino-6-methyl-2-phenylpyrimidine 19	0	0	1	class3
4-anilino-6-methyl-2-phenylpyrimidine 20	0	0	1	class3
4-anilino-6-methyl-2-phenylpyrimidine 21	0	0	1	class3
4-anilino-6-methyl-2-phenylpyrimidine 22	0	1	1	class6
4-anilino-6-methyl-2-phenylpyrimidine 23	0	0	1	class3
4-anilino-6-methyl-2-phenylpyrimidine 24	0	0	1	class3
4-anilino-6-methyl-2-phenylpyrimidine 25	0	1	1	class6
4-anilino-6-methyl-2-phenylpyrimidine 26	0	1	1	class6
4-anilino-6-methyl-2-phenylpyrimidine 27	1	1	1	class7
4-anilino-6-methyl-2-phenylpyrimidine 28	1	1	1	class7
4-anilino-6-methyl-2-phenylpyrimidine 29	0	0	1	class3
4-anilino-6-methyl-2-phenylpyrimidine 30	0	0	1	class3
4-anilino-6-methyl-2-phenylpyrimidine 31	0	0	1	class3
4-anilino-6-methyl-2-phenylpyrimidine 32	0	0	1	class3
4-anilino-6-methyl-2-phenylpyrimidine 33	0	0	1	class3
4-anilino-6-methyl-2-phenylpyrimidine 34	1	1	1	class7
4-anilino-6-methyl-2-phenylpyrimidine 35	1	0	1	class5
4-anilino-6-methyl-2-phenylpyrimidine 36	1	1	1	class7
4-anilino-6-methyl-2-phenylpyrimidine 37	1	1	1	class7
4-anilino-6-methyl-2-phenylpyrimidine 38	0	0	1	class3
4-anilino-6-methyl-2-phenylpyrimidine 39	0	0	1	class3
4-anilino-6-methyl-2-phenylpyrimidine 40	0	0	1	class3
4-anilino-6-methyl-2-phenylpyrimidine 32	0	0	0	class0
6-Substituted 4-anilino-2-phenylquinazoline 12	0	0	1	class3
6-Substituted 4-anilino-2-phenylquinazoline 13	1	1	1	class7
6-Substituted 4-anilino-2-phenylquinazoline 14	1	1	1	class7
6-Substituted 4-anilino-2-phenylquinazoline 15	1	0	1	class5
6-Substituted 4-anilino-2-phenylquinazoline 16	0	0	0	class0
6-Substituted 4-anilino-2-phenylquinazoline 17	1	0	1	class5
6-Substituted 4-anilino-2-phenylquinazoline 18	1	0	1	class5
6-Substituted 4-anilino-2-phenylquinazoline 19	0	0	1	class3
6-Substituted 4-anilino-2-phenylquinazoline 20	0	0	1	class3
6-Substituted 4-anilino-2-phenylquinazoline 21	1	0	1	class5
6-Substituted 4-anilino-2-phenylquinazoline 22	1	0	1	class5
6-Substituted 4-anilino-2-phenylquinazoline 23	1	0	1	class5
6-Substituted 4-anilino-2-phenylquinazoline 24	1	0	1	class5
6-Substituted 4-anilino-2-phenylquinazoline 25	1	1	1	class7
6-Substituted 4-anilino-2-phenylquinazoline 26	1	1	1	class7
6-Substituted 4-anilino-2-phenylquinazoline 27	1	0	1	class5
4-Anilino-2-pyridylquinazoline derivative 11	0	0	1	class3
4-Anilino-2-pyridylquinazoline derivative 12	0	0	1	class3
4-Anilino-2-pyridylquinazoline derivative 13	0	0	1	class3
4-Anilino-2-pyridylquinazoline derivative 14	0	0	1	class3
4-Anilino-2-pyridylquinazoline derivative 15	0	0	1	class3
4-Anilino-2-pyridylquinazoline derivative 16	0	0	1	class3
4-Anilino-2-pyridylquinazoline derivative 17	0	0	1	class3
4-Anilino-2-pyridylquinazoline derivative 18	0	0	1	class3
4-Anilino-2-pyridylquinazoline derivative 19	0	0	1	class3
4-Anilino-2-pyridylquinazoline derivative 20	1	0	1	class5
4-Anilino-2-pyridylquinazoline derivative 21	1	0	1	class5
4-Anilino-2-pyridylquinazoline derivative 22	0	0	1	class3
4-Anilino-2-pyridylquinazoline derivative 23	1	0	1	class5
4-Anilino-2-pyridylquinazoline derivative 24	1	0	1	class5
4-Anilino-2-pyridylquinazoline derivative 25	1	0	1	class5
4-Anilino-2-pyridylquinazoline derivative 26	0	0	1	class3
4-Anilino-2-pyridylquinazoline derivative 27	0	0	1	class3
4-Anilino-2-pyridylquinazoline derivative 28	1	0	1	class5
4-Anilino-2-pyridylquinazoline derivative 29	0	0	1	class3
4-Anilino-2-pyridylquinazoline derivative 30	0	0	1	class3
4-Anilino-2-pyridylquinazoline derivative 31	0	0	1	class3
4-Anilino-2-pyridylquinazoline derivative 32	0	0	1	class3
4-Anilino-2-pyridylquinazoline derivative 33	0	0	1	class3
4-Anilino-2-pyridylquinazoline derivative 34	0	0	1	class3
4-Anilino-2-pyridylquinazoline derivative 35	0	0	1	class3
4-Anilino-2-pyridylquinazoline derivative 36	0	0	1	class3
4-Anilino-2-pyridylquinazoline derivative 37	0	0	1	class3
4-Anilino-2-pyridylquinazoline derivative 38	1	0	1	class5
4-Anilino-2-pyridylquinazoline derivative 39	1	0	1	class5
4-Anilino-2-pyridylquinazoline derivative 40	0	0	0	class0
4-Anilino-2-pyridylquinazoline derivative 41	1	0	1	class5
4-Anilino-2-pyridylpyrimidine derivative 42	0	0	1	class3
4-Anilino-2-pyridylpyrimidine derivative 43	0	0	1	class3
4-Anilino-2-pyridylpyrimidine derivative 44	0	0	1	class3
4-Anilino-2-phenylpyrimidine derivative 45	0	0	1	class3
4-Anilino-2-phenylpyrimidine derivative 46	0	0	1	class3
4-Anilino-2-phenylpyrimidine derivative 47	0	0	1	class3
4-Anilino-2-phenylpyrimidine derivative 48	0	0	1	class3
2 4 6-substituted quinazoline derivative 49	0	0	1	class3
2 4 6-substituted quinazoline derivative 50	0	0	1	class3
Biphenyltetraisoquinoline derivative 5c	1	0	0	class1
Verapamil	1	1	1	class7
