# Supplementary material for: C@PA: Computer-Aided Pattern Analysis to Predict Multitarget ABC Transporter Inhibitors
Source: J Med Chem. 2021 Mar 16;64(6):3350–66. doi: 10.1021/acs.jmedchem.0c02199 (PMC8041314; doi:10.1021/acs.jmedchem.0c02199)
Supplement: Supplementary file 1 — jm0c02199_si_001.zip [file jm0c02199_si_001.zip › JMC_C@PA_Supplementary_Table_4_Revision.xlsx]

## Sheet: Tabelle1
Substructure	SMILES	Total_absolute	Class0_absolute	Class1_absolute	Class2_absolute	Class3_absolute	Class4_absolute	Class5_absolute	Class6_absolute	Class7_absolute	Total_relative[%]	Class0_relative[%]	Class1_relative[%]	Class2_relative[%]	Class3_relative[%]	Class4_relative[%]	Class5_relative[%]	Class6_relative[%]	Class7_relative[%]	GroupA	GroupB	GroupC	GroupD	GroupE	Total_absolute
isopropyl	[R]C(C([H])([H])[H])([H])C([H])([H])[H]	11	3	0	2	1	0	1	1	3	1.04862	27.2727	0	18.1818	9.09091	0	9.09091	9.09091	27.2727	27.2727	27.2727	18.1818	27.2727	45.4545	11	POS
tert-butyl	[R]C(C([H])([H])[H])(C([H])([H])[H])C([H])([H])[H]	10	5	0	0	3	0	1	1	0	0.953289	50	0	0	30	0	10	10	0	50	30	20	0	20	10	NEG
isopren	CC(CC)C	103	56	16	1	8	3	10	4	5	9.81888	54.3689	15.534	0.970874	7.76699	2.91262	9.70874	3.8835	4.85437	54.3689	24.2718	16.5049	4.85437	21.3592	103
vinyl	[R]/C([H])=C([H])/[H]	5	0	2	0	1	1	0	1	0	0.476644	0	40	0	20	20	0	20	0	0	60	40	0	40	5	NEG
allyl	[H]/C(C([H])([R])[H])=C([H])\[H]	1	0	0	0	0	1	0	0	0	0.0953289	0	0	0	0	100	0	0	0	0	0	100	0	100	1
vinyl linker	[H]C([H])([R])/C([H])=C([H])/C([H])([H])[R]	1	0	0	0	0	0	1	0	0	0.0953289	0	0	0	0	0	100	0	0	0	0	100	0	100	1
ethinyl	[R]C#C[H]	2	0	0	0	1	0	0	1	0	0.190658	0	0	0	50	0	0	50	0	0	50	50	0	50	2
cyclopropyl	[R]C1([H])C([H])(C1([H])[H])[H]	5	2	0	1	1	1	0	0	0	0.476644	40	0	20	20	20	0	0	0	40	40	20	0	20	5	NEG
cyclobutyl	[R]C1([H])C([H])([H])C([H])([H])C1([H])[H]	0	0	0	0	0	0	0	0	0	0	0	0	0	0	0	0	0	0	0	0	0	0	0	0
cyclopentyl	[R]C1([H])C([H])([H])C([H])([H])C([H])([H])C1([H])[H]	4	2	2	0	0	0	0	0	0	0.381316	50	50	0	0	0	0	0	0	50	50	0	0	0	4
cyclohexyl	[H]C1([R])C([H])([H])C([H])([H])C([H])([H])C([H])([H])C1([H])[H]	18	5	8	3	2	0	0	0	0	1.71592	27.7778	44.4444	16.6667	11.1111	0	0	0	0	27.7778	72.2222	0	0	0	18	NEG
cycloheptyl	[R]C1([H])C([H])([H])C([H])([H])C([H])([H])C([H])([H])C([H])([H])C1([H])[H]	0	0	0	0	0	0	0	0	0	0	0	0	0	0	0	0	0	0	0	0	0	0	0	0
cyclooctyl	[H]C1([H])C([H])([H])C([H])([H])C([H])([H])C([H])([H])C([H])([H])C([H])([H])C1([H])[R]	0	0	0	0	0	0	0	0	0	0	0	0	0	0	0	0	0	0	0	0	0	0	0	0
anellated cyclopropyl	C1CC1	7	4	0	1	1	1	0	0	0	0.667302	57.1429	0	14.2857	14.2857	14.2857	0	0	0	57.1429	28.5714	14.2857	0	14.2857	7	NEG
anellated cyclobutyl	C1CCC1	0	0	0	0	0	0	0	0	0	0	0	0	0	0	0	0	0	0	0	0	0	0	0	0
anellated cyclopentyl	C1CCCC1	25	10	5	0	4	0	4	1	1	2.38322	40	20	0	16	0	16	4	4	40	36	20	4	24	25
anellated cyclohexyl	C1CCCCC1	58	26	13	3	9	1	4	1	1	5.52908	44.8276	22.4138	5.17241	15.5172	1.72414	6.89655	1.72414	1.72414	44.8276	43.1034	10.3448	1.72414	12.069	58
anellated cycloheptyl	C1CCCCCC1	8	6	1	0	0	0	1	0	0	0.762631	75	12.5	0	0	0	12.5	0	0	75	12.5	12.5	0	12.5	8	NEG
anellated cyclooctyl	C1CCCCCCC1	0	0	0	0	0	0	0	0	0	0	0	0	0	0	0	0	0	0	0	0	0	0	0	0
bicyclo[2.2.2]octane	C12CCC(CC2)CC1	0	0	0	0	0	0	0	0	0	0	0	0	0	0	0	0	0	0	0	0	0	0	0	0
amino	[R]N([H])[H]	50	18	5	0	11	0	8	0	8	4.76644	36	10	0	22	0	16	0	16	36	32	16	16	32	50	POS
methylamino	[R]N(C([H])([H])[H])[H]	2	0	0	0	2	0	0	0	0	0.190658	0	0	0	100	0	0	0	0	0	100	0	0	0	2
ethylamino	[R]N([H])C([H])(C([H])([H])[H])[H]	0	0	0	0	0	0	0	0	0	0	0	0	0	0	0	0	0	0	0	0	0	0	0	0
propylamino	[R]N(C([H])([H])C([H])([H])C([H])([H])[H])[H]	1	0	0	0	0	0	0	0	1	0.0953289	0	0	0	0	0	0	0	100	0	0	0	100	100	1
butylamino	[R]N(C([H])([H])C([H])([H])C([H])([H])C([H])([H])[H])[H]	1	0	0	0	0	0	1	0	0	0.0953289	0	0	0	0	0	100	0	0	0	0	100	0	100	1
isopropylamino	[R]N([H])C(C([H])([H])[H])([H])C([H])([H])[H]	2	1	0	0	0	0	0	0	1	0.190658	50	0	0	0	0	0	0	50	50	0	0	50	50	2
tert-butylamino	[R]N(C(C([H])([H])[H])(C([H])([H])[H])C([H])([H])[H])[H]	0	0	0	0	0	0	0	0	0	0	0	0	0	0	0	0	0	0	0	0	0	0	0	0
dimethylamino	[R]N(C([H])([H])[H])C([H])([H])[H]	7	4	1	0	2	0	0	0	0	0.667302	57.1429	14.2857	0	28.5714	0	0	0	0	57.1429	42.8571	0	0	0	7	NEG
diethylamino	[R]N(C(C([H])([H])[H])([H])[H])C(C([H])([H])[H])([H])[H]	13	2	0	7	1	0	1	2	0	1.23928	15.3846	0	53.8462	7.69231	0	7.69231	15.3846	0	15.3846	61.5385	23.0769	0	23.0769	13	NEG
dipropylamino	[R]N(C(C(C([H])([H])[H])([H])[H])([H])[H])C(C([H])(C([H])([H])[H])[H])([H])[H]	0	0	0	0	0	0	0	0	0	0	0	0	0	0	0	0	0	0	0	0	0	0	0	0
dibutylamino	[R]N(C(C(C(C([H])([H])[H])([H])[H])([H])[H])([H])[H])C(C([H])(C(C([H])([H])[H])([H])[H])[H])([H])[H]	1	1	0	0	0	0	0	0	0	0.0953289	100	0	0	0	0	0	0	0	100	0	0	0	0	1
diisopropylamino	[R]N(C(C([H])([H])[H])([H])C([H])([H])[H])C(C([H])([H])[H])([H])C([H])([H])[H]	0	0	0	0	0	0	0	0	0	0	0	0	0	0	0	0	0	0	0	0	0	0	0	0
di-tert-butylamino	[R]N(C(C([H])([H])[H])(C([H])([H])[H])C([H])([H])[H])C(C([H])([H])[H])(C([H])([H])[H])C([H])([H])[H]	0	0	0	0	0	0	0	0	0	0	0	0	0	0	0	0	0	0	0	0	0	0	0	0
methylenediamin	[R]NC([H])([H])N[R]	1	1	0	0	0	0	0	0	0	0.0953289	100	0	0	0	0	0	0	0	100	0	0	0	0	1
ethylenediamin	[R]NC([H])([H])C([H])([H])N[R]	125	39	10	34	10	6	5	10	11	11.9161	31.2	8	27.2	8	4.8	4	8	8.8	31.2	43.2	16.8	8.8	25.6	125
propylenediamin	[R]NC([H])([H])C([H])([H])C([H])([H])N[R]	1	1	0	0	0	0	0	0	0	0.0953289	100	0	0	0	0	0	0	0	100	0	0	0	0	1
butylenediamine	[R]NC([H])([H])C([H])([H])C([H])([H])C([H])([H])N[R]	0	0	0	0	0	0	0	0	0	0	0	0	0	0	0	0	0	0	0	0	0	0	0	0
methylenediamin-NH	[R]N([H])C([H])(N([H])[R])[H]	0	0	0	0	0	0	0	0	0	0	0	0	0	0	0	0	0	0	0	0	0	0	0	0
ethylenediamin-NH	[R]N([H])C([H])(C([H])(N([H])[R])[H])[H]	1	0	0	0	1	0	0	0	0	0.0953289	0	0	0	100	0	0	0	0	0	100	0	0	0	1
propylenediamin-NH	[R]N([H])C([H])(C([H])(C([H])(N([H])[R])[H])[H])[H]	0	0	0	0	0	0	0	0	0	0	0	0	0	0	0	0	0	0	0	0	0	0	0	0
butylenediamine-NH	[R]N([H])C([H])(C([H])(C([H])(C([H])(N([H])[R])[H])[H])[H])[H]	0	0	0	0	0	0	0	0	0	0	0	0	0	0	0	0	0	0	0	0	0	0	0	0
cyano	[R]C#N	124	12	1	33	42	6	11	9	10	11.8208	9.67742	0.806452	26.6129	33.871	4.83871	8.87097	7.25806	8.06452	9.67742	61.2903	20.9677	8.06452	29.0323	124
nitro	[R][N+]([O-])=O	155	32	7	5	99	0	11	1	0	14.776	20.6452	4.51613	3.22581	63.871	0	7.09677	0.645161	0	20.6452	71.6129	7.74194	0	7.74194	155	NEG
aziridin	C1CN1	0	0	0	0	0	0	0	0	0	0	0	0	0	0	0	0	0	0	0	0	0	0	0	0
azetidin	C1CCN1	0	0	0	0	0	0	0	0	0	0	0	0	0	0	0	0	0	0	0	0	0	0	0	0
pyrrolidin	C1CCCN1	8	4	1	0	3	0	0	0	0	0.762631	50	12.5	0	37.5	0	0	0	0	50	50	0	0	0	8	NEG
piperidin	C1CCCCN1	61	46	4	2	2	1	2	1	3	5.81506	75.4098	6.55738	3.27869	3.27869	1.63934	3.27869	1.63934	4.91803	75.4098	13.1148	6.55738	4.91803	11.4754	61
azepan	C1CCCCCN1	0	0	0	0	0	0	0	0	0	0	0	0	0	0	0	0	0	0	0	0	0	0	0	0
azoctane	C1CCCCCNC1	0	0	0	0	0	0	0	0	0	0	0	0	0	0	0	0	0	0	0	0	0	0	0	0
piperazine	[H]C1([H])C([H])([H])NC([H])([H])C([H])([H])N1	123	39	10	34	9	6	4	10	11	11.7255	31.7073	8.13008	27.6423	7.31707	4.87805	3.25203	8.13008	8.94309	31.7073	43.0894	16.2602	8.94309	25.2033	123
tropan	C1(N2)CCC2CCC1	3	2	1	0	0	0	0	0	0	0.285987	66.6667	33.3333	0	0	0	0	0	0	66.6667	33.3333	0	0	0	3
imine	[R]/C([H])=N/[R]	32	32	0	0	0	0	0	0	0	3.05052	100	0	0	0	0	0	0	0	100	0	0	0	0	32
azo	[R]/N=N/[R]	0	0	0	0	0	0	0	0	0	0	0	0	0	0	0	0	0	0	0	0	0	0	0	0
hydrazine	[R]NN[R]	0	0	0	0	0	0	0	0	0	0	0	0	0	0	0	0	0	0	0	0	0	0	0	0
hydrazone	[R]/C([H])=N/N[R]	0	0	0	0	0	0	0	0	0	0	0	0	0	0	0	0	0	0	0	0	0	0	0	0
hydrazine-NH	[R]N([H])N([H])[R]	0	0	0	0	0	0	0	0	0	0	0	0	0	0	0	0	0	0	0	0	0	0	0	0
hydrazone-NH	[R]/C([H])=N/N([H])[R]	0	0	0	0	0	0	0	0	0	0	0	0	0	0	0	0	0	0	0	0	0	0	0	0
amidine	CC(N)=[N]	1	0	0	1	0	0	0	0	0	0.0953289	0	0	100	0	0	0	0	0	0	100	0	0	0	1
guanidin	NC(N)=[N]	1	1	0	0	0	0	0	0	0	0.0953289	100	0	0	0	0	0	0	0	100	0	0	0	0	1
biguanid	NC(NC(N)=[N])=[N]	0	0	0	0	0	0	0	0	0	0	0	0	0	0	0	0	0	0	0	0	0	0	0	0
hydroxy	[R]O[H]	225	80	22	15	88	2	10	5	3	21.449	35.5556	9.77778	6.66667	39.1111	0.888889	4.44444	2.22222	1.33333	35.5556	55.5556	7.55556	1.33333	8.88889	225
methoxy	[R]OC([H])([H])[H]	555	119	47	10	254	9	88	5	23	52.9075	21.4414	8.46847	1.8018	45.7658	1.62162	15.8559	0.900901	4.14414	21.4414	56.036	18.3784	4.14414	22.5225	555
ethoxy	[R]OC([H])(C([H])([H])[H])[H]	20	7	1	1	5	1	3	0	2	1.90658	35	5	5	25	5	15	0	10	35	35	20	10	30	20
propoxy	[R]OC([H])(C(C([H])([H])[H])([H])[H])[H]	3	1	0	0	1	0	1	0	0	0.285987	33.3333	0	0	33.3333	0	33.3333	0	0	33.3333	33.3333	33.3333	0	33.3333	3
butoxy	[R]OC([H])(C(C([H])(C([H])([H])[H])[H])([H])[H])[H]	4	2	0	0	1	0	1	0	0	0.381316	50	0	0	25	0	25	0	0	50	25	25	0	25	4
ether	[R]O[R]	774	221	61	27	311	13	102	10	29	73.7846	28.553	7.88114	3.48837	40.1809	1.67959	13.1783	1.29199	3.74677	28.553	51.5504	16.1499	3.74677	19.8966	774
methylene hydroxy (methanol)	[H]OC([H])([H])[R]	14	4	0	1	9	0	0	0	0	1.3346	28.5714	0	7.14286	64.2857	0	0	0	0	28.5714	71.4286	0	0	0	14	NEG
ethylene hydroxy (ethanol)	[H]OC([H])([H])C([H])([H])[R]	10	3	0	1	6	0	0	0	0	0.953289	30	0	10	60	0	0	0	0	30	70	0	0	0	10	NEG
propylen hydroxy (propanol)	[H]OC([H])(C([H])(C([H])([H])[R])[H])[H]	0	0	0	0	0	0	0	0	0	0	0	0	0	0	0	0	0	0	0	0	0	0	0	0
butylen hydroxy (butanol)	[H]OC([H])(C([H])(C([H])([H])C([H])([H])[R])[H])[H]	0	0	0	0	0	0	0	0	0	0	0	0	0	0	0	0	0	0	0	0	0	0	0	0
ethylene glycol	[H]C(C([H])([H])O[R])([H])O[R]	20	4	0	0	9	0	3	1	3	1.90658	20	0	0	45	0	15	5	15	20	45	20	15	35	20
propylene glycol	[H]C(C([H])([H])C([H])([H])O[R])([H])O[R]	2	1	0	0	1	0	0	0	0	0.190658	50	0	0	50	0	0	0	0	50	50	0	0	0	2
butylene glycol	[H]C(C([H])([H])C([H])([H])C([H])([H])O[R])([H])O[R]	0	0	0	0	0	0	0	0	0	0	0	0	0	0	0	0	0	0	0	0	0	0	0	0
oxirane (epoxide)	C1CO1	0	0	0	0	0	0	0	0	0	0	0	0	0	0	0	0	0	0	0	0	0	0	0	0
oxetane	C1CCO1	1	0	0	0	0	0	0	0	1	0.0953289	0	0	0	0	0	0	0	100	0	0	0	100	100	1
oxolan (tetrahydrofuran)	C1CCCO1	9	2	4	0	0	0	3	0	0	0.85796	22.2222	44.4444	0	0	0	33.3333	0	0	22.2222	44.4444	33.3333	0	33.3333	9	NEG
1,3-dioxolan	C1COCO1	2	0	1	0	0	0	1	0	0	0.190658	0	50	0	0	0	50	0	0	0	50	50	0	50	2
oxan (tetrahydropyran)	C1CCCCO1	14	8	2	0	0	1	2	0	1	1.3346	57.1429	14.2857	0	0	7.14286	14.2857	0	7.14286	57.1429	14.2857	21.4286	7.14286	28.5714	14
1,3-dioxan	C1CCOCO1	0	0	0	0	0	0	0	0	0	0	0	0	0	0	0	0	0	0	0	0	0	0	0	0
1,4.dioxan	C1COCCO1	0	0	0	0	0	0	0	0	0	0	0	0	0	0	0	0	0	0	0	0	0	0	0	0
oxepane	C1CCCOCC1	4	2	2	0	0	0	0	0	0	0.381316	50	50	0	0	0	0	0	0	50	50	0	0	0	4
oxocane	C1CCCCOCC1	0	0	0	0	0	0	0	0	0	0	0	0	0	0	0	0	0	0	0	0	0	0	0	0
acetyl	O=C([R])C([H])([H])[H]	21	5	3	0	9	0	2	0	2	2.00191	23.8095	14.2857	0	42.8571	0	9.52381	0	9.52381	23.8095	57.1429	9.52381	9.52381	19.0476	21
carboxylic acid	[R]C(O[H])=O	24	7	0	11	1	0	2	3	0	2.28789	29.1667	0	45.8333	4.16667	0	8.33333	12.5	0	29.1667	50	20.8333	0	20.8333	24	NEG
carboxylic acid methyl ester	[R]C(OC([H])([H])[H])=O	41	27	0	0	8	0	5	1	0	3.90848	65.8537	0	0	19.5122	0	12.1951	2.43902	0	65.8537	19.5122	14.6341	0	14.6341	41	NEG
carboxylic acid ethyl ester	[R]C(OC([H])([H])C([H])([H])[H])=O	10	3	0	0	2	0	3	0	2	0.953289	30	0	0	20	0	30	0	20	30	20	30	20	50	10	POS
carboxylic acid propyl ester	[R]C(OC([H])(C([H])([H])C([H])([H])[H])[H])=O	0	0	0	0	0	0	0	0	0	0	0	0	0	0	0	0	0	0	0	0	0	0	0	0
carboxylic acid butyl ester	[R]C(OC([H])(C([H])([H])C([H])(C([H])([H])[H])[H])[H])=O	1	0	0	0	0	0	1	0	0	0.0953289	0	0	0	0	0	100	0	0	0	0	100	0	100	1
oxolan-2-one	O=C1OCCC1	0	0	0	0	0	0	0	0	0	0	0	0	0	0	0	0	0	0	0	0	0	0	0	0
oxan-2-one	O=C1OCCCC1	1	1	0	0	0	0	0	0	0	0.0953289	100	0	0	0	0	0	0	0	100	0	0	0	0	1
oxepan-2-one	O=C1OCCCCC1	0	0	0	0	0	0	0	0	0	0	0	0	0	0	0	0	0	0	0	0	0	0	0	0
oxocan-2-one	O=C1OCCCCCC1	0	0	0	0	0	0	0	0	0	0	0	0	0	0	0	0	0	0	0	0	0	0	0	0
anhydride	[R]C(OC([R])=O)=O	0	0	0	0	0	0	0	0	0	0	0	0	0	0	0	0	0	0	0	0	0	0	0	0
carbonate	OC(O)=O	0	0	0	0	0	0	0	0	0	0	0	0	0	0	0	0	0	0	0	0	0	0	0	0
thiol	[R]S[H]	0	0	0	0	0	0	0	0	0	0	0	0	0	0	0	0	0	0	0	0	0	0	0	0
thiomethyl	[R]SC([H])([H])[H]	14	2	0	2	5	1	1	1	2	1.3346	14.2857	0	14.2857	35.7143	7.14286	7.14286	7.14286	14.2857	14.2857	50	21.4286	14.2857	35.7143	14
thioethyl	[R]SC([H])(C([H])([H])[H])[H]	0	0	0	0	0	0	0	0	0	0	0	0	0	0	0	0	0	0	0	0	0	0	0	0
thiopropyl	[R]SC(C([H])(C([H])([H])[H])[H])([H])[H]	1	0	0	0	1	0	0	0	0	0.0953289	0	0	0	100	0	0	0	0	0	100	0	0	0	1
thiobutyl	[R]SC(C([H])(C([H])(C([H])([H])[H])[H])[H])([H])[H]	0	0	0	0	0	0	0	0	0	0	0	0	0	0	0	0	0	0	0	0	0	0	0	0
thioether	[R]S[R]	29	11	0	2	9	1	2	1	3	2.76454	37.931	0	6.89655	31.0345	3.44828	6.89655	3.44828	10.3448	37.931	37.931	13.7931	10.3448	24.1379	29
methylene thiol (thiomethanol)	[H]SC([H])([H])[R]	0	0	0	0	0	0	0	0	0	0	0	0	0	0	0	0	0	0	0	0	0	0	0	0
ethylene thiol (thioethanol)	[H]SC([H])([H])C([H])([H])[R]	0	0	0	0	0	0	0	0	0	0	0	0	0	0	0	0	0	0	0	0	0	0	0	0
propylen thiol (thiopropanol)	[H]SC([H])(C([H])(C([H])([H])[R])[H])[H]	0	0	0	0	0	0	0	0	0	0	0	0	0	0	0	0	0	0	0	0	0	0	0	0
butylen thiol (thiobutanol)	[H]SC([H])(C([H])(C([H])([H])C([H])([H])[R])[H])[H]	0	0	0	0	0	0	0	0	0	0	0	0	0	0	0	0	0	0	0	0	0	0	0	0
1,2-ethandithiol	[H]C(C([H])([H])S[R])([H])S[R]	0	0	0	0	0	0	0	0	0	0	0	0	0	0	0	0	0	0	0	0	0	0	0	0
1,3-propandithiol	[H]C(C([H])([H])C([H])([H])S[R])([H])S[R]	0	0	0	0	0	0	0	0	0	0	0	0	0	0	0	0	0	0	0	0	0	0	0	0
1,4-butandithiol	[H]C(C([H])([H])C([H])([H])C([H])([H])S[R])([H])S[R]	0	0	0	0	0	0	0	0	0	0	0	0	0	0	0	0	0	0	0	0	0	0	0	0
thioacid	[R]C(S[H])=S	0	0	0	0	0	0	0	0	0	0	0	0	0	0	0	0	0	0	0	0	0	0	0	0
thioacid methyl ester	[R]C(SC([H])([H])[H])=S	0	0	0	0	0	0	0	0	0	0	0	0	0	0	0	0	0	0	0	0	0	0	0	0
thioacid ethyl ester	[R]C(SC([H])([H])C([H])([H])[H])=S	0	0	0	0	0	0	0	0	0	0	0	0	0	0	0	0	0	0	0	0	0	0	0	0
thioacid acid propyl ester	[R]C(SC([H])(C([H])([H])C([H])([H])[H])[H])=S	0	0	0	0	0	0	0	0	0	0	0	0	0	0	0	0	0	0	0	0	0	0	0	0
thioacid acid butyl ester	[R]C(SC([H])(C([H])([H])C([H])(C([H])([H])[H])[H])[H])=S	0	0	0	0	0	0	0	0	0	0	0	0	0	0	0	0	0	0	0	0	0	0	0	0
thiolan-2-thione	S=C1SCCC1	0	0	0	0	0	0	0	0	0	0	0	0	0	0	0	0	0	0	0	0	0	0	0	0
thian-2-thione	S=C1SCCCC1	0	0	0	0	0	0	0	0	0	0	0	0	0	0	0	0	0	0	0	0	0	0	0	0
thiepan-2-thione	S=C1SCCCCC1	0	0	0	0	0	0	0	0	0	0	0	0	0	0	0	0	0	0	0	0	0	0	0	0
thiocan-2-thione	S=C1SCCCCCC1	0	0	0	0	0	0	0	0	0	0	0	0	0	0	0	0	0	0	0	0	0	0	0	0
thiolane	C1CCCS1	0	0	0	0	0	0	0	0	0	0	0	0	0	0	0	0	0	0	0	0	0	0	0	0
1,2-dithiolane	C1CCSS1	0	0	0	0	0	0	0	0	0	0	0	0	0	0	0	0	0	0	0	0	0	0	0	0
1,3-dithiolane	C1CSCS1	0	0	0	0	0	0	0	0	0	0	0	0	0	0	0	0	0	0	0	0	0	0	0	0
thian	C1CCCCS1	0	0	0	0	0	0	0	0	0	0	0	0	0	0	0	0	0	0	0	0	0	0	0	0
1,2-dithian	C1CCSSC1	0	0	0	0	0	0	0	0	0	0	0	0	0	0	0	0	0	0	0	0	0	0	0	0
1,3-dithian	C1CCSCS1	0	0	0	0	0	0	0	0	0	0	0	0	0	0	0	0	0	0	0	0	0	0	0	0
1,4-dithian	C1CSCCS1	0	0	0	0	0	0	0	0	0	0	0	0	0	0	0	0	0	0	0	0	0	0	0	0
fluorine	[R]F	117	28	8	2	67	0	8	1	3	11.1535	23.9316	6.83761	1.7094	57.265	0	6.83761	0.854701	2.5641	23.9316	65.812	7.69231	2.5641	10.2564	117
chlorine	[R]Cl	81	27	4	2	34	2	7	1	4	7.72164	33.3333	4.93827	2.46914	41.9753	2.46914	8.64198	1.23457	4.93827	33.3333	49.3827	12.3457	4.93827	17.284	81
bromine	[R]Br	43	14	2	0	21	0	3	0	3	4.09914	32.5581	4.65116	0	48.8372	0	6.97674	0	6.97674	32.5581	53.4884	6.97674	6.97674	13.9535	43
iodine	[R]I	4	0	0	0	4	0	0	0	0	0.381316	0	0	0	100	0	0	0	0	0	100	0	0	0	4
triflumethyl	[R]C(F)(F)F	50	12	0	0	33	0	4	0	1	4.76644	24	0	0	66	0	8	0	2	24	66	8	2	10	50
phenyl	[R]C1=CC=CC=C1	993	247	64	45	434	16	120	20	47	94.6616	24.8741	6.44512	4.53172	43.7059	1.61128	12.0846	2.0141	4.73313	24.8741	54.6828	15.71	4.73313	20.4431	993
benzyl	[H]C([H])([R])C1=CC=CC=C1	269	89	45	29	54	8	27	5	12	25.6435	33.0855	16.7286	10.7807	20.0743	2.97398	10.0372	1.85874	4.46097	33.0855	47.5836	14.8699	4.46097	19.3309	269
phenethyl	[H]C([H])(C([H])([R])[H])C1=CC=CC=C1	158	26	42	18	37	6	20	3	6	15.062	16.4557	26.5823	11.3924	23.4177	3.79747	12.6582	1.89873	3.79747	16.4557	61.3924	18.3544	3.79747	22.1519	158
phenylpropyl	[H]C(C(C([H])([R])[H])([H])[H])([H])C1=CC=CC=C1	15	1	3	4	4	0	0	1	2	1.42993	6.66667	20	26.6667	26.6667	0	0	6.66667	13.3333	6.66667	73.3333	6.66667	13.3333	20	15
phenylbutyl	[H]C(C(C([H])(C([H])([R])[H])[H])([H])[H])([H])C1=CC=CC=C1	1	0	1	0	0	0	0	0	0	0.0953289	0	100	0	0	0	0	0	0	0	100	0	0	0	1
indan	C1(C=CC=C2)=C2CCC1	1	1	0	0	0	0	0	0	0	0.0953289	100	0	0	0	0	0	0	0	100	0	0	0	0	1
inden	C12=C(CC=C2)C=CC=C1	1	0	0	1	0	0	0	0	0	0.0953289	0	0	100	0	0	0	0	0	0	100	0	0	0	1
fluorene	C1(C=CC=C2)=C2C(C=CC=C3)=C3C1	3	2	1	0	0	0	0	0	0	0.285987	66.6667	33.3333	0	0	0	0	0	0	66.6667	33.3333	0	0	0	3
naphthalene	C1(C=CC=C2)=C2C=CC=C1	60	11	4	1	27	0	15	1	1	5.71973	18.3333	6.66667	1.66667	45	0	25	1.66667	1.66667	18.3333	53.3333	26.6667	1.66667	28.3333	60
anthracene	C1(C=CC=C2)=C2C=C(C=CC=C3)C3=C1	15	0	3	0	0	0	12	0	0	1.42993	0	20	0	0	0	80	0	0	0	20	80	0	80	15
biphenyl	C1(C2=CC=CC=C2)=CC=CC=C1	21	4	14	0	1	1	1	0	0	2.00191	19.0476	66.6667	0	4.7619	4.7619	4.7619	0	0	19.0476	71.4286	9.52381	0	9.52381	21	NEG
diphenylmethyl-CH	[H]C(C1=CC=CC=C1)([R])C2=CC=CC=C2	10	2	4	2	0	0	0	1	1	0.953289	20	40	20	0	0	0	10	10	20	60	10	10	20	10
diphenylmethyl-CRR	C1(CC2=CC=CC=C2)=CC=CC=C1	12	3	4	3	0	0	0	1	1	1.14395	25	33.3333	25	0	0	0	8.33333	8.33333	25	58.3333	8.33333	8.33333	16.6667	12
stilbene	C1(/C=C/C2=CC=CC=C2)=CC=CC=C1	13	7	0	1	5	0	0	0	0	1.23928	53.8462	0	7.69231	38.4615	0	0	0	0	53.8462	46.1538	0	0	0	13	NEG
pyrrole	C1=CC=CN1	116	39	2	34	8	6	4	12	11	11.0582	33.6207	1.72414	29.3103	6.89655	5.17241	3.44828	10.3448	9.48276	33.6207	37.931	18.9655	9.48276	28.4483	116
pyrazole	C1=CC=NN1	8	7	0	0	0	0	1	0	0	0.762631	87.5	0	0	0	0	12.5	0	0	87.5	0	12.5	0	12.5	8
imidazole	C1=CN=CN1	16	10	0	3	0	0	2	0	1	1.52526	62.5	0	18.75	0	0	12.5	0	6.25	62.5	18.75	12.5	6.25	18.75	16
1,2,3-triazole	N1=NNC=C1	9	0	0	0	8	0	1	0	0	0.85796	0	0	0	88.8889	0	11.1111	0	0	0	88.8889	11.1111	0	11.1111	9	NEG
1,2,4-triazole	C1=NNC=N1	9	5	2	0	0	0	2	0	0	0.85796	55.5556	22.2222	0	0	0	22.2222	0	0	55.5556	22.2222	22.2222	0	22.2222	9	NEG
tetrazole	N1=NNC=N1	22	7	0	0	14	0	1	0	0	2.09724	31.8182	0	0	63.6364	0	4.54545	0	0	31.8182	63.6364	4.54545	0	4.54545	22	NEG
indole	C12=C(C=CC=C2)NC=C1	58	30	1	5	4	3	1	3	11	5.52908	51.7241	1.72414	8.62069	6.89655	5.17241	1.72414	5.17241	18.9655	51.7241	17.2414	12.069	18.9655	31.0345	58	POS
indolidine	C12=C(NCC2)C=CC=C1	1	0	0	0	0	0	1	0	0	0.0953289	0	0	0	0	0	100	0	0	0	0	100	0	100	1
benzopyrazole (indazole)	C1(C=NN2)=C2C=CC=C1	0	0	0	0	0	0	0	0	0	0	0	0	0	0	0	0	0	0	0	0	0	0	0	0
benzimidazole	C1(N=CN2)=C2C=CC=C1	4	2	0	1	0	0	0	0	1	0.381316	50	0	25	0	0	0	0	25	50	25	0	25	25	4
pyrrolo[3,2-b]pyridine	C12=C(NC=C2)C=CC=N1	0	0	0	0	0	0	0	0	0	0	0	0	0	0	0	0	0	0	0	0	0	0	0	0
pyrrolo[3,2-c]pyridine	C12=C(NC=C2)C=CN=C1	0	0	0	0	0	0	0	0	0	0	0	0	0	0	0	0	0	0	0	0	0	0	0	0
pyrrolo[2,3-c]pyridine	C12=C(NC=C2)C=NC=C1	0	0	0	0	0	0	0	0	0	0	0	0	0	0	0	0	0	0	0	0	0	0	0	0
pyrrolo[2,3-b]pyridine	C12=C(NC=C2)N=CC=C1	1	0	0	0	1	0	0	0	0	0.0953289	0	0	0	100	0	0	0	0	0	100	0	0	0	1
carbazole	C1(C(C=CC=C2)=C2N3)=C3C=CC=C1	0	0	0	0	0	0	0	0	0	0	0	0	0	0	0	0	0	0	0	0	0	0	0	0
9-deazapurine	C1(C=CN2)=C2C=NC=N1	67	5	0	34	1	6	0	11	10	6.38704	7.46269	0	50.7463	1.49254	8.95522	0	16.4179	14.9254	7.46269	52.2388	25.3731	14.9254	40.2985	67
7-deazapurine	C1(NC=C2)=C2C=NC=N1	1	0	1	0	0	0	0	0	0	0.0953289	0	100	0	0	0	0	0	0	0	100	0	0	0	1
7H-purine	C12=C(C=NC=N2)NC=N1	4	4	0	0	0	0	0	0	0	0.381316	100	0	0	0	0	0	0	0	100	0	0	0	0	4
9H-purine	C1(NC=N2)=C2C=NC=N1	4	4	0	0	0	0	0	0	0	0.381316	100	0	0	0	0	0	0	0	100	0	0	0	0	4
pyridine	C1=CC=CC=N1	209	51	12	3	93	2	33	1	14	19.9237	24.4019	5.74163	1.43541	44.4976	0.956938	15.7895	0.478469	6.69856	24.4019	51.6746	17.2249	6.69856	23.9234	209
dihydropyridine	C1=CNC=CC1	13	7	2	0	0	2	2	0	0	1.23928	53.8462	15.3846	0	0	15.3846	15.3846	0	0	53.8462	15.3846	30.7692	0	30.7692	13
pyridazin	C1=CC=CN=N1	1	0	0	0	0	0	1	0	0	0.0953289	0	0	0	0	0	100	0	0	0	0	100	0	100	1
pyrimidine	C1=CC=NC=N1	407	24	2	36	250	6	45	18	26	38.7989	5.89681	0.4914	8.84521	61.4251	1.4742	11.0565	4.4226	6.38821	5.89681	70.7617	16.9533	6.38821	23.3415	407
pyrazin	C1=CN=CC=N1	3	2	0	0	1	0	0	0	0	0.285987	66.6667	0	0	33.3333	0	0	0	0	66.6667	33.3333	0	0	0	3
quinoline	C12=C(N=CC=C2)C=CC=C1	47	9	6	0	20	0	7	0	5	4.48046	19.1489	12.766	0	42.5532	0	14.8936	0	10.6383	19.1489	55.3191	14.8936	10.6383	25.5319	47
isoquinoline	C12=C(C=NC=C2)C=CC=C1	1	0	1	0	0	0	0	0	0	0.0953289	0	100	0	0	0	0	0	0	0	100	0	0	0	1
tetrahydroisoquinoline	[H]C1([H])C([H])([H])NC([H])([H])C2=C1C=CC=C2	104	17	39	0	24	5	17	0	2	9.9142	16.3462	37.5	0	23.0769	4.80769	16.3462	0	1.92308	16.3462	60.5769	21.1538	1.92308	23.0769	104
pthalazine	C12=CC=CC=C1C=NN=C2	0	0	0	0	0	0	0	0	0	0	0	0	0	0	0	0	0	0	0	0	0	0	0	0
quinazoline	C12=CC=CC=C1N=CN=C2	237	4	0	0	191	0	33	4	5	22.5929	1.68776	0	0	80.5907	0	13.9241	1.68776	2.1097	1.68776	80.5907	15.6118	2.1097	17.7215	237
chinoxalin	C12=CC=CC=C1N=CC=N2	2	1	0	0	1	0	0	0	0	0.190658	50	0	0	50	0	0	0	0	50	50	0	0	0	2
pyrido[3,2-d]pyrimidine	C12=NC=CC=C1N=CN=C2	0	0	0	0	0	0	0	0	0	0	0	0	0	0	0	0	0	0	0	0	0	0	0	0
pyrido[4,3-d]pyrimidine	C12=CN=CC=C1N=CN=C2	0	0	0	0	0	0	0	0	0	0	0	0	0	0	0	0	0	0	0	0	0	0	0	0
pyrido[3,4-d]pyrimidine	C12=CC=NC=C1N=CN=C2	1	0	0	0	1	0	0	0	0	0.0953289	0	0	0	100	0	0	0	0	0	100	0	0	0	1
pyrido[2,3-d]pyrimidine	C12=CC=CN=C1N=CN=C2	36	4	0	0	32	0	0	0	0	3.43184	11.1111	0	0	88.8889	0	0	0	0	11.1111	88.8889	0	0	0	36	NEG
pyrimido[5,4-d]pyrimidine	C1(C=NC=N2)=C2C=NC=N1	1	0	0	1	0	0	0	0	0	0.0953289	0	0	100	0	0	0	0	0	0	100	0	0	0	1
pyrimido[4,5-d]pyrimidine	C1(N=CN=C2)=C2C=NC=N1	0	0	0	0	0	0	0	0	0	0	0	0	0	0	0	0	0	0	0	0	0	0	0	0
pteridin	C1(N=CC=N2)=C2C=NC=N1	0	0	0	0	0	0	0	0	0	0	0	0	0	0	0	0	0	0	0	0	0	0	0	0
1,2,3-triazine	C1=CC=NN=N1	0	0	0	0	0	0	0	0	0	0	0	0	0	0	0	0	0	0	0	0	0	0	0	0
1,2,4-triazine	C1=CN=CN=N1	3	1	0	0	2	0	0	0	0	0.285987	33.3333	0	0	66.6667	0	0	0	0	33.3333	66.6667	0	0	0	3
1,3,5-triazine	C1=NC=NC=N1	1	0	0	0	1	0	0	0	0	0.0953289	0	0	0	100	0	0	0	0	0	100	0	0	0	1
aniline	NC1=CC=CC=C1	650	129	32	21	338	5	83	11	31	61.9638	19.8462	4.92308	3.23077	52	0.769231	12.7692	1.69231	4.76923	19.8462	60.1538	15.2308	4.76923	20	650
benzoyl	[R]C(C1=CC=CC=C1)=O	353	100	12	1	152	3	70	2	13	33.6511	28.3286	3.39943	0.283286	43.0595	0.849858	19.83	0.566572	3.68272	28.3286	46.7422	21.2465	3.68272	24.9292	353
furan	C1=COC=C1	14	7	0	2	2	0	1	1	1	1.3346	50	0	14.2857	14.2857	0	7.14286	7.14286	7.14286	50	28.5714	14.2857	7.14286	21.4286	14
benzofuran	C1(C=CC=C2)=C2C=CO1	1	1	0	0	0	0	0	0	0	0.0953289	100	0	0	0	0	0	0	0	100	0	0	0	0	1
dihydrobenzofuran	C12=C(CCO2)C=CC=C1	1	1	0	0	0	0	0	0	0	0.0953289	100	0	0	0	0	0	0	0	100	0	0	0	0	1
dibenzofuran	C12=C(C(C=CC=C3)=C3O2)C=CC=C1	0	0	0	0	0	0	0	0	0	0	0	0	0	0	0	0	0	0	0	0	0	0	0	0
1,3-dihydroisobenzofuran	C1(C=CC=C2)=C2COC1	29	23	0	0	5	0	1	0	0	2.76454	79.3103	0	0	17.2414	0	3.44828	0	0	79.3103	17.2414	3.44828	0	3.44828	29	NEG
benzo-1,3-dioxolan	C1(C=CC=C2)=C2OCO1	12	5	0	3	1	1	1	0	1	1.14395	41.6667	0	25	8.33333	8.33333	8.33333	0	8.33333	41.6667	33.3333	16.6667	8.33333	25	12
piperonyl	[R]C([H])([H])C(C=C1)=CC2=C1OCO2	10	3	0	3	1	1	1	0	1	0.953289	30	0	30	10	10	10	0	10	30	40	20	10	30	10
chromene	C1(C=CCO2)=C2C=CC=C1	0	0	0	0	0	0	0	0	0	0	0	0	0	0	0	0	0	0	0	0	0	0	0	0
dihydrochromene	C1(CCCO2)=C2C=CC=C1	22	22	0	0	0	0	0	0	0	2.09724	100	0	0	0	0	0	0	0	100	0	0	0	0	22
benzodioxan	C1(OCCO2)=C2C=CC=C1	3	1	0	0	2	0	0	0	0	0.285987	33.3333	0	0	66.6667	0	0	0	0	33.3333	66.6667	0	0	0	3
flavone	O=C(C=C(C1=CC=CC=C1)O2)C3=C2C=CC=C3	45	12	0	1	27	0	2	2	1	4.2898	26.6667	0	2.22222	60	0	4.44444	4.44444	2.22222	26.6667	62.2222	8.88889	2.22222	11.1111	45
isoflavone	O=C(C(C1=CC=CC=C1)=CO2)C3=C2C=CC=C3	6	3	1	0	0	0	2	0	0	0.571973	50	16.6667	0	0	0	33.3333	0	0	50	16.6667	33.3333	0	33.3333	6
chalcone	O=C(/C=C/C1=CC=CC=C1)C2=CC=CC=C2	171	47	0	0	99	0	25	0	0	16.3012	27.4854	0	0	57.8947	0	14.6199	0	0	27.4854	57.8947	14.6199	0	14.6199	171	NEG
cinnamyl	O=C([R])/C=C/C1=CC=CC=C1	209	50	4	1	106	3	39	0	6	19.9237	23.9234	1.91388	0.478469	50.7177	1.43541	18.6603	0	2.87081	23.9234	53.11	20.0957	2.87081	22.9665	209
phenol	OC1=CC=CC=C1	660	166	50	15	294	10	92	5	28	62.9171	25.1515	7.57576	2.27273	44.5455	1.51515	13.9394	0.757576	4.24242	25.1515	54.3939	16.2121	4.24242	20.4545	660
resorcin	OC1=CC(O)=CC=C1	175	69	12	8	48	3	21	1	13	16.6826	39.4286	6.85714	4.57143	27.4286	1.71429	12	0.571429	7.42857	39.4286	38.8571	14.2857	7.42857	21.7143	175
hydroquinone	OC1=CC=C(O)C=C1	8	5	1	0	1	0	1	0	0	0.762631	62.5	12.5	0	12.5	0	12.5	0	0	62.5	25	12.5	0	12.5	8	NEG
benzoquinone	O=C(C=C1)C=CC1=O	0	0	0	0	0	0	0	0	0	0	0	0	0	0	0	0	0	0	0	0	0	0	0	0
methoxyphenyl	[H]C([H])([H])OC1=CC=CC=C1	519	95	45	10	250	8	86	3	22	49.4757	18.3044	8.67052	1.92678	48.1696	1.54143	16.5703	0.578035	4.23892	18.3044	58.7669	18.6898	4.23892	22.9287	519
2-methoxy	[R]C1=C([H])C([H])=C([H])C([H])=C1OC([H])([H])[H]	15	0	0	2	6	1	6	0	0	1.42993	0	0	13.3333	40	6.66667	40	0	0	0	53.3333	46.6667	0	46.6667	15	NEG
3-methoxy	[R]C1=C([H])C([H])=C([H])C(OC([H])([H])[H])=C1[H]	68	4	0	0	52	0	11	1	0	6.48236	5.88235	0	0	76.4706	0	16.1765	1.47059	0	5.88235	76.4706	17.6471	0	17.6471	68	NEG
4-methoxy	[R]C1=C([H])C([H])=C(C([H])=C1[H])OC([H])([H])[H]	90	25	4	1	39	2	14	1	4	8.5796	27.7778	4.44444	1.11111	43.3333	2.22222	15.5556	1.11111	4.44444	27.7778	48.8889	18.8889	4.44444	23.3333	90
2,3-dimethoxy	[R]C1=C([H])C([H])=C([H])C(OC([H])([H])[H])=C1OC([H])([H])[H]	1	1	0	0	0	0	0	0	0	0.0953289	100	0	0	0	0	0	0	0	100	0	0	0	0	1
2,4-dimethoxy	[R]C1=C([H])C([H])=C(OC([H])([H])[H])C([H])=C1OC([H])([H])[H]	10	2	0	0	6	0	1	0	1	0.953289	20	0	0	60	0	10	0	10	20	60	10	10	20	10
2,5-dimethoxy	[R]C1=C([H])C(OC([H])([H])[H])=C([H])C([H])=C1OC([H])([H])[H]	5	2	1	0	1	0	1	0	0	0.476644	40	20	0	20	0	20	0	0	40	40	20	0	20	5	NEG
2,6-dimethoxy	[R]C1=C(C([H])=C([H])C([H])=C1OC([H])([H])[H])OC([H])([H])[H]	0	0	0	0	0	0	0	0	0	0	0	0	0	0	0	0	0	0	0	0	0	0	0	0
3,4-dimethoxy	[R]C1=C([H])C([H])=C(OC([H])([H])[H])C(OC([H])([H])[H])=C1[H]	148	11	0	0	96	0	36	0	5	14.1087	7.43243	0	0	64.8649	0	24.3243	0	3.37838	7.43243	64.8649	24.3243	3.37838	27.7027	148
3,5-dimethoxy	[R]C1=C([H])C(OC([H])([H])[H])=C([H])C(OC([H])([H])[H])=C1[H]	14	3	0	0	9	0	2	0	0	1.3346	21.4286	0	0	64.2857	0	14.2857	0	0	21.4286	64.2857	14.2857	0	14.2857	14	NEG
2,3,4-trimethoxy	[R]C1=C([H])C([H])=C(OC([H])([H])[H])C(OC([H])([H])[H])=C1OC([H])([H])[H]	0	0	0	0	0	0	0	0	0	0	0	0	0	0	0	0	0	0	0	0	0	0	0	0
2,3,5-trimethoxy	[R]C1=C([H])C(OC([H])([H])[H])=C([H])C(OC([H])([H])[H])=C1OC([H])([H])[H]	2	2	0	0	0	0	0	0	0	0.190658	100	0	0	0	0	0	0	0	100	0	0	0	0	2
2,3,6-trimethoxy	[R]C1=C(C([H])=C([H])C(OC([H])([H])[H])=C1OC([H])([H])[H])OC([H])([H])[H]	0	0	0	0	0	0	0	0	0	0	0	0	0	0	0	0	0	0	0	0	0	0	0	0
2,4,5-trimethoxy	[R]C1=C([H])C(OC([H])([H])[H])=C(OC([H])([H])[H])C([H])=C1OC([H])([H])[H]	0	0	0	0	0	0	0	0	0	0	0	0	0	0	0	0	0	0	0	0	0	0	0	0
2,4,6-trimethoxy	[R]C1=C(C([H])=C(OC([H])([H])[H])C([H])=C1OC([H])([H])[H])OC([H])([H])[H]	0	0	0	0	0	0	0	0	0	0	0	0	0	0	0	0	0	0	0	0	0	0	0	0
3,4,5-trimethoxy	[R]C1=C([H])C(OC([H])([H])[H])=C(OC([H])([H])[H])C(OC([H])([H])[H])=C1[H]	65	10	10	1	12	3	17	0	12	6.19638	15.3846	15.3846	1.53846	18.4615	4.61538	26.1538	0	18.4615	15.3846	35.3846	30.7692	18.4615	49.2308	65	POS
2,3,4,5-tetramethoxy	[R]C1=C(C(OC([H])([H])[H])=C(OC([H])([H])[H])C(OC([H])([H])[H])=C1[H])OC([H])([H])[H]	0	0	0	0	0	0	0	0	0	0	0	0	0	0	0	0	0	0	0	0	0	0	0	0
2,3,4,6-tetramethoxy	[R]C1=C(C(OC([H])([H])[H])=C(OC([H])([H])[H])C([H])=C1OC([H])([H])[H])OC([H])([H])[H]	0	0	0	0	0	0	0	0	0	0	0	0	0	0	0	0	0	0	0	0	0	0	0	0
2,3,5,6-tetramethoxy	[R]C1=C(C(OC([H])([H])[H])=C([H])C(OC([H])([H])[H])=C1OC([H])([H])[H])OC([H])([H])[H]	0	0	0	0	0	0	0	0	0	0	0	0	0	0	0	0	0	0	0	0	0	0	0	0
thiophene	C1=CC=CS1	60	18	0	9	14	0	9	2	8	5.71973	30	0	15	23.3333	0	15	3.33333	13.3333	30	38.3333	18.3333	13.3333	31.6667	60
benzothiophene	C1(C=CC=C2)=C2C=CS1	2	0	0	1	0	0	0	1	0	0.190658	0	0	50	0	0	0	50	0	0	50	50	0	50	2
dihydrobenzothiophene	C12=C(CCS2)C=CC=C1	0	0	0	0	0	0	0	0	0	0	0	0	0	0	0	0	0	0	0	0	0	0	0	0
dibenzothiophene	C12=C(C(C=CC=C3)=C3S2)C=CC=C1	0	0	0	0	0	0	0	0	0	0	0	0	0	0	0	0	0	0	0	0	0	0	0	0
dihydroisobenzothiophene	C1(C=CC=C2)=C2CSC1	0	0	0	0	0	0	0	0	0	0	0	0	0	0	0	0	0	0	0	0	0	0	0	0
benzo-1,3-diothiolan	C1(C=CC=C2)=C2SCS1	0	0	0	0	0	0	0	0	0	0	0	0	0	0	0	0	0	0	0	0	0	0	0	0
amid-H	[R]C(N([H])[R])=O	220	64	14	2	99	0	35	1	5	20.9724	29.0909	6.36364	0.909091	45	0	15.9091	0.454545	2.27273	29.0909	52.2727	16.3636	2.27273	18.6364	220
amid-R	[R]C(N[R])=O	246	78	15	8	101	1	35	2	6	23.4509	31.7073	6.09756	3.25203	41.0569	0.406504	14.2276	0.813008	2.43902	31.7073	50.4065	15.4472	2.43902	17.8862	246
thioamid-H	[R]C(N([H])[R])=S	12	2	0	8	0	0	0	2	0	1.14395	16.6667	0	66.6667	0	0	0	16.6667	0	16.6667	66.6667	16.6667	0	16.6667	12	NEG
thioamid-R	[R]C(N[R])=S	12	2	0	8	0	0	0	2	0	1.14395	16.6667	0	66.6667	0	0	0	16.6667	0	16.6667	66.6667	16.6667	0	16.6667	12	NEG
carbothioic S-acid	[R]C(S[H])=O	0	0	0	0	0	0	0	0	0	0	0	0	0	0	0	0	0	0	0	0	0		0	0
carbothioic S-acid methyl ester	[R]C(SC([H])([H])[H])=O	0	0	0	0	0	0	0	0	0	0	0	0	0	0	0	0	0	0	0	0	0	0	0	0
carbothioic S-acid ethyl ester	[R]C(SC([H])([H])C([H])([H])[H])=O	0	0	0	0	0	0	0	0	0	0	0	0	0	0	0	0	0	0	0	0	0	0	0	0
carbothioic S-acid acid propyl ester	[R]C(SC([H])(C([H])([H])C([H])([H])[H])[H])=O	0	0	0	0	0	0	0	0	0	0	0	0	0	0	0	0	0	0	0	0	0	0	0	0
carbothioic S-acid acid butyl ester	[R]C(SC([H])(C([H])([H])C([H])(C([H])([H])[H])[H])[H])=O	0	0	0	0	0	0	0	0	0	0	0	0	0	0	0	0	0	0	0	0	0	0	0	0
thiolan-2-one	O=C1SCCC1	0	0	0	0	0	0	0	0	0	0	0	0	0	0	0	0	0	0	0	0	0	0	0	0
thian-2-one	O=C1SCCCC1	0	0	0	0	0	0	0	0	0	0	0	0	0	0	0	0	0	0	0	0	0	0	0	0
thiepan-2-one	O=C1SCCCCC1	0	0	0	0	0	0	0	0	0	0	0	0	0	0	0	0	0	0	0	0	0	0	0	0
thiocan-2-one	O=C1SCCCCCC1	0	0	0	0	0	0	0	0	0	0	0	0	0	0	0	0	0	0	0	0	0	0	0	0
carbothioic O-acid	[R]C(O[H])=S	0	0	0	0	0	0	0	0	0	0	0	0	0	0	0	0	0	0	0	0	0	0	0	0
carbothioic O-acid methyl ester	[R]C(OC([H])([H])[H])=S	0	0	0	0	0	0	0	0	0	0	0	0	0	0	0	0	0	0	0	0	0	0	0	0
carbothioic O-acid ethyl ester	[R]C(OC([H])([H])C([H])([H])[H])=S	0	0	0	0	0	0	0	0	0	0	0	0	0	0	0	0	0	0	0	0	0	0	0	0
carbothioic O-acid acid propyl ester	[R]C(OC([H])(C([H])([H])C([H])([H])[H])[H])=S	0	0	0	0	0	0	0	0	0	0	0	0	0	0	0	0	0	0	0	0	0	0	0	0
carbothioic O-acid acid butyl ester	[R]C(OC([H])(C([H])([H])C([H])(C([H])([H])[H])[H])[H])=S	0	0	0	0	0	0	0	0	0	0	0	0	0	0	0	0	0	0	0	0	0	0	0	0
oxolan-2-thione	S=C1OCCC1	0	0	0	0	0	0	0	0	0	0	0	0	0	0	0	0	0	0	0	0	0	0	0	0
oxan-2-thione	S=C1OCCCC1	0	0	0	0	0	0	0	0	0	0	0	0	0	0	0	0	0	0	0	0	0	0	0	0
oxepan-2-thione	S=C1OCCCCC1	0	0	0	0	0	0	0	0	0	0	0	0	0	0	0	0	0	0	0	0	0	0	0	0
oxocan-2-thione	S=C1OCCCCCC1	0	0	0	0	0	0	0	0	0	0	0	0	0	0	0	0	0	0	0	0	0	0	0	0
oxime-H	[R]/C([H])=N/O[H]	0	0	0	0	0	0	0	0	0	0	0	0	0	0	0	0	0	0	0	0	0	0	0	0
oxime-R	[R]/C([H])=N/O[R]	0	0	0	0	0	0	0	0	0	0	0	0	0	0	0	0	0	0	0	0	0	0	0	0
oxazolidine	C1CNCO1	3	3	0	0	0	0	0	0	0	0.285987	100	0	0	0	0	0	0	0	100	0	0	0	0	3
isoxazolidine	C1CCNO1	0	0	0	0	0	0	0	0	0	0	0	0	0	0	0	0	0	0	0	0	0	0	0	0
1,2,3-oxadiazolidine	C1CNNO1	0	0	0	0	0	0	0	0	0	0	0	0	0	0	0	0	0	0	0	0	0	0	0	0
1,2,4-oxadiazolidine	C1NCNO1	0	0	0	0	0	0	0	0	0	0	0	0	0	0	0	0	0	0	0	0	0	0	0	0
1,2,5-oxadiazolidine	N1CCNO1	0	0	0	0	0	0	0	0	0	0	0	0	0	0	0	0	0	0	0	0	0	0	0	0
1,3,4-oxadiazolidine	C1NNCO1	0	0	0	0	0	0	0	0	0	0	0	0	0	0	0	0	0	0	0	0	0	0	0	0
oxazole	C1=CN=CO1	26	4	9	0	6	3	4	0	0	2.47855	15.3846	34.6154	0	23.0769	11.5385	15.3846	0	0	15.3846	57.6923	26.9231	0	26.9231	26	NEG
isoxazole	C1=CC=NO1	1	1	0	0	0	0	0	0	0	0.0953289	100	0	0	0	0	0	0	0	100	0	0	0	0	1
1,2,3-oxadiazole	C1=CN=NO1	0	0	0	0	0	0	0	0	0	0	0	0	0	0	0	0	0	0	0	0	0	0	0	0
1,2,4-oxadiazole	C1=NC=NO1	0	0	0	0	0	0	0	0	0	0	0	0	0	0	0	0	0	0	0	0	0	0	0	0
1,2,5-oxadiazole	N1=CC=NO1	0	0	0	0	0	0	0	0	0	0	0	0	0	0	0	0	0	0	0	0	0	0	0	0
1,3,4-oxadiazole	C1=NN=CO1	1	1	0	0	0	0	0	0	0	0.0953289	100	0	0	0	0	0	0	0	100	0	0	0	0	1
thiazolidine	C1CNCS1	0	0	0	0	0	0	0	0	0	0	0	0	0	0	0	0	0	0	0	0	0	0	0	0
isothiazolidine	C1CCNS1	0	0	0	0	0	0	0	0	0	0	0	0	0	0	0	0	0	0	0	0	0	0	0	0
1,2,3-thiadiazolidine	C1CNNS1	0	0	0	0	0	0	0	0	0	0	0	0	0	0	0	0	0	0	0	0	0	0	0	0
1,2,4-thiadiazolidine	C1NCNS1	0	0	0	0	0	0	0	0	0	0	0	0	0	0	0	0	0	0	0	0	0	0	0	0
1,2,5-thiadiazolidine	N1CCNS1	0	0	0	0	0	0	0	0	0	0	0	0	0	0	0	0	0	0	0	0	0	0	0	0
1,3,4-thiadiazolidine	C1NNCS1	0	0	0	0	0	0	0	0	0	0	0	0	0	0	0	0	0	0	0	0	0	0	0	0
thiazole	C1=CN=CS1	11	4	1	0	2	1	3	0	0	1.04862	36.3636	9.09091	0	18.1818	9.09091	27.2727	0	0	36.3636	27.2727	36.3636	0	36.3636	11
isothiazole	C1=CC=NS1	0	0	0	0	0	0	0	0	0	0	0	0	0	0	0	0	0	0	0	0	0	0	0	0
1,2,3-thiadiazole	C1=CN=NS1	0	0	0	0	0	0	0	0	0	0	0	0	0	0	0	0	0	0	0	0	0	0	0	0
1,2,4-thiadiazole	C1=NC=NS1	0	0	0	0	0	0	0	0	0	0	0	0	0	0	0	0	0	0	0	0	0	0	0	0
1,2,5-thiadiazole	N1=CC=NS1	0	0	0	0	0	0	0	0	0	0	0	0	0	0	0	0	0	0	0	0	0	0	0	0
1,3,4-thiadiazole	C1=NN=CS1	0	0	0	0	0	0	0	0	0	0	0	0	0	0	0	0	0	0	0	0	0	0	0	0
morpholine	C1CNCCO1	6	2	0	0	2	0	1	0	1	0.571973	33.3333	0	0	33.3333	0	16.6667	0	16.6667	33.3333	33.3333	16.6667	16.6667	33.3333	6	POS
thiomorpholine	C1CNCCS1	0	0	0	0	0	0	0	0	0	0	0	0	0	0	0	0	0	0	0	0	0	0	0	0
furo[3,2-b]pyridine	C12=CC=CN=C1C=CO2	0	0	0	0	0	0	0	0	0	0	0	0	0	0	0	0	0	0	0	0	0	0	0	0
furo[3,2-c]pyridine	C12=CC=NC=C1C=CO2	0	0	0	0	0	0	0	0	0	0	0	0	0	0	0	0	0	0	0	0	0	0	0	0
furo[2,3-c]pyridine	C12=CN=CC=C1C=CO2	0	0	0	0	0	0	0	0	0	0	0	0	0	0	0	0	0	0	0	0	0	0	0	0
furo[2,3-b]pyridine	C12=CC=CN=C1OC=C2	2	1	0	0	1	0	0	0	0	0.190658	50	0	0	50	0	0	0	0	50	50	0	0	0	2
furo[2,3-d]pyrimidine	C12=CN=CN=C1OC=C2	0	0	0	0	0	0	0	0	0	0	0	0	0	0	0	0	0	0	0	0	0	0	0	0
furo[3,2-d]pyrimidine	C12=CN=CN=C1C=CO2	0	0	0	0	0	0	0	0	0	0	0	0	0	0	0	0	0	0	0	0	0	0	0	0
thieno[3,2-b]pyridine	C12=CC=CN=C1C=CS2	0	0	0	0	0	0	0	0	0	0	0	0	0	0	0	0	0	0	0	0	0	0	0	0
thieno[3,2-c]pyridine	C12=CC=NC=C1C=CS2	0	0	0	0	0	0	0	0	0	0	0	0	0	0	0	0	0	0	0	0	0	0	0	0
thieno[2,3-c]pyridine	C12=CN=CC=C1C=CS2	0	0	0	0	0	0	0	0	0	0	0	0	0	0	0	0	0	0	0	0	0	0	0	0
thieno[2,3-b]pyridine	C12=CC=CN=C1SC=C2	25	8	0	0	2	0	9	0	6	2.38322	32	0	0	8	0	36	0	24	32	8	36	24	60	25	POS
thieno[2,3-d]pyrimidine	C12=CN=CN=C1SC=C2	1	0	0	0	0	0	0	0	1	0.0953289	0	0	0	0	0	0	0	100	0	0	0	100	100	1
thieno[3,2-d]pyrimidine	C12=CN=CN=C1C=CS2	1	0	0	0	0	0	1	0	0	0.0953289	0	0	0	0	0	100	0	0	0	0	100	0	100	1
sulfoxid	[R]S([R])=O	13	5	0	1	3	0	2	0	2	1.23928	38.4615	0	7.69231	23.0769	0	15.3846	0	15.3846	38.4615	30.7692	15.3846	15.3846	30.7692	13	POS
sulfone	[R]S([R])(=O)=O	13	5	0	1	3	0	2	0	2	1.23928	38.4615	0	7.69231	23.0769	0	15.3846	0	15.3846	38.4615	30.7692	15.3846	15.3846	30.7692	13	POS
sulfonamid-H	[R]S(N([H])[R])(=O)=O	1	0	0	0	1	0	0	0	0	0.0953289	0	0	0	100	0	0	0	0	0	100	0	0	0	1
sulfonamid-R	[R]S(N[R])(=O)=O	2	1	0	0	1	0	0	0	0	0.190658	50	0	0	50	0	0	0	0	50	50	0	0	0	2
tosyl	[R]S(C1=C([H])C([H])=C(C([H])([H])[H])C([H])=C1[H])(=O)=O	1	1	0	0	0	0	0	0	0	0.0953289	100	0	0	0	0	0	0	0	100	0	0	0	0	1
trifluoromethylthio	[R]SC(F)(F)F	2	2	0	0	0	0	0	0	0	0.190658	100	0	0	0	0	0	0	0	100	0	0	0	0	2
trifluoromethylsulfon	[R]S(C(F)(F)F)(=O)=O	1	1	0	0	0	0	0	0	0	0.0953289	100	0	0	0	0	0	0	0	100	0	0	0	0	1
carbamate	OC(N)=O	4	3	1	0	0	0	0	0	0	0.381316	75	25	0	0	0	0	0	0	75	25	0	0	0	4
urea	NC(N)=O	10	5	1	2	0	0	2	0	0	0.953289	50	10	20	0	0	20	0	0	50	30	20	0	20	10	NEG
thiourea	NC(N)=S	12	2	0	8	0	0	0	2	0	1.14395	16.6667	0	66.6667	0	0	0	16.6667	0	16.6667	66.6667	16.6667	0	16.6667	12	NEG
mercaptoethanol	[R]OC([H])([H])C([H])([H])S[R]	0	0	0	0	0	0	0	0	0	0	0	0	0	0	0	0	0	0	0	0	0	0	0	0
mercaptopropanol	[R]OC([H])([H])C([H])([H])C([H])([H])S[R]	0	0	0	0	0	0	0	0	0	0	0	0	0	0	0	0	0	0	0	0	0	0	0	0
mercaptobutanol	[R]OC([H])([H])C([H])([H])C([H])([H])C([H])([H])S[R]	0	0	0	0	0	0	0	0	0	0	0	0	0	0	0	0	0	0	0	0	0	0	0	0
1,2-oxathiolane	C1CCSO1	0	0	0	0	0	0	0	0	0	0	0	0	0	0	0	0	0	0	0	0	0	0	0	0
1,3-oxathiolane	C1CSCO1	0	0	0	0	0	0	0	0	0	0	0	0	0	0	0	0	0	0	0	0	0	0	0	0
1,2-oxathiane	C1CCCSO1	0	0	0	0	0	0	0	0	0	0	0	0	0	0	0	0	0	0	0	0	0	0	0	0
1,3-oxathiane	C1CCSCO1	0	0	0	0	0	0	0	0	0	0	0	0	0	0	0	0	0	0	0	0	0	0	0	0
1,4-oxathiane	C1CSCCO1	0	0	0	0	0	0	0	0	0	0	0	0	0	0	0	0	0	0	0	0	0	0	0	0
phthalimid	O=C1NC(C2=C1C=CC=C2)=O	1	0	0	0	1	0	0	0	0	0.0953289	0	0	0	100	0	0	0	0	0	100	0	0	0	1
