# Supplementary material for: C@PA: Computer-Aided Pattern Analysis to Predict Multitarget ABC Transporter Inhibitors
Source: J Med Chem. 2021 Mar 16;64(6):3350–66. doi: 10.1021/acs.jmedchem.0c02199 (PMC8041314; doi:10.1021/acs.jmedchem.0c02199)
Supplement: Supplementary file 1 — jm0c02199_si_001.zip [file jm0c02199_si_001.zip › JMC_C@PA_Supplementary_Table_5_Revision.xls]

## Sheet: Final-1505-Compounds
EnamineID	SMILES
Z1001807112	O=C(N1CCN(C(=O)c2[nH]nc3c2cccc3)CC1)c1c(C)c2c(C)ccnc2s1
Z1010483802	Brc1cc2c(C(=O)OC(C)c3onc(C(C)C)n3)cc(C)nc2cc1
Z1021273524	S(=O)(=O)(NC(=O)C1=NN(C(C)C)C(=O)c2c1cccc2)c1c2c(nccc2)ccc1
Z1030025368	O=C(Nc1snc(-c2oc(C)cc2)n1)c1sc2nc(C)cc(C)c2c1
Z1032331956	O=C(NCCc1c2ncccc2ccc1)COC(=O)c1c(-c2onc(C(C)C)n2)cccc1
Z1038045406	S(=O)(=O)(Nc1ccc(C(=O)Nc2cc3[nH]ncc3cc2)cc1)c1c2ncccc2cc(C)c1
Z1081151142	Brc1c2c(C(=O)NC(C(C)C)c3onc(-c4ccncc4)n3)cc(C)nc2ccc1
Z1082319652	Fc1cc2C(=O)N(CC(=O)Nc3c(C)cccc3-c3onc(C(C)C)n3)C=Nc2cc1
Z1090455490	Brc1cc2C(=O)N(CC(=O)NC(C(C)C)c3onc(-c4cnccc4)n3)C=Nc2cc1
Z1096385772	Clc1c(Sc2scnn2)ccc(NS(=O)(=O)c2c3c(c(OC)cc2)nccc3)c1
Z1128345405	Brc1cc(C)c2ncc(C(=O)Nc3sc(NS(=O)(=O)C)nn3)c(O)c2c1
Z1128763485	O=C(NC(C)(C)c1nc(C)on1)c1c(C)c2c(C)cc(C)nc2s1
Z1134452719	O=C(NC(C(C)C)c1onc(-c2ccncc2)n1)c1c2c(nc(-n3c(C)ncc3)c1)cccc2
Z1134811126	O=C(N(C)C1CCN(c2ncnc3c2cccc3)CC1)c1c(-c2onc(C(C)C)n2)cccc1
Z1137670302	S(=O)(=O)(NC(C)(C)c1nc(CCC)on1)c1cnc2sc(C(=O)OCC)c(C)c2c1
Z1137670336	S(=O)(=O)(NC(C)(C)c1nc(CCC)on1)c1c(C)ccc2ncccc12
Z1137689633	Brc1cc(-c2nc(CSCc3nc(N)c4c(n3)cccc4)on2)sc1
Z1137690146	S(Cc1onc(-c2cc(C(F)(F)F)ccc2)n1)Cc1nc(N)c2c(n1)cccc2
Z1144665224	O=C(NC(C(C)C)c1onc(-c2ccncc2)n1)c1c(O)nc2c(c1)cc(OC)cc2
Z1147537911	O=C(OCC)c1c(CNC2(c3nc(C)on3)CCC2)nc2c(c1-c1ccccc1)cccc2
Z1151202072	Clc1c(COc2onc(C(C)C)n2)nc2c(c1C)cccc2
Z1151202586	Clc1c(COc2onc(C(C)C)n2)c2ncccc2cc1
Z1161041119	FC(F)(F)c1nc2sc(C(=O)N3C(c4onc(-c5ncccn5)n4)CCCC3)c(C)c2cc1
Z1167312406	Brc1cc2c(C(=O)NCCc3onc(C(C)C)n3)c3c(nc2cc1)CCCC3
Z1169979094	Clc1c(-c2onc(Cc3c4ncccc4ccc3)n2)nc(OC(C)C)cc1
Z1169979292	S(=O)(=O)(CC)c1ccc(Cc2onc(Cc3c4ncccc4ccc3)n2)cc1
Z1169979569	S(=O)(=O)(NCCC)c1ccc(/C=C/c2onc(Cc3c4ncccc4ccc3)n2)cc1
Z1169980232	S(=O)(=O)(Nc1cc(-c2onc(Cc3c4ncccc4ccc3)n2)ccc1)c1sccc1
Z1169980262	C(C)(C)n1ncc2c(C)c(CCc3onc(Cc4c5ncccc5ccc4)n3)c(C)nc12
Z1169980638	O=C(OCC)c1c(C)n(-c2ccc(-c3onc(Cc4c5ncccc5ccc4)n3)cc2)nc1
Z1169980835	Clc1c(S(=O)(=O)C)cc(-c2onc(Cc3c4ncccc4ccc3)n2)cc1
Z1169981019	C(C)n1c2c(c(Cc3onc(Cc4c5ncccc5ccc4)n3)c1)cccc2
Z1169981693	S(=O)(=O)(NCc1occc1)c1ccc(-c2onc(Cc3c4ncccc4ccc3)n2)cc1
Z1170172632	Clc1cc2nc(/C=C/c3onc(-c4ccc(CN5CCOCC5)cc4)n3)ccc2cc1
Z1170173031	O=C(C)c1cnc2sc(-c3onc(-c4ccc(CN5CCOCC5)cc4)n3)c(C)c2c1
Z1173577373	O=C(Nc1sc(Cc2cscc2)nn1)c1sc2nc(C)cc(C)c2c1
Z1173586928	O=C(Nc1cnc2c(c1)cccc2)CNC(=O)C1=NN(C(C)C)C(=O)c2c1cccc2
Z1174877008	O=C(N(Cc1c2c(nc(C)c1)cccc2)C1CCCC1)CCc1onc(C(C)C)n1
Z1182639035	S(c1ncnc2c1c(F)ccc2)c1nc(C(C)C)nc2N(CCC)C(=O)N(C)C(=O)c12
Z1192099856	Clc1c2c(c(F)c(N3CCN(Cc4onc(C(C)C)n4)CC3)cc2)ncc1
Z1192200489	FC(F)(F)c1nc2c(cc1)ccc(OCc1onc(CC(C)C)n1)c2
Z1193701443	O(C)c1c2c(ncc(CNC(C(C)C)c3onc(C)n3)c2)cc(OC)c1
Z1197703441	S(=O)(=O)(NCCc1onc(Cc2c3ncccc3ccc2)n1)c1c(C)cc(C)cc1C
Z1197834980	S(=O)(=O)(CCc1nc(-c2c3c(nc(-c4ccccc4)c2)cc(C)c(C)c3)on1)CC
Z1210910428	FC(F)(F)c1nc2sc(-c3onc(C(C)n4cncc4)n3)c(C)c2cc1
Z1223059074	N(c1nc(-c2ncccc2)nc2c1CCC2)c1cc2c(n(C(C)C)nc2)cc1
Z1223784428	O=C(OCCN1C(=O)c2c(N=C1)cccc2)c1c(-c2onc(C(C)C)n2)cccc1
Z1230157786	Brc1cc(F)c2ncc(C(=O)Nc3sc(C(C)C)nn3)c(O)c2c1
Z1232594402	S(=O)(=O)(Cc1nc(NC(=O)c2c3c(nc(-c4ccccc4)c2)cc(C)c(C)c3)on1)C
Z1232596458	S(=O)(=O)(Cc1nc(NC(=O)c2ccc(/C=C/c3nc4c(cc3)cccc4)cc2)on1)C
Z1233137548	Clc1c2ncccc2c(S(=O)(=O)Nc2cc3c(nn(C(C)C)c3)cc2)cc1
Z1234869474	O=C(Nc1sc(-c2cc(O)ccc2)nn1)c1c(C)c2c(C)ccnc2s1
Z1246053261	Fc1cc2NC(=O)C=C(C(=O)Nc3c(C)cccc3-c3onc(C(C)C)n3)c2cc1
Z1248792999	Fc1cc2NC(=O)C=C(C(=O)OCc3onc(CCC(C)C)n3)c2cc1
Z1256570307	Fc1cc(C)c2ncc(C(=O)OCC)c(N3CCN(Cc4onc(C(C)C)n4)CC3)c2c1
Z1269636007	Clc1c(NS(=O)(=O)c2c3ncccc3cc(C)c2)c2nsnc2cc1
Z1272288711	N#Cc1c(N2CCN(c3nccc(-c4onc(C(C)C)n4)c3)CC2)c2c(nc1)cccc2
Z1272411894	O(C(C)C)c1cc2c(NCCN3C(=O)c4c(cccc4)C=N3)cc(C)nc2cc1
Z1272510593	S(=O)(=O)(NC)c1cc2N(c3ncnc4c3oc3c4cccc3)CCc2cc1
Z1272861655	S(=O)(=O)(Cc1onc(Cc2ccc(F)cc2)n1)c1nc2c(cc1)cccc2
Z1276425175	Clc1ccc(Cc2nc(C(SCc3nc(N)c4c(n3)cccc4)C)on2)cc1
Z1276445284	S(Cc1onc(CCC(C)C)n1)Cc1c2c(nc(C)c1)cccc2
Z1281764397	O(C(C)C)c1cc2c(N3CCN(c4snc(CC)n4)CCC3)cc(C)nc2cc1
Z1297284752	O=C(N1CCN(c2snc(CC)n2)CC1)c1sc2nc(C)cc(C)c2c1
Z1304150936	O=C(Nc1c2c(nccc2)ccc1)C(OC(=O)c1cc(-c2nc(C)on2)ccc1)C(C)C
Z1310470898	FC(F)(F)c1cc2N=C(CN(Cc3onc(C(OCC(C)C)C)n3)C)NC(=O)c2cc1
Z1310621665	S(Cc1onc(C(OCC(C)C)C)n1)Cc1c2ncccc2c(F)cc1
Z1310641543	S(=O)(=O)(C(C)c1onc(-c2c(C)cccc2)n1)Cc1c2c(nc(C)c1)cccc2
Z1323388407	Fc1ccc(NC(=O)c2sc(COC(=O)c3c(C)c4c(C)ccnc4s3)nn2)cc1
Z133309476	O=C(N(C)c1c(C#N)c(C)ns1)c1c2c(nc(-c3cc(OC)c(OC)c(OC)c3)c1)cccc2
Z1333936902	O=C(NCCc1onc(N)n1)Cc1c(-c2ccccc2)nc2c(c1-c1ccccc1)cccc2
Z1333940943	O=C(NCCc1onc(N)n1)c1ccc(/C=C/c2nc3c(cc2)cccc3)cc1
Z1335844809	S(=O)(=O)(Nc1c(C)cc(Sc2sc(C)nn2)cc1)c1c(C)ccc2ncccc12
Z1337855617	N(Cc1onc(-c2ccc(C(C)C)cc2)n1)(C)C1CCN(c2ncnc3c2cccc3)CC1
Z1349216923	Clc1cc2nccc(SC(C(=O)Nc3c(C(=O)OCC)nns3)C)c2cc1
Z1355310413	O=C(Nc1c(C)ccc(-c2onc(CC)n2)c1)c1c(C)c2c(s1)ncc(C(=O)C)c2
Z1357392923	Clc1c(NS(=O)(=O)c2cc3c(NC(=O)C=C3)cc2)c2nsnc2cc1
Z1357397571	S(=O)(=O)(Nc1c(C)ccc(-c2onc(CC)n2)c1)c1c2ncccc2cc(C)c1
Z1362475682	Brc1cc2N(Cc3onc(CCC(C)C)n3)C=C(C(=O)OCC)C(=O)c2cc1
Z1365867699	S(=O)(=O)(NC(C)c1onc(Cc2ccccc2)n1)c1c(C)ccc2ncccc12
Z1366994584	S(=O)(=O)(Nc1sc(C23CC4CC(C2)CC(C3)C4)nn1)c1cc2c(NC(=O)C=C2)cc1
Z1367005062	S(=O)(=O)(Nc1sc(Cc2c(F)cccc2)nn1)c1c2ncc(C)cc2ccc1
Z1367006797	S(=O)(=O)(Nc1sc(Cc2cscc2)nn1)c1c2c(c(OC)cc1)nccc2
Z1369121056	Clc1cc2nc(C(=O)Nc3sc(NS(=O)(=O)c4ccccc4)nn3)ccc2cc1
Z1373890957	Clc1cc(-c2onc(CC(C)C)n2)c(NC(=O)C=2c3c(NC(=O)C=2)cc(F)cc3)cc1
Z1374932741	Clc1cc(-c2onc(CCOC)n2)c(NS(=O)(=O)c2cc3c(nccc3)cc2)cc1
Z1378144692	S(=O)(=O)(Nc1ccc(-c2nc(C(F)F)on2)cc1)c1c2nc(C)ccc2ccc1
Z1378504031	S(=O)(=O)(NC(C)c1onc(Cc2ccccc2)n1)c1c2nc(C)ccc2ccc1
Z1382275935	O=C(N(C)c1sc(-c2ccccc2)nn1)c1c(C)c2c(s1)ncc(C(=O)C)c2
Z1396651034	Clc1c2c(NCc3sc(C(C)C)nn3)c(C#N)cnc2c(F)cc1
Z1396651463	FC(F)Oc1cc2c(NCc3sc(C(C)C)nn3)cc(C)nc2cc1
Z1396682670	O(C)c1c2c(ncc(CNCc3sc(C(C)C)nn3)c2)cc(OC)c1
Z1396954934	S(=O)(=O)(NCc1sc(C(C)C)nn1)c1c2ncccc2ccc1
Z1397673269	Clc1cc(-c2onc(COC(=O)c3c(C)c4c(s3)ncc(C(=O)C)c4)n2)ccc1
Z1397673281	Fc1ccc(Cc2nc(C(OC(=O)c3c(C)c4c(s3)ncc(C(=O)C)c4)C)on2)cc1
Z1414368844	O=C(N1CCN(c2snc(N)n2)CC1)c1c2c(nc(NCc3ccccc3)c1)cccc2
Z1414377999	Fc1c2c(c(CNCc3sc(C(C)C)nn3)cc1)nccc2
Z1417199913	Brc1cc(COC(=O)CCCc2onc(C(C)C)n2)c2ncccc2c1
Z1420417445	S(=O)(=O)(NC(C)c1onc(-c2cc(F)c(C)cc2)n1)Cc1c2ncccc2ccc1
Z1420418096	S(=O)(=O)(NC(C)c1onc(-c2cc(F)c(C)cc2)n1)c1cc2c(NC(=O)C=C2)cc1
Z1421137911	O=C(NC(C)c1onc(-c2ccc(CC)cc2)n1)c1c(C)c2c(s1)ncc(C(=O)C)c2
Z1421200217	O=C(NC(C)c1nc(-c2ccccc2)on1)c1c(C)c2c(C)cc(C)nc2s1
Z1422822274	Fc1cc2nc(-c3ccccc3)cc(C(=O)NC(C)(C)c3nc(C(=O)N)on3)c2cc1
Z1429546266	Brc1cc2c(N3CCN(c4snc(N)n4)CC3)c(C)c(C)nc2cc1
Z1439315502	O=C(OCC)c1c(N2CCC(OCc3nc(CC)on3)CC2)c2c(c(OC)ccc2)nc1
Z1439322395	O=C(OCC)c1c(NCCN2C(=O)c3c(cccc3)C=N2)c2c(nc1)cc1OCOc1c2
Z1439377255	O=C(OCC)c1c(NCc2sc(C(C)C)nn2)c2c(nc1)ccc(OC)c2
Z1439407394	Fc1c2c(NC(C(C)C)c3onc(-c4ccccc4)n3)ncnc2ccc1
Z1439408159	N(C(C(C)C)c1onc(-c2ccncc2)n1)C1=Nc2n(nc(C)c2)-c2c1cccc2
Z1443365317	FC(F)(F)Cc1sc(NC(=O)c2c(C)c3c(s2)ncc(C(=O)C)c3)nn1
Z1446403262	O=C(OCc1c2nsnc2ccc1)c1c(C)c2c(s1)ncc(C(=O)C)c2
Z1447809593	Fc1c(F)ccc(-c2nc(COC(=O)c3c(C)c4c(C)ccnc4s3)on2)c1
Z1447970788	Fc1cc2C(C(=O)Nc3cc4nn(C(C)C)cc4cc3)=CC(=O)Nc2cc1
Z1452175426	Fc1c2c(c(COC(=O)CCC(=O)Nc3sc(C(C)C)nn3)cc1)nccc2
Z1460254800	S(=O)(=O)(Nc1sc(SCC)nn1)c1cc2c(nccc2)cc1
Z1460259321	S(=O)(=O)(Nc1sc(SCc2ccc(C)cc2)nn1)c1cc2c(NC(=O)C=C2)cc1
Z1460259884	S(=O)(=O)(Nc1sc(SCc2sccc2)nn1)c1c2c(nccc2)ccc1
Z1470533131	C(C)(C)c1ncc(-c2onc(Cc3c4ncccc4ccc3)n2)cc1
Z1480990800	S(=O)(=O)(Nc1cc2c(n(C(F)F)nc2)cc1)c1c2c(c(F)cc1)nccc2
Z1482156072	FC(F)n1ncc2c1ccc(NC(=O)c1c(C)c3c(C)ccnc3s1)c2
Z1497606538	S(=O)(=O)(Nc1sc(CC(=O)OCC)nn1)c1c2ncccc2cc(C)c1
Z1498175251	FC(F)(F)c1cc2nccc(N3CCN(c4snc(N)n4)CC3)c2cc1
Z1507615064	Cc1c(-c2onc(-c3cc4c(OCC4)cc3)n2)sc2nccc(C)c12
Z1519537188	FC(F)(F)c1nc2sc(C(=O)Nc3snc(-c4cnccc4)n3)c(C)c2cc1
Z1523006563	O=C(Nc1sc(C(C)C)nn1)CCC(=O)Nc1nc2c(c(C)cc(C)c2)cc1
Z1527567490	Fc1cc2c(ncc(C(=O)OC(C)c3onc(C(C)C)n3)c2)cc1
Z1533027728	O=C(N1CCOCC1)c1c2c(nc(NCC(C)c3onc(-c4ccccc4)n3)c1)cccc2
Z1533063960	Clc1c(-c2nc(Nc3cc4c(C(=O)N)n[nH]c4cc3)c(C)c(C)n2)cccc1
Z1533489433	S(=O)(=O)(NCC(C)c1onc(-c2ccccc2)n1)c1c(C)ccc2ncccc12
Z1533523289	S(=O)(=O)(NC(Cc1onc(-c2ccccc2)n1)C)c1c2c(c(OC)cc1)nccc2
Z1535344716	O=C(NCC(C)c1onc(-c2ccccc2)n1)c1c(C)c2c(C)ccnc2s1
Z1537199919	O=C(N)c1n[nH]c2c1cc(Nc1nc(C(C)C)nc(C(C)C)c1)cc2
Z1545558225	O=C(NC(CN1C(=O)c2c(cccc2)C=N1)C)c1c(C)c2c(C)cc(C)nc2s1
Z1546912636	O(C)c1c(OC)cc2nc(NC(CN3C(=O)c4c(cccc4)C=N3)C)nc(N)c2c1
Z1554353537	S(=O)(=O)(Nc1cc(C)c2c([nH]nc2)c1)c1c(C)ccc2ncccc12
Z1557507708	O=C(Nc1cc(C)c2c([nH]nc2)c1)c1c(C)c2c(s1)ncc(C(=O)C)c2
Z1558830633	N(c1nc(C)nc(-c2ccncc2)c1)c1cc2c(n(C(C)C)nc2)cc1
Z1561117557	O=C(Nc1c(C)c(-c2onc(COC)n2)ccc1)c1c(C)c2c(C)cc(C)nc2s1
Z1568006332	O=C(Nc1nc2c(c(C(=O)NCC)c1)cccc2)c1c(-c2onc(C(C)C)n2)cccc1
Z1569466770	C(N1CCN(c2snc(C)n2)CCC1)c1c(N2CCOCC2)nc2c(c1)cccc2
Z1571692527	S(=O)(=O)(NC(=O)C(Sc1scnn1)C)Cc1c2ncccc2ccc1
Z1580313170	O=C(N(CCC(C)C)c1nnc(C)c2c1cccc2)c1cc2NC(=O)N(CC)C(=O)c2cc1
Z1592208975	S(=O)(=O)(Cc1nc(NC(=O)Cc2c(C)nc3c(c2-c2ccccc2)cccc3)on1)C
Z1594248529	Clc1c(C)c2nc(NC(=O)CCC(=O)Nc3sc(C(C)C)nn3)ccc2cc1
Z1595551875	Fc1cc(CNC(C(C)C)c2onc(-c3ccccc3)n2)c2ncccc2c1
Z1596870154	O=C(OCc1c(C)nc2SC(C)=Nn12)c1c(C)c2c(C)cc(C)nc2s1
Z1608067756	Clc1c(NC(=O)c2c(C)c3c(C)ccnc3s2)c2nsnc2cc1
Z1614837571	S(=O)(=O)(Nc1cc(-c2nc(C)on2)ccc1)c1c(C)ccc2c1nccc2
Z1615099343	N(Cc1sc(C(C)C)nn1)c1c(CC)c(C)nc2c1cccc2
Z1615480824	Clc1cc(Cc2sc(NS(=O)(=O)c3c(C)ccc4c3nccc4)nn2)ccc1
Z1615486375	S(=O)(=O)(Nc1sc(-c2c(C)cco2)nn1)c1c(C)ccc2c1nccc2
Z1615489440	Clc1c(-c2nc(NS(=O)(=O)c3c(C)ccc4c3nccc4)sn2)cccc1
Z1615552189	S(=O)(=O)(Nc1nc(COc2ccc(F)cc2)on1)c1c2ncccc2cc(C)c1
Z1618212527	Clc1c2c(c(C)cc1)nc(N1CCN(c3snc(N)n3)CC1)cc2
Z1618735800	S(=O)(=O)(Nc1snc(-c2sccc2)n1)c1cc2c(NC(=O)C=C2)cc1
Z1618736774	S(=O)(=O)(Nc1snc(-c2sccc2)n1)c1c2c(nccc2)ccc1
Z1619753040	S(=O)(=O)(Nc1scnn1)c1ccc(NC(=O)c2c(C)c3c(C)ccnc3s2)cc1
Z1619761676	S(=O)(=O)(Nc1scnn1)c1ccc(NC(=O)CCc2c3c(ncc2)cccc3)cc1
Z1626163365	Clc1cc2c(C#N)cc(N3CC(c4nc(-c5ccccc5)on4)OCC3)nc2cc1
Z1626163631	Cc1nn-2c(N=C(N3CC(c4nc(-c5ccccc5)on4)OCC3)c3c-2cccc3)c1
Z1626902122	Clc1cc2C(=O)C(C(=O)N3C(c4nc(C(C)C)on4)CCCCC3)=CN(CC)c2cc1
Z1626972995	FC(F)(F)Oc1cc2c(nc(C)c(-c3onc(C4OCCNC4)n3)c2)cc1
Z1627175068	S(Cc1nc(COC)on1)c1nc2c(C(C)C)cccc2c(C)c1
Z1627251549	Clc1c2nc(NS(=O)(=O)c3cnc4c(scc4)c3)ccc2ccc1
Z1627673914	Brc1cc(C)c2ncc(C(=O)OCC)c(NCc3sc(C)nn3)c2c1
Z1634957652	Clc1c(CNc2sc(CC(C)C)nn2)c2ncccc2cc1
Z1636560762	O(C(C)C)c1cc2c(N3CCC(C)(c4onc(C)n4)CC3)cc(C)nc2cc1
Z1642315402	Clc1c2c(nc(C(=O)NC(C(C)C)c3onc(C)n3)c1)ccc(Cl)c2
Z1651102095	Brc1c2c(c(CSc3sc(NC(C)C)nn3)cc1)nccc2
Z1651199366	Brc1c2c(c(COc3onc(C(C)C)n3)cc1)nccc2
Z1661431679	Brc1c(F)cc2ncnc(Sc3sc(N4CCOCC4)nn3)c2c1
Z1663460754	C(C)(C)c1nc(CCc2oc(-c3c4c(nc(-c5ccncc5)c3)cccc4)nn2)on1
Z1664078772	O=C1N(C(C)C)N=C(c2oc(/C=C/c3c4ncccc4ccc3)nn2)c2c1cccc2
Z1664080096	Clc1c2c(c(OCc3oc(C4=NN(C(C)C)C(=O)c5c4cccc5)nn3)cc1)nccc2
Z1665250382	CN1Cc2sc3nc4c(c(-c5ccc(C)cc5)c3c2CC1)CN(c1sc(C)nn1)CC4.Cl
Z166556024	O=C(OCc1nc(-c2sccc2)on1)c1sc2nc3c(cc2c1)ccc(OC)c3
Z1668173922	O=C(OCC)c1c(CNC(C)c2nc(Cc3ccccc3)on2)nc2c(c1C)cccc2
Z1668298896	Fc1cc(-c2nc(C(NCc3c(C(=O)OCC)c(C)c4c(n3)cccc4)C)on2)ccc1
Z1672924141	Clc1cc2C(=O)C(C(=O)N(Cc3onc(C(OCC(C)C)C)n3)C)=CN(CC)c2cc1
Z1675238564	O=C(OCC)c1cc(c(C)nc1)-c1onc(Cc2c3ncccc3ccc2)n1
Z1679946278	N(C(C)C)(Cc1onc(-c2cnccc2)n1)C1=Nc2n(nc(C)c2)-c2c1cccc2
Z1679946399	Clc1cc2c(C#N)cc(N(C(C)C)Cc3onc(-c4cnccc4)n3)nc2cc1
Z1680316781	Fc1c2nc(O)cc(C(=O)N(C(C)C)Cc3onc(-c4cnccc4)n3)c2cc(C)c1
Z1682397208	S(=O)(=O)(Cc1nc(-c2cc3c(nccc3)cc2)on1)c1ccc(C)cc1
Z1682400184	S(=O)(=O)(Cc1nc(-c2c3c(nc(-c4occc4)c2)cccc3)on1)c1ccc(C)cc1
Z1682443300	C(Cc1nc(-c2c(C)c3c(C)ccnc3s2)on1)n1c2c(nc1)cccc2
Z1682562169	Clc1c(OC(C)C)c(OC)cc(-c2nc(C=3c4c(N(C)C(=O)C=3)cccc4)on2)c1
Z1682562966	Clc1c(OC(C)C)c(OC)cc(-c2nc(CN3C(C)=Nc4c(C3=O)cccc4)on2)c1
Z1682664706	O=C(C)c1cnc2sc(-c3onc(Cc4c(OC)ccc(C)c4)n3)c(C)c2c1
Z1682761883	S(=O)(=O)(NC(C)C)Cc1ccc(-c2nc(-c3c(C)nc4c(c3)ccc(F)c4)on2)cc1
Z1682805363	O(C)c1cc2c(nc(-c3nc(-c4c(C)nc5n(C(C)C)ncc5c4)on3)cc2)cc1
Z1682805572	Fc1c(NC(=O)C(C)C)cc(-c2onc(-c3nc4c(cc(OC)cc4)cc3)n2)c(F)c1
Z1682805820	S(=O)(=O)(Nc1cc(Cc2onc(-c3nc4c(cc(OC)cc4)cc3)n2)ccc1)C
Z1682805935	S(=O)(=O)(Nc1ccc(-c2onc(-c3nc4c(cc(OC)cc4)cc3)n2)cc1)CCC
Z1682806185	S(=O)(=O)(N(Cc1onc(-c2nc3c(cc(OC)cc3)cc2)n1)c1c(C)cccc1)C
Z1682806472	FC(F)c1n(CC(C)C)ncc1-c1onc(-c2nc3c(cc(OC)cc3)cc2)n1
Z1682806576	S(=O)(=O)(NCCc1sc(-c2onc(-c3nc4c(cc(OC)cc4)cc3)n2)cc1)C
Z1682806614	O=S1(=O)N(c2ccc(-c3onc(-c4nc5c(cc(OC)cc5)cc4)n3)cc2)CCC1
Z1682806642	S(=O)(=O)(NCC)c1ccc(/C=C/c2onc(-c3nc4c(cc(OC)cc4)cc3)n2)cc1
Z1682806712	O(C)c1cc2c(nc(-c3nc(-c4c5c(C(C)C)noc5nc(C)c4)on3)cc2)cc1
Z1682806979	Clc1c(-c2onc(-c3nc4c(cc(OC)cc4)cc3)n2)cc(S(=O)(=O)NC)cc1
Z1682807076	S(=O)(=O)(NC(C)c1onc(-c2nc3c(cc(OC)cc3)cc2)n1)c1c(F)cccc1
Z1682807133	O(C)c1c(OC)c2c([nH]c(-c3onc(-c4nc5c(cc(OC)cc5)cc4)n3)c2)cc1OC
Z1682807210	O(C)c1cc2c(nc(-c3nc(-c4n(CC#N)c5c(c4)cccc5)on3)cc2)cc1
Z1682807248	O=C(OCC)c1cc(c(C)nc1)-c1onc(-c2nc3c(cc(OC)cc3)cc2)n1
Z1682807334	Fc1cc2[nH]cc(Cc3onc(-c4nc5c(cc(OC)cc5)cc4)n3)c2cc1
Z1682807406	S(=O)(=O)(CCCc1ccccc1)Cc1onc(-c2nc3c(cc(OC)cc3)cc2)n1
Z1682807425	Clc1c(OCC(=O)N)c(OC)cc(-c2onc(-c3nc4c(cc(OC)cc4)cc3)n2)c1
Z1682807483	O(C(C)c1onc(-c2nc3c(cc(OC)cc3)cc2)n1)CCC(C)C
Z1682807838	S(=O)(=O)(CCCC)N1CCC(c2onc(-c3nc4c(cc(OC)cc4)cc3)n2)CC1
Z1682838051	FC(F)(F)c1nc2sc(-c3onc(-c4cnc(N5CCOCC5)cc4)n3)c(C)c2cc1
Z1682850120	C(C)(C)c1nc2c(c(-c3onc(-c4cnc(-n5nccc5)cc4)n3)c1)cccc2
Z1682867497	O=C(N)c1ccc(Cc2nc(Cc3c(-c4ccccc4)nc4c(c3C)cccc4)on2)cc1
Z1682869393	O=C(N)c1ccc(Cc2nc(-c3c4c(nc(-c5occc5)c3)cccc4)on2)cc1
Z1682869489	O=C(N)c1ccc(Cc2nc(-c3c(C)c4c(C)cc(C)nc4s3)on2)cc1
Z1683039274	S(=O)(=O)(Nc1cc(-c2nc(-c3c4c(nc(C(C)C)c3)cccc4)on2)ccc1)C
Z1683075525	O=C(Nc1ccc(-c2nc(CN3C(C)=Nc4c(C3=O)cccc4)on2)cc1)C(C)C
Z1683076813	O=C(Nc1ccc(-c2nc(-c3c4nc(C)ccc4ccc3)on2)cc1)C(C)C
Z1683080177	S(=O)(=O)(Nc1ccc(-c2nc(/C=C/c3c4ncccc4ccc3)on2)cc1)C
Z1683086138	Clc1c2c(c(OCc3onc(-c4ccc(NS(=O)(=O)C)cc4)n3)cc1)nccc2
Z1683179843	FC(F)(F)c1nc2sc(-c3onc(-c4cc(-n5nccc5)ncc4)n3)c(C)c2cc1
Z1683185852	FC(F)(F)c1nc2sc(-c3onc(Cc4cnccc4)n3)c(C)c2cc1
Z1683322751	S(=O)(=O)(Nc1c(F)cccc1)c1cc(-c2onc(-c3nc4c(cc3)cccc4)n2)[nH]c1
Z1683323431	S(=O)(=O)(CC(F)(F)F)c1ccc(Cc2onc(-c3nc4c(cc3)cccc4)n2)cc1
Z1683324518	O(C(C)C)c1nccc(-c2onc(-c3nc4c(cc3)cccc4)n2)c1
Z1683324561	S(=O)(=O)(Cc1ccc(-c2onc(-c3nc4c(cc3)cccc4)n2)cc1)C
Z1683365349	O(C)c1cc2c(-c3onc(-c4cc5c([nH]cc5)cc4)n3)cc(C)nc2cc1
Z1683392914	Brc1cc(-c2nc(-c3c(C)c4c(s3)ncc(C(=O)C)c4)on2)cnc1
Z1683394045	Brc1cc(-c2nc(-c3c(C)c4c(C)ccnc4s3)on2)cnc1
Z1683495757	S(=O)(=O)(N(C(C)C)C)c1ccc(-c2onc(-c3cnc4c(c3)cccc4)n2)cc1
Z1683496607	Brc1c(C)c(-c2onc(-c3cnc4c(c3)cccc4)n2)cc(S(=O)(=O)C)c1
Z1683497583	S(C(C(C)C)c1onc(-c2cnc3c(c2)cccc3)n1)CC
Z1683498193	C(C)(C)c1nc(-c2onc(-c3cnc4c(c3)cccc4)n2)ccc1
Z1683499040	Brc1ccc(CS(=O)(=O)Cc2onc(-c3cnc4c(c3)cccc4)n2)cc1
Z1683499461	S(=O)(=O)(N1CCC(c2onc(-c3cnc4c(c3)cccc4)n2)CC1)c1ccc(F)cc1
Z1683536503	O(C(C)C)c1c(OC)cc(-c2onc(Cc3nc4c(cc3)cccc4)n2)cc1
Z1683538667	C(C)(C)n1c(-c2onc(Cc3nc4c(cc3)cccc4)n2)ccn1
Z1683539028	S(CC(C)C)Cc1onc(Cc2nc3c(cc2)cccc3)n1
Z1683540017	Oc1nc(C(C)C)cc(-c2onc(Cc3nc4c(cc3)cccc4)n2)c1
Z1683667860	O=C(Nc1cc(-c2nc(-c3c(C)c4c(C)cc(C)nc4s3)on2)ccc1)C
Z1683689880	S(=O)(=O)(Nc1c(-c2nc(-c3c4c(nc(-c5occc5)c3)cccc4)on2)cccc1)C
Z1683690091	Clc1cc2nc(C)c(-c3onc(-c4c(NS(=O)(=O)C)cccc4)n3)cc2cc1
Z1683690660	Brc1cc(-c2onc(-c3c(NS(=O)(=O)C)cccc3)n2)c2ncccc2c1
Z1683770941	Brc1cc(-c2onc(-c3cc(C(=O)N)ccc3)n2)c2ncccc2c1
Z1683813488	O(C(C)C)c1ccc(Cc2nc(CC=3C(=O)Nc4c(cccc4)C=3)on2)cc1
Z1683826526	Fc1c(Cn2cncc2)cc(-c2nc(-c3c(C)c4c(s3)ncc(C(=O)C)c4)on2)cc1
Z1683887313	O(CC)c1c(-c2nc(-c3c4c(nc(C(C)C)c3)cccc4)on2)cccn1
Z1683935812	Cc1c(-c2onc(-c3c(-n4cncc4)nccc3)n2)sc2nc(C)cc(C)c12
Z1683950269	S(=O)(=O)(NC(C)C)c1cc(-c2nc(-c3nc4c(cc(OC)cc4)cc3)on2)ccc1
Z1683950423	S(=O)(=O)(NC(C)C)c1cc(-c2nc(-c3c(C)nc4c(c3)ccc(C)c4)on2)ccc1
Z1683961819	S(=O)(=O)(NC)c1cc(-c2nc(-c3c(C)c4c(C)ccnc4s3)on2)ccc1
Z1683993044	O=C1N(C)c2c(C(c3onc(-c4ccc(CN5CC(C)OC(C)C5)cc4)n3)=C1)cccc2
Z1684056013	Fc1cc2nc(C)c(-c3onc(-c4ccc(N5CCOCC5)cc4)n3)cc2cc1
Z1684059905	C(c1onc(-c2ccc(N3CCOCC3)cc2)n1)c1c2ncccc2ccc1
Z1684077618	Fc1cc2nc(C)c(-c3onc(Cc4nc(N)c5c(n4)cccc5)n3)cc2cc1
Z1684077628	O(C)c1c(OC)cc(-c2onc(Cc3nc(N)c4c(n3)cccc4)n2)cc1/C=C/C
Z1684077655	Nc1nc(Cc2nc(-c3c4c(C)noc4nc(C(C)C)c3)on2)nc2c1cccc2
Z1684077696	S(C(C)c1onc(Cc2nc(N)c3c(n2)cccc3)n1)c1ccc(NC(=O)C)cc1
Z1684077733	Clc1c(OCCc2onc(Cc3nc(N)c4c(n3)cccc4)n2)ccc(F)c1
Z1684077896	N(CCC)(CC)Cc1ccc(-c2onc(Cc3nc(N)c4c(n3)cccc4)n2)cc1
Z1684078144	Clc1c2OCCOc2cc(Cc2onc(Cc3nc(N)c4c(n3)cccc4)n2)c1
Z1684078154	Nc1nc(Cc2nc(Cc3c4c(c(C)c(C)cc4)oc3)on2)nc2c1cccc2
Z1684078160	Clc1c(-c2onc(Cc3nc(N)c4c(n3)cccc4)n2)cc(SC)cc1
Z1684078239	S(=O)(=O)(NC(CC)C)c1cc(-c2onc(Cc3nc(N)c4c(n3)cccc4)n2)ccc1
Z1684078557	Oc1c(-c2onc(Cc3nc(N)c4c(n3)cccc4)n2)cc(Cc2ccccc2)cc1
Z1684078585	Nc1nc(Cc2nc(-c3nn(-c4c(C)cc(C)cc4)c4c3CCC4)on2)nc2c1cccc2
Z1684078620	Nc1nc(Cc2nc(/C=C(\C)/c3ccc(CC)cc3)on2)nc2c1cccc2
Z1684078686	Nc1nc(Cc2nc(-c3cc4c(scc4)cc3)on2)nc2c1cccc2
Z1684078693	Nc1nc(Cc2nc(CCCc3c4c(sc3)cccc4)on2)nc2c1cccc2
Z1684078765	O=C(N(Cc1onc(Cc2nc(N)c3c(n2)cccc3)n1)c1ccccc1)c1ccccc1
Z1684079057	Nc1nc(Cc2nc(-c3[nH]c4c(c3)ccc(C)c4)on2)nc2c1cccc2
Z1684079068	S(Cc1cnccc1)c1ccc(-c2onc(Cc3nc(N)c4c(n3)cccc4)n2)cc1
Z1684079080	Nc1nc(Cc2nc(Cc3c(-c4sccc4)nc(C)s3)on2)nc2c1cccc2
Z1684079233	Fc1c(-n2c(C)cc(C)n2)ccc(-c2onc(Cc3nc(N)c4c(n3)cccc4)n2)c1
Z1684079629	O(Cc1onc(Cc2nc(N)c3c(n2)cccc3)n1)C1C(C(C)C)CCC(C)C1
Z1684079689	Brc1c(SCCc2onc(Cc3nc(N)c4c(n3)cccc4)n2)cccc1
Z1684079762	O=C(CCCc1onc(Cc2nc(N)c3c(n2)cccc3)n1)c1c(C)cc(C)cc1C
Z1684079837	FC(F)(F)c1c(OC(C)c2onc(Cc3nc(N)c4c(n3)cccc4)n2)cccc1
Z1684079977	Clc1c(Oc2ccncc2)ccc(-c2onc(Cc3nc(N)c4c(n3)cccc4)n2)c1
Z1684080043	Brc1cn(C(C)C)c(-c2onc(Cc3nc(N)c4c(n3)cccc4)n2)c1
Z1684080046	Nc1nc(Cc2nc(-c3cc(-c4cc(C)ccc4)cnc3)on2)nc2c1cccc2
Z1684080531	O(Cc1cc(-c2onc(Cc3nc(N)c4c(n3)cccc4)n2)ccc1)c1c(C#N)cccc1
Z1684080579	FC(F)(c1onc(Cc2nc(N)c3c(n2)cccc3)n1)c1c(OC)ccc(F)c1
Z1684080676	Brc1cc2C(c3onc(Cc4nc(N)c5c(n4)cccc5)n3)COc2cc1
Z1684080708	Clc1c(-n2nc(-c3onc(Cc4nc(N)c5c(n4)cccc5)n3)cc2)ccc(Cl)c1
Z1684080711	FC(F)(F)COc1nnc(-c2onc(Cc3nc(N)c4c(n3)cccc4)n2)cc1
Z1684080786	O(CC)c1c(OC)ccc(/C=C/c2onc(Cc3nc(N)c4c(n3)cccc4)n2)c1
Z1684080840	S(Cc1onc(Cc2nc(N)c3c(n2)cccc3)n1)c1ccc(OCC)cc1
Z1684080891	Nc1nc(Cc2nc(Cc3oc4c(c3)cccc4)on2)nc2c1cccc2
Z1684080893	Clc1sc(CSCc2onc(Cc3nc(N)c4c(n3)cccc4)n2)cc1
Z1684080964	Brc1cc2c(oc(-c3onc(Cc4nc(N)c5c(n4)cccc5)n3)c2)cc1
Z1684081083	FC(F)(F)c1c2c(oc(-c3onc(Cc4nc(N)c5c(n4)cccc5)n3)c2)nc(C)c1
Z1684081089	Clc1c(C2=NOC(c3onc(Cc4nc(N)c5c(n4)cccc5)n3)C2)ccc(Cl)c1
Z1684081134	Nc1nc(Cc2nc(C3(c4c(C)cccc4)CCOCC3)on2)nc2c1cccc2
Z1684081309	O(C)c1c(-n2cc(-c3onc(Cc4nc(N)c5c(n4)cccc5)n3)nc2)cc(C)cc1
Z1684081406	O(C)c1ccc(-c2c(C)sc(-c3onc(Cc4nc(N)c5c(n4)cccc5)n3)c2)cc1
Z1684081627	Brc1cn(-c2ccc(-c3onc(Cc4nc(N)c5c(n4)cccc5)n3)cc2)nc1
Z1684081633	FC(F)(F)Oc1ccc(Cc2onc(Cc3nc(N)c4c(n3)cccc4)n2)cc1
Z1684081651	Nc1nc(Cc2nc(-c3c4OC(C)C(C)c4ccc3)on2)nc2c1cccc2
Z1684081690	Nc1nc(Cc2nc(Cc3nc(-n4c(C)ccc4C)sc3)on2)nc2c1cccc2
Z1684081798	FC(F)(F)c1n(-c2cc(-c3onc(Cc4nc(N)c5c(n4)cccc5)n3)ccc2)ncc1
Z1684081806	Nc1nc(Cc2nc(Cc3c4c(n(CC)c3)cccc4)on2)nc2c1cccc2
Z1684081863	Brc1scc(/C=C/c2onc(Cc3nc(N)c4c(n3)cccc4)n2)c1
Z1684081954	Clc1ccc(-c2c(C)c(-c3onc(Cc4nc(N)c5c(n4)cccc5)n3)n[nH]2)cc1
Z1684081955	FC12CC3(c4onc(Cc5nc(N)c6c(n5)cccc6)n4)CC(C1)CC(C2)C3
Z1684081968	O(CC(C)C)c1cc(OCc2onc(Cc3nc(N)c4c(n3)cccc4)n2)ccc1
Z1684082002	Nc1nc(Cc2nc(/C(=C/CC)/CCC)on2)nc2c1cccc2
Z1684082043	Fc1cc(Cc2scc(-c3onc(Cc4nc(N)c5c(n4)cccc5)n3)n2)ccc1
Z1684082099	Fc1ccc(OCc2oc(-c3onc(Cc4nc(N)c5c(n4)cccc5)n3)cc2)cc1
Z1684082186	FC(F)Oc1c(/C=C/c2onc(Cc3nc(N)c4c(n3)cccc4)n2)cccc1
Z1684082245	S(=O)(=O)(Nc1ccc(-c2onc(Cc3nc(N)c4c(n3)cccc4)n2)cc1)CCCC
Z1684082246	O(CC)Cc1c(-c2onc(Cc3nc(N)c4c(n3)cccc4)n2)oc2c1cccc2
Z1684082413	Nc1nc(Cc2nc(C3(c4cc5OCOc5cc4)CCCCC3)on2)nc2c1cccc2
Z1684082427	Brc1c2OCOc2cc(-c2onc(Cc3nc(N)c4c(n3)cccc4)n2)c1
Z1684082459	N(CC(C)C)(C)c1ncc(-c2onc(Cc3nc(N)c4c(n3)cccc4)n2)cc1
Z1684125030	C(=C/c1c2ncccc2ccc1)\c1onc(-c2cc3[nH]ccc3cc2)n1
Z1684126995	O(C)c1cc2c(nc(-c3onc(-c4cc5[nH]ccc5cc4)n3)cc2)cc1
Z1684153942	O=C(NCc1onc(-c2cc3c(nccc3)cc2)n1)CCC(C)C
Z1684155314	S(=O)(=O)(NCc1ccccc1)c1cc(-c2onc(-c3cc4c(nccc4)cc3)n2)ccc1
Z1684156623	S(=O)(=O)(NCCc1onc(-c2cc3c(nccc3)cc2)n1)c1c(F)cccc1
Z1684157122	S(=O)(=O)(N1CCCCC1)c1ccc(CCc2onc(-c3cc4c(nccc4)cc3)n2)cc1
Z1684157739	S(=O)(=O)(Nc1ccc(-c2onc(-c3cc4c(nccc4)cc3)n2)cc1)CCCC
Z1684292639	O(C(C)C)c1nccc(-c2nc(-c3c4nc(C)ccc4ccc3)on2)c1
Z1684330546	Fc1cc2c(ncc(-c3onc(-c4ccc(-c5nc(N)nnc5)cc4)n3)c2)cc1
Z1684331773	Nc1nc(-c2ccc(-c3nc(-c4nc5c(cc4)cccc5)on3)cc2)cnn1
Z1684420487	Cc1c(-c2onc(-c3c(-n4nccc4)cccc3)n2)sc2nccc(C)c12
Z1684472477	O=C1N(CCCc2nc(-c3c(C)c4c(C)cc(C)nc4s3)on2)C=CC=C1
Z1684591857	S(C)C1C(=O)Nc2c1cc(-c1nc(-c3c(C)c4c(C)ccnc4s3)on1)cc2
Z1684608983	FC(F)(F)c1c(-c2nc(CN3C(=O)c4c(c(C)ccc4)N=C3)on2)ccc(OC(C)C)c1
Z1684629558	S(=O)(=O)(NCc1nc(-c2c3c(nc(-c4ccccc4)c2)cccc3)on1)C
Z1684676366	Clc1cc2nccc(SC(C)c3onc(-c4cc(OCC(=O)N)ccc4)n3)c2cc1
Z1684677909	O=C(N)COc1cc(-c2nc(Cc3c(C)nc4c(c3C)cccc4)on2)ccc1
Z1685079897	C(C)c1c(-c2nc(-c3c(C)c4c(C)ccnc4s3)on2)nccc1
Z1685204466	FC(F)(F)c1nc2sc(-c3onc(C4C5CCN(C4)CC5)n3)c(C)c2cc1
Z1685281848	Cc1c(-c2onc(-c3nc(-n4nccc4)ccc3)n2)sc2nc(C)cc(C)c12
Z1685379450	O(C)c1c(OC)cc2c([nH]c(-c3onc(-c4c5c(nc(OC)c4)cccc5)n3)c2)c1
Z1685379513	O=S1(=O)N(Cc2onc(-c3c4c(nc(OC)c3)cccc4)n2)c2c3c(cccc13)ccc2
Z1685379534	S(=O)(=O)(NCC)c1cc(-c2onc(-c3c4c(nc(OC)c3)cccc4)n2)c(F)cc1
Z1685380134	O(C)c1nc2c(c(-c3nc(-c4cnc(N5CCOCC5)cc4)on3)c1)cccc2
Z1685380368	S(=O)(=O)(NC)c1cc(-c2onc(-c3c4c(nc(OC)c3)cccc4)n2)sc1
Z1685380749	S(=O)(=O)(C)c1cc(C)c(C)c(-c2onc(-c3c4c(nc(OC)c3)cccc4)n2)c1
Z1685380865	S(=O)(=O)(Cc1onc(-c2c3c(nc(OC)c2)cccc3)n1)Cc1sccc1
Z1685381802	O=S1(=O)N(c2cc(-c3onc(-c4c5c(nc(OC)c4)cccc5)n3)ccc2)CCC1
Z1685391860	O(CC)c1c(-c2nc(-c3ccc(CN4CC(C)OCC4)cc3)on2)cnc2c1cccc2
Z1685392801	O=C(N(Cc1ccc(-c2onc(-c3c(OCC)c4c(nc3)cccc4)n2)cc1)C)C(C)C
Z1685392858	O=S1(=O)Cc2c(sc(-c3onc(-c4c(OCC)c5c(nc4)cccc5)n3)c2)CC1
Z1685393130	S(=O)(=O)(CCOC)c1ccc(-c2onc(-c3c(OCC)c4c(nc3)cccc4)n2)cc1
Z1685393368	S(=O)(=O)(NCCc1sc(-c2onc(-c3c(OCC)c4c(nc3)cccc4)n2)cc1)C
Z1685394046	S(=O)(=O)(NCc1onc(-c2c(OCC)c3c(nc2)cccc3)n1)Cc1ccccc1
Z1685394093	O(CC)c1c(-c2nc(CCc3c(C)n(CC(C)C)nc3C)on2)cnc2c1cccc2
Z1685394438	S(=O)(=O)(NCC)c1cc(-c2onc(-c3c(OCC)c4c(nc3)cccc4)n2)c(C)cc1
Z1685394477	Fc1cc2c(Cc3onc(-c4c(OCC)c5c(nc4)cccc5)n3)c[nH]c2cc1
Z1685394615	O(CC)c1c(-c2nc(Cn3c4c(cc(OC)cc4)cc3)on2)cnc2c1cccc2
Z1685457482	Clc1c(-c2onc(-c3cc4c(O)ncnc4cc3)n2)[nH]c2c1cc(F)cc2
Z1685457912	FC(F)(F)c1nc2sc(-c3onc(-c4cc5c(O)ncnc5cc4)n3)c(C)c2cc1
Z1685457974	O(Cc1onc(-c2cc3c(O)ncnc3cc2)n1)c1cc(C(C)C)ccc1
Z1685458324	Clc1cc2c(n(CCc3onc(-c4cc5c(O)ncnc5cc4)n3)cc2)cc1
Z1685458783	Brc1c(S(=O)(=O)C)cc(-c2onc(-c3cc4c(O)ncnc4cc3)n2)cc1
Z1685458891	Oc1ncnc2c1cc(-c1nc(-c3cnc4n(CCC(C)C)ncc4c3)on1)cc2
Z1685459326	O(C(C)C)c1ccc(CCc2onc(-c3cc4c(O)ncnc4cc3)n2)cc1
Z1685459548	O(C(C)C)c1nc(-c2onc(-c3cc4c(O)ncnc4cc3)n2)ccc1
Z1685460070	S(=O)(=O)(c1sc(-c2onc(-c3cc4c(O)ncnc4cc3)n2)cc1)c1ccccc1
Z1685460475	S(=O)(=O)(NCCC)c1ccc(/C=C/c2onc(-c3cc4ncnc(O)c4cc3)n2)cc1
Z1685461113	S(=O)(=O)(Cc1ccc(-c2onc(-c3cc4ncnc(O)c4cc3)n2)cc1)c1ccccc1
Z1685461493	Oc1ncnc2c1ccc(-c1nc(-c3c4c([nH]cc4)ccc3)on1)c2
Z1685462137	O=C(OCc1ccccc1)NC(CC(C)C)c1onc(-c2cc3ncnc(O)c3cc2)n1
Z1685462375	Oc1ncnc2c1ccc(-c1nc(-c3n(CC)c4c(c3)cccc4)on1)c2
Z1685462574	Brc1cc2[nH]cc(Cc3onc(-c4cc5ncnc(O)c5cc4)n3)c2cc1
Z1685462601	Brc1cn(C(C)C)c(-c2onc(-c3cc4ncnc(O)c4cc3)n2)c1
Z1685462867	S(=O)(=O)(NC(C)C)c1cc(-c2onc(-c3cc4ncnc(O)c4cc3)n2)c(F)cc1
Z1685463522	Oc1ncnc2c1ccc(-c1nc(-c3ccc(CN4CC(C)OC(C)C4)cc3)on1)c2
Z1685463615	S(=O)(=O)(c1ccc(-c2onc(-c3cc4ncnc(O)c4cc3)n2)cc1)C1CCCC1
Z1685464596	S(=O)(=O)(Nc1cc(-c2onc(-c3cc4ncnc(O)c4cc3)n2)ccc1)CCC
Z1685575763	O=C(N)Cc1ccc(-c2nc(CCc3c4c(ncc3)cccc4)on2)cc1
Z1685576103	O=C(N)Cc1ccc(-c2nc(-c3c4c(nc(C(C)C)c3)cccc4)on2)cc1
Z1685576683	O=C(N)Cc1ccc(-c2nc(-c3nc4c(cc(OC)cc4)cc3)on2)cc1
Z1685577041	O=C(N)Cc1ccc(-c2nc(-c3c(C)c4c(C)ccnc4s3)on2)cc1
Z1685627947	Brc1c2c([nH]cc2)cc(-c2nc(-c3cc4N=C5N(C(=O)c4cc3)CCC5)on2)c1
Z1685720213	FC(F)(F)c1nc2sc(-c3onc(C4CC(C)OCC4)n3)c(C)c2cc1
Z1685836441	Brc1cc(C)c2ncc(-c3nc(-c4n(C)cc(C(=O)N)c4)on3)c(O)c2c1
Z1685996645	O(Cc1nc(-c2c(C)c3c(C)cc(C)nc3s2)on1)c1c(OC)cccc1OC
Z1686013198	O(C)c1nc(Cc2nc(-c3c(C)c4c(C)ccnc4s3)on2)ccc1
Z1686022127	Fc1cnc(Cc2nc(-c3c(C)c4c(C)cc(C)nc4s3)on2)cc1
Z1686321609	O(C)C1(c2nc(-c3c(C)c4c(C)ccnc4s3)on2)CCC1
Z1686439398	FC(F)COc1nc(-c2nc(-c3c(C)c4c(s3)ncc(C(=O)C)c4)on2)ccc1
Z1687523290	Brc1c(F)cc2ncnc(Nc3cc4c(C(=O)N)n[nH]c4cc3)c2c1
Z1688943459	Brc1cc2c([nH]c(-c3onc(CCN4C(=O)c5c(N=C4)cccc5)n3)c2)cc1
Z1688943689	O=C(Nc1c(C)cc(-c2onc(CCN3C(=O)c4c(N=C3)cccc4)n2)cc1)CC(C)C
Z1688944562	O=C(CCc1onc(CCN2C(=O)c3c(N=C2)cccc3)n1)c1ccc(CC(C)C)cc1
Z1688945030	O=C1N(CCc2nc(CCc3c4c([nH]c3)cc(C)cc4)on2)C=Nc2c1cccc2
Z1689138059	Clc1cc2nccc(SC(C)c3onc(C(NS(=O)(=O)C)(C)C)n3)c2cc1
Z1689140941	S(=O)(=O)(NC(C)(C)c1nc(-c2ccc(/C=C/c3nc4c(cc3)cccc4)cc2)on1)C
Z1689495182	S(=O)(=O)(Nc1nccc2sccc12)c1cc2c(NC(=O)C=C2)cc1
Z1692588086	Fc1c(OC)cc2C(=O)N=CN(Cc3onc(C(OCC(C)C)C)n3)c2c1
Z1692963878	N(Cc1sc(C(C)C)nn1)c1c(C)cnc2c(C)cccc12
Z1693509670	O=C(N(C)c1scnn1)c1sc2nc(C)cc(C)c2c1
Z1700244385	S(=O)(=O)(CCN1C(=O)c2c(N=C1)cccc2)Cc1sc(-c2ccccc2)nn1
Z1715576511	S(=O)(=O)(Nc1snc(-c2c(C)ccs2)n1)c1c2ncc(C)cc2ccc1
Z1716223161	O=C(Nc1snc(-c2c(C)ccs2)n1)c1c(C)c2c(s1)ncc(C(=O)C)c2
Z1720368005	O=C(N1CC(c2nocn2)OCC1)c1c2c(nc(-c3sc4c(n3)cccc4)c1)cccc2
Z1724362652	N(CCc1nc2c(cc1)cccc2)c1snc(CC(C)C)n1
Z1724798609	Fc1cc(-c2sc(C(Nc3nc(N)c4c(n3)cc(OC)c(OC)c4)C)nn2)ccc1
Z1726241370	S(=O)(=O)(NC(C)c1sc(-c2cc(F)ccc2)nn1)c1c2c(c(OC)cc1)nccc2
Z1726244794	S(=O)(=O)(NC(C)c1sc(-c2cc(F)ccc2)nn1)c1cc2c(NC(=O)C=C2)cc1
Z1729288926	S(=O)(=O)(NCc1nc(-c2c(C)nc3c(c2)cc(C)cc3)on1)c1ccc(F)cc1
Z1730535848	S(CC(C)C)c1sc(Sc2ncnc3c2cc(OC)c(F)c3)nn1
Z1734813720	O=C(N(Cc1onc(C(OCC(C)C)C)n1)C)c1c(O)c2c(c(C)cc(C)c2)nc1
Z1737961630	Fc1c2ncc(C(=O)OCC)c(OCc3onc(CCc4ccccc4)n3)c2cc(F)c1
Z1739444466	S(C(C)C)c1sc(Sc2ncnc3c2cc(C)c(C)c3)nn1
Z1743031706	S(=O)(=O)(Nc1cc2nn(CC)cc2cc1)c1c2nccc(C)c2ccc1
Z1743044992	S(=O)(=O)(Nc1ccc(-c2nc(C(F)(F)F)on2)cc1)c1c2nccc(C)c2ccc1
Z1743272726	S(=O)(=O)(Nc1sc(SCc2ccccc2)nn1)c1c2nccc(C)c2ccc1
Z1743295254	S(=O)(=O)(Nc1nc(-c2sccc2)on1)c1c2nccc(C)c2ccc1
Z1743310807	S(=O)(=O)(N(C)c1sc(-c2ccccc2)nn1)c1c2nccc(C)c2ccc1
Z1743344325	Clc1ccc(Cc2sc(NS(=O)(=O)c3cc4c(NC(=O)C=C4)cc3)nn2)cc1
Z1744508759	S(=O)(=O)(NCCc1onc(Cc2ccccc2)n1)c1c2nccc(C)c2ccc1
Z1744758696	S(=O)(=O)(NCc1nn(C)c2c1cccc2)c1c2nccc(C)c2ccc1
Z1764069614	S(Cc1onc(C(OCC(C)C)C)n1)c1c2c(c(OC)ccc2)ncc1
Z1764237620	Fc1cc(OCc2nc(-c3c(C)c4c(s3)ncc(C(=O)C)c4)on2)ccc1
Z1765802122	S(=O)(=O)(Nc1sc(-c2c(C)[nH]nc2)nn1)c1c2ncccc2cc(C)c1
Z1767710196	Fc1c(-c2nc(COC(=O)c3c(C)c4c(s3)ncc(C(=O)C)c4)on2)cccc1
Z1768709605	O=C(Nc1sc(-c2c(C)[nH]nc2)nn1)c1c(C)c2c(s1)ncc(C(=O)C)c2
Z1779250148	S(=O)(=O)(NCc1sc(SC)nn1)Cc1c2ncccc2ccc1
Z1785858366	S(=O)(=O)(NCc1nc(-c2c(C)cccc2)on1)c1c2nccc(C)c2ccc1
Z1815536867	O(Cc1onc(-c2cc(OC)c(OC)c(OC)c2)n1)c1c2c(C)cccc2nc(C)c1
Z1816343035	S(=O)(=O)(Nc1sc(-c2oc3c(c2)cccc3)nn1)c1c2c(nccc2)ccc1
Z1818971348	S(=O)(=O)(C)c1sc(CSc2nc(C(F)(F)F)nc3c2cccc3)nn1
Z1838246677	O=C(NCC)c1c2c(nc(NCc3c(C(C)C)nc4SC(C)=Nn34)c1)cccc2
Z1839806032	S(=O)(=O)(Nc1c(C)cc2[nH]ncc2c1)c1c(C)ccc2c1nccc2
Z1849854549	Fc1c2ncc(C#N)c(NCc3cc(-c4onc(C(=O)OCC)n4)ccc3)c2cc(F)c1
Z1849857466	Clc1c2c(c(F)c(NCc3cc(-c4onc(C(=O)OCC)n4)ccc3)cc2)ncc1
Z1863827527	O(C(C)c1nc(CN(C)c2nc(-c3ncccc3)nc3c2cccc3)on1)CC(C)C
Z1865591585	Clc1cc2c(ncc(S(=O)(=O)NC(=O)CC3=NN(C)C(=O)c4c3cccc4)c2)cc1
Z1866812514	O=C(Nc1sc(C(C)C)nn1)CCC(=O)Nc1cc2c(O)cc(C)nc2cc1
Z1870685991	S(=O)(=O)(Nc1sc(C2c3c(cccc3)CCC2)nn1)c1c2ncc(C)cc2ccc1
Z1873953896	S(C(C)C)c1sc(Sc2ncnc3c(F)cccc23)nn1
Z1873962200	S(=O)(=O)(C)c1cc2c(Sc3sc(Nc4c(CC)cccc4)nn3)ncnc2cc1
Z1885477029	Brc1cc2c(O)c(C(=O)Nc3sc(CC(=O)OCC)nn3)cnc2cc1
Z1890161295	O(C)c1nc2c(c(-c3nc(C4=NN(CC(C)C)C(=O)CC4)on3)c1)cccc2
Z1890161474	S(=O)(=O)(N)c1c(C)c(C)cc(-c2onc(-c3c(OCC)c4c(nc3)cccc4)n2)c1
Z1890188452	O=C1N(CCc2nc(-c3n(CC#N)c4c(c3)cccc4)on2)C=Nc2c1cccc2
Z1890188572	O=C(C)c1cnc2sc(-c3onc(CCN4C(=O)c5c(N=C4)cccc5)n3)c(C)c2c1
Z1890227193	S(=O)(=O)(NC(C)(C)c1nc(-c2c(C)nc3c(c2)cc(OC(F)(F)F)cc3)on1)C
Z1890281385	O=C(Nc1c2c(nccc2)ccc1)Cc1nc(COC2C(C(C)C)CCC(C)C2)on1
Z1890349355	O=C(NCCc1ccccc1)Cc1nc(-c2c(C)c3c(C)cc(C)nc3s2)on1
Z1890364219	O=C(Nc1ccc(CC)cc1)Cc1nc(-c2c(C)c3c(s2)ncc(C(=O)C)c3)on1
Z1890489281	Clc1c(OC)ccc(NC(=O)Cc2nc(-c3c(C)c4c(C)ccnc4s3)on2)c1
Z1890568292	Clc1cc(NC(=O)Cc2nc(-c3cc4c(nccc4)cc3)on2)c(N2CCOCC2)cc1
Z1890782493	Nc1c(-c2nc(-c3c4c(nc(-c5ccccc5)c3)cccc4)on2)cncn1
Z1890782906	Clc1cc2nccc(SC(C)c3onc(-c4c(N)ncnc4)n3)c2cc1
Z1890802064	Fc1c(-c2nc(-c3c(C)c4c(C)ccnc4s3)on2)ccc(O)c1
Z1890809105	S(=O)(=O)(CCC)Cc1nc(-c2c3c(nc(-c4oc(C)cc4)c2)cccc3)on1
Z1890811122	S(=O)(=O)(CCC)Cc1nc(-c2ccc(/C=C/c3nc4c(cc3)cccc4)cc2)on1
Z1890840443	Cc1c(-c2onc(C3Oc4c(OC3)cccc4)n2)sc2nccc(C)c12
Z1890873392	Fc1cc2nc(-c3ccccc3)cc(-c3onc(CC(=O)N4CC(C)OC(C)C4)n3)c2cc1
Z1890876681	FC(F)(F)c1nc2sc(-c3onc(CC(=O)N4CC(C)OC(C)C4)n3)c(C)c2cc1
Z1890912417	S(=O)(=O)(NCc1ccc(-c2onc(-c3nc4c(c(C)c3)cccc4)n2)cc1)CC
Z1890912753	Clc1sc(S(=O)(=O)NCc2onc(-c3nc4c(c(C)c3)cccc4)n2)cc1
Z1890912865	C(Cc1cc2c([nH]cc2)cc1)c1onc(-c2nc3c(c(C)c2)cccc3)n1
Z1890912908	S(=O)(=O)(N1CCN(C)CC1)c1cc(-c2onc(-c3nc4c(c(C)c3)cccc4)n2)ccc1
Z1890912936	Cc1c2c(nc(-c3nc(-c4c5[nH]ccc5ccc4)on3)c1)cccc2
Z1890913096	Brc1ccc(S(=O)(=O)Cc2onc(-c3nc4c(c(C)c3)cccc4)n2)cc1
Z1890913154	O=C1N(C(C)C)N=C(c2onc(-c3nc4c(c(C)c3)cccc4)n2)CC1
Z1890913506	O=C(N)c1cc(-c2onc(-c3nc4c(c(C)c3)cccc4)n2)sc1
Z1890914750	S(=O)(=O)(Nc1c(Cc2onc(-c3nc4c(c(C)c3)cccc4)n2)cccc1)C
Z1890915066	S(=O)(=O)(N1CCCCC1)c1oc(-c2onc(-c3nc4c(c(C)c3)cccc4)n2)cc1
Z1890957786	Fc1cc(-c2onc(Cn3c(C(C)C)nc4c3cccc4)n2)c2ncccc2c1
Z1890959321	O=C1N(Cc2onc(Cn3c(C(C)C)nc4c3cccc4)n2)C=Nc2c(C)cccc12
Z1891074568	FC(F)(F)c1nc2sc(-c3onc(-c4n5c(nc4)C=CC=C5)n3)c(C)c2cc1
Z1891085945	Cc1c(-c2onc(-c3nc4[nH]ccc4cc3)n2)sc2nc(C)cc(C)c12
Z1891091847	O(C)c1c(-c2nc(-c3c(C)c4c(C)cc(C)nc4s3)on2)cncc1
Z1891169148	S(C)c1sc(-c2nc(-c3c(C)c4c(C)ccnc4s3)on2)nn1
Z1891179655	C(C)(C)c1nc2c(c(-c3onc(Cc4cc5[nH]ncc5cc4)n3)c1)cccc2
Z1891182021	O=C(C)c1cnc2sc(-c3onc(Cc4cc5[nH]ncc5cc4)n3)c(C)c2c1
Z1891197907	Cc1c(-c2nc(-c3c(C)c4c(C)cc(C)nc4s3)on2)n2c(SC=C2)n1
Z1891218071	O(C)c1c(-c2nc(-c3c4c(nc(C(C)C)c3)cccc4)on2)ccnc1
Z1891251716	Fc1cc2nc(C)cc(-c3onc(-c4cnc(C(C)C)cc4)n3)c2cc1
Z1891265156	FC(F)Oc1cnc(-c2nc(-c3c(C)c4c(C)ccnc4s3)on2)cc1
Z1891280496	S(=O)(=O)(CCCC)Cc1nc(-c2c(C)nc3c(c2)cc(OC(F)(F)F)cc3)on1
Z1891284658	Clc1cc2nccc(SC(C)c3onc(CS(=O)(=O)CCCC)n3)c2cc1
Z1891403054	O=C(N(Cc1ccccc1)C)Cc1nc(-c2c(C)c3c(C)ccnc3s2)on1
Z1891521475	O=C(N)c1cn(CCc2nc(-c3ccc(/C=C/c4nc5c(cc4)cccc5)cc3)on2)nc1
Z1891574816	FC(F)(F)c1nc2sc(-c3onc(-c4[nH]cc(C(=O)N)c4)n3)c(C)c2cc1
Z1891639106	Clc1n(C)nc(C)c1Cc1nc(-c2c(C)c3c(s2)nc(C(F)(F)F)cc3)on1
Z1891646646	Clc1c(S(=O)(=O)NC(C)C)cc(-c2nc(-c3c4ncccc4cc(F)c3)on2)cc1
Z1895334048	S(=O)(=O)(Cc1onc(-c2c(F)cccc2)n1)c1nc2c(c(C)c1)cccc2
Z1895334613	S(=O)(=O)(Cc1nc(C2(c3ccccc3)CCOCC2)on1)c1nc2c(c(C)c1)cccc2
Z1895334756	S(=O)(=O)(C(C)c1onc(CCCC)n1)c1nc2c(c(C)c1)cccc2
Z1895337237	Clc1ccc(-c2onc(CS(=O)(=O)c3nc4c(c(C)c3)cccc4)n2)cc1
Z1895423883	S(=O)(=O)(Cc1nc(C)c2c(n1)cccc2)c1sc(NCCc2ccccc2)nn1
Z1896650273	N#Cc1c(NCCc2nc(-c3ncccc3)on2)c2c(nc1)ccc(C(C)C)c2
Z1896657876	O(C(C)c1nc(CN2CCN(c3c(C#N)cnc4c3cc(C(C)C)cc4)CC2)on1)CC
Z1896692207	FC(F)(F)c1sc(N2CCN(c3c(C#N)cnc4c3cc(C(C)C)cc4)CCC2)nn1
Z1898120262	S(=O)(=O)(Nc1n[nH]c2c1ccc(OC)c2)c1c2ncccc2cc(C)c1
Z1898943932	S(Cc1onc(-c2cocc2)n1)c1nc(C(C)C)nc2c1cccc2
Z1899311405	S(=O)(=O)(Nc1cc(-c2nc(C(F)(F)F)on2)ccc1)c1c2c(c(F)cc1)nccc2
Z1899424667	O=C(OC(C)c1nc(-c2ccccc2)on1)c1c(C)c2c(C)ccnc2s1
Z1899973021	S(Cc1nc2c(cc1)cccc2)c1sc(C(=O)OCC)nn1
Z1899983163	Clc1c(CSc2sc(C(=O)OCC)nn2)c2ncccc2cc1
Z1900756385	O=C1N(C)c2c(ccc(Nc3snc(CC(C)C)n3)c2)C=C1
Z1901532942	S(=O)(=O)(NCc1onc(-c2cc(F)ccc2)n1)c1c2c(c(C)cc1)nccc2
Z1918497468	O(C)c1c2ncnc(NCc3sc(C(C)C)nn3)c2cc(OC)c1
Z1918913297	S(=O)(=O)(NCc1nc(-c2occc2)on1)c1ccc(Oc2c3ncccc3ccc2)cc1
Z1919043372	S(=O)(=O)(NC(CC)c1nc(C)on1)c1ccc(Oc2c3ncccc3ccc2)cc1
Z1919115304	S(=O)(=O)(NCc1nn(C)c2c1cccc2)c1ccc(Oc2c3ncccc3ccc2)cc1
Z1919323742	S(=O)(=O)(NCc1nc(-c2c(F)cccc2)on1)c1c2c(nccc2)ccc1
Z1930932459	S(CC(=O)OCC)c1sc(NCc2c3ncccc3c(F)cc2)nn1
Z1933904546	O=C(N(C(C)C)c1cnc2c(c1)cccc2)C1=NN(CCCC)C(=O)c2c1cccc2
Z1933909500	O=C(N(C(C)C)c1cnc2c(c1)cccc2)CCc1onc(-c2cocc2)n1
Z1933909714	O=C(N(C(C)C)c1cnc2c(c1)cccc2)CCN1C(=O)c2c(C(=O)N1)cccc2
Z1933915538	O=C(N(C(C)C)c1cnc2c(c1)cccc2)c1ccc(OCc2nc(CC)on2)cc1
Z1939895478	O=C(NC(C(C)C)c1onc(C)n1)CCc1cnc2c(c1)cccc2
Z1955618327	O(C(C)c1nc(COc2c3c(ncc(C)c3)ccc2)on1)CC(C)C
Z1959607936	Clc1cc(F)c(-c2sc(NS(=O)(=O)c3c4nccc(C)c4ccc3)nn2)cc1
Z1980508449	Brc1c2c(c(CN(CC(=O)Nc3sc(CC(C)C)nn3)C)cc1)nccc2
Z1981561967	Fc1c(OC)cc2C(=O)C(C(=O)OCC)=CN(Cc3nc(-c4cscc4)on3)c2c1
Z1983465948	O(CCC)c1c2nccc(NCc3sc(C(C)C)nn3)c2ccc1
Z1984738708	O=C(N(C)c1c2ncccc2ccc1)C1=NN(CC(C)C)C(=O)c2c1cccc2
Z1990107654	S(=O)(=O)(N(C)c1c2ncccc2ccc1)c1cnc2c(scc2)c1
Z2000005130	Brc1c2nccc(NCc3sc(C(C)C)nn3)c2c(F)cc1
Z2001066471	C(c1nc(-c2c(C)c3c(C)ccnc3s2)on1)c1cc2c([nH]nc2)cc1
Z2001629067	N(Cc1c(C(C)C)nc2SC(C)=Nn12)c1c(C)nc2c(c1)cccc2
Z2004332808	O=C(Nc1sc(C(C)C)nn1)CCC(=O)Nc1c(C)nc2c(c1)cccc2
Z2010338616	S(=O)(=O)(Nc1c2[nH]ncc2c(C)cc1)c1cnc2c(c1)cccc2
Z2010340822	S(=O)(=O)(Nc1cc2n(CC(=O)OCC)ncc2cc1)c1cnc2c(c1)cccc2
Z2010406456	S(=O)(=O)(Nc1cc(-c2nc(C(F)(F)F)on2)ccc1)c1cnc2c(c1)cccc2
Z2010456727	Clc1cc2N=C(Sc3snc(C(OC)C)n3)N(CCC(C)C)C(=O)c2cc1
Z2011251096	S(=O)(=O)(Nc1sc(C(CC)CC)nn1)c1cnc2c(c1)cccc2
Z2011264104	S(=O)(=O)(Nc1sc(-c2ccc(OC)cc2)nn1)c1cnc2c(c1)cccc2
Z2013233804	Clc1c2ncccc2c(C(=O)Nc2sc(NS(=O)(=O)c3ccccc3)nn2)cc1
Z2015305665	Fc1cc(-c2sc(C(C)N3CCN(Cc4nc(N)c5c(n4)cccc5)CC3)nn2)ccc1
Z2018709936	S(=O)(=O)(Nc1scnn1)c1ccc(NC(=O)c2c(OC)cnc3c2cccc3)cc1
Z2025707074	S(=O)(=O)(Nc1ccc(Cc2onc(C(C)C)n2)cc1)c1c(C)ccc2ncccc12
Z2027093536	O=C(Nc1sc(CC(C)C)nn1)CN(C(=O)c1c(O)nc2c(c1C)cccc2)C
Z2038273257	S(=O)(=O)(Nc1nnc(C)c2c1cccc2)c1c2ncccc2ccc1
Z2038282397	S(=O)(=O)(Nc1snc(C(OC)C)n1)c1ccc(Oc2c3ncccc3ccc2)cc1
Z2041254074	Clc1c(-c2snc(NS(=O)(=O)c3c4c(c(OC)cc3)nccc4)n2)cccc1
Z2041254099	Clc1c(-c2snc(NS(=O)(=O)c3cc4c(NC(=O)C=C4)cc3)n2)cccc1
Z2041551088	S(=O)(=O)(NC)c1c(C)c(C)cc(-c2onc(-c3c4c(nccc4)ccc3)n2)c1
Z2041551212	S(=O)(=O)(Nc1ccc(-c2onc(-c3c4c(nccc4)ccc3)n2)cc1)c1ccccc1
Z2041553499	N(CC(C)C)(C)c1ncc(-c2onc(-c3c4c(nccc4)ccc3)n2)cc1
Z2041555560	Clc1ccc(S(=O)(=O)Cc2onc(-c3c4c(nccc4)ccc3)n2)cc1
Z2041555578	S(=O)(=O)(NC(C)c1onc(-c2c3c(nccc3)ccc2)n1)c1ccc(C)cc1
Z2041557777	C(Cc1n[nH]c(-c2onc(-c3c4c(nccc4)ccc3)n2)c1)(C)C
Z2041559337	S(=O)(=O)(NCCc1ccc(-c2onc(-c3c4c(nccc4)ccc3)n2)cc1)C
Z2041559610	S(=O)(=O)(N1C(C)CCCC1)c1ccc(-c2onc(-c3c4c(nccc4)ccc3)n2)cc1
Z2043168154	S(=O)(=O)(NCCc1cc2[nH]ncc2cc1)c1ccc(Oc2c3ncccc3ccc2)cc1
Z2043169496	S(=O)(=O)(NCCc1cc2[nH]ncc2cc1)c1c2nccc(C)c2ccc1
Z2043170512	S(=O)(=O)(NCCc1cc2[nH]ncc2cc1)c1cnc2c(c1)cccc2
Z2043240120	S(=O)(=O)(NC(C)(C)c1onc(C)n1)c1ccc(Oc2c3ncccc3ccc2)cc1
Z2068604509	O(C(C)C)c1c(-c2nc(CCCC3=Nc4c(C(=O)N3)cccc4)on2)cccn1
Z2069809652	S(=O)(=O)(N(CCc1onc(-c2ccccc2)n1)C)c1c2nccc(C)c2ccc1
Z2070225593	S(=O)(=O)(NC(C(C(=O)Nc1sc(CC)nn1)C)C)c1c2nccc(C)c2ccc1
Z2075690475	O=C(NC(C(C)C)c1nocn1)C1CCN(c2nc3c(cc2)cccc3)CC1
Z2076281952	S(=O)(=O)(C)c1sc(COC(=O)c2c(C)nc3c(c2)cc(OC(F)(F)F)cc3)nn1
Z2076603815	Brc1cc2c(C(=O)OCc3sc(S(=O)(=O)C)nn3)cc(C)nc2cc1
Z2077059205	O=C(Nc1ccc(Cc2onc(C(C)C)n2)cc1)C1=C(C)C(=O)c2c(c(OC)ccc2)N1
Z2077244920	S(=O)(=O)(C)c1sc(COC(=O)c2nc3c(c(OCC(F)(F)F)c2)cccc3)nn1
Z2085955116	O=C(N(Cc1onc(-c2sccc2)n1)C)c1c(C)c2c(C)ccnc2s1
Z2091476211	O(C(C)c1nc(CN(C)c2c(C#N)cnc3c(OC)cc(OC)cc23)on1)CC(C)C
Z2093410626	Clc1cc2c(ncc(Oc3snc(CC(C)C)n3)c2)cc1
Z2094396761	O=C(N)c1c2c(nc(N(CCc3onc(-c4ccccc4)n3)C)c1)cccc2
Z2095536369	O=C(Nc1sc(CC)nn1)C(C(NC(=O)c1c(C)c2c(C)ccnc2s1)C)C
Z2096790740	S(=O)(=O)(NC(C)c1onc(C2CCCC2)n1)c1cnc2c(c1)cc(F)cc2
Z2096919941	S(=O)(=O)(NCc1sc(-c2ccccc2)nn1)c1cnc2c(c1)cc(F)cc2
Z2097516906	S(=O)(=O)(NC(C(C(=O)Nc1sc(CC)nn1)C)C)c1cnc2c(c1)cc(F)cc2
Z2112778417	N(c1ncnc(-c2onc(-c3ccc(CN4CCOCC4)cc3)n2)c1)c1ccccc1
Z2137310959	O=C(N(CCc1onc(-c2ccccc2)n1)C)c1sc2nc3c(cc2c1)ccc(OC)c3
Z2142862400	FC(F)(F)c1nc(N(C(C)C)Cc2onc(-c3cnccc3)n2)c2c(n1)ccc(OC)c2
Z2142885640	O=C(N1CCOCC1)c1c2c(nc(NCc3nc(-c4c(C)cccc4)on3)c1)cccc2
Z2143394082	Brc1cc(S(=O)(=O)Nc2c3[nH]ncc3c(C)cc2)c2ncccc2c1
Z2145689641	S(=O)(=O)(N1CCN(c2nccc3sccc23)CC1)c1c2nc(C)ccc2ccc1
Z2146589600	O=C(NC(C(C)C)c1onc(C)n1)c1c2nc(O)ccc2ccc1
Z2146631101	Brc1c(C(=O)NCc2sc(C(C)C)nn2)nc2c(c1)cccc2
Z2148006916	Brc1cc(S(=O)(=O)Nc2snc(-c3ccccc3)n2)c2ncccc2c1
Z2148024791	Brc1cc(S(=O)(=O)Nc2sc(C(CC)CC)nn2)c2ncccc2c1
Z2148034841	S(=O)(=O)(Nc1sc(Cc2ccc(C)cc2)nn1)c1cnc2c(c1)cc(F)cc2
Z2148060438	S(=O)(=O)(Nc1n[nH]c2c1cc(OC)cc2)c1cnc2c(c1)cc(F)cc2
Z2148083791	Brc1cc(S(=O)(=O)Nc2nc(-c3sccc3)on2)c2ncccc2c1
Z2148086877	S(=O)(=O)(Nc1snc(-c2sccc2)n1)c1cnc2c(c1)cc(F)cc2
Z2148497553	O=C(OCc1onc(C(OCC(C)C)C)n1)c1c2nc(O)ccc2ccc1
Z2153964192	O=C(Nc1sc(CC)nn1)C(C(NC(=O)c1sc2nc(C)cc(C)c2c1)C)C
Z2155980902	Brc1ccc(S(=O)(=O)Cc2nc(Cc3cnc4c(c3)cccc4)on2)cc1
Z2156123771	S(=O)(=O)(C)N1C(c2onc(-c3nc4c(cc(OC)cc4)cc3)n2)Cc2c(cccc2)C1
Z2156124270	S(=O)(=O)(N)c1c2c(cc(-c3onc(-c4nc5c(cc(OC)cc5)cc4)n3)c1)CCC2
Z2156151856	Clc1c2ncccc2c(-c2onc(-c3cnc(N4CCOCC4)cc3)n2)cc1
Z2156174645	Brc1c(-c2onc(Cc3ccc(C(=O)N)cc3)n2)nc2c(c1)cccc2
Z2156407320	O=C(Nc1cc(-c2nc(-c3cc4c(C)ccnc4cc3)on2)ccc1)C(C)C
Z2156940277	S(=O)(=O)(Nc1c(-c2nc(-c3cc4c(C)ccnc4cc3)on2)cccc1)C
Z2157217269	Brc1c(-c2onc(-c3ccc(S(=O)(=O)NC)cc3)n2)nc2c(c1)cccc2
Z2157250481	C(Cc1cnc2c(c1)cccc2)c1onc(-c2ccc(CN3CC(C)OC(C)C3)cc2)n1
Z2157324671	Nc1nc(Cc2nc(Cc3cc4scnc4cc3)on2)nc2c1cccc2
Z2157324966	Clc1c(Cc2onc(Cc3nc(N)c4c(n3)cccc4)n2)c(C)ccc1
Z2157325675	O(Cc1c(C)onc1C)c1c(-c2onc(Cc3nc(N)c4c(n3)cccc4)n2)cccc1
Z2157325781	Fc1cc(CC2(c3onc(Cc4nc(N)c5c(n4)cccc5)n3)CCC2)ccc1
Z2157325877	Nc1nc(Cc2nc(-c3cc4c(cc3)CCC=C4)on2)nc2c1cccc2
Z2157326086	O=C(N1C(c2onc(Cc3nc(N)c4c(n3)cccc4)n2)CCCC1)c1cc(C)cc(C)c1
Z2157326113	Fc1c(Nc2c(-c3onc(Cc4nc(N)c5c(n4)cccc5)n3)cccn2)cccc1
Z2157326443	FC(F)(F)Cn1c(-c2onc(Cc3nc(N)c4c(n3)cccc4)n2)cc2c1cccc2
Z2157326577	O(C(C)C)c1c(-c2onc(Cc3nc(N)c4c(n3)cccc4)n2)ccc(OCCC)c1
Z2157326796	Fc1ccc(-n2nc(-c3onc(Cc4nc(N)c5c(n4)cccc5)n3)c(C)c2)cc1
Z2157327616	FC(F)(F)c1ccc(CC(CC)c2onc(Cc3nc(N)c4c(n3)cccc4)n2)cc1
Z2157327895	FC(F)(F)c1cc(CCc2onc(Cc3nc(N)c4c(n3)cccc4)n2)ccc1
Z2157328063	Clc1cc(Cl)cc(OCC(C)(C)c2onc(Cc3nc(N)c4c(n3)cccc4)n2)c1
Z2157328146	Nc1nc(Cc2nc(-c3c4c(oc3)ccc(C(C)C)c4)on2)nc2c1cccc2
Z2157328872	Clc1c(OCc2onc(Cc3nc(N)c4c(n3)cccc4)n2)ccs1
Z2158587255	Fc1cc(C(N2CCOCC2)c2onc(-c3c4c(nc(OC)c3)cccc4)n2)ccc1
Z2158588196	O(C)c1nc2c(c(-c3nc(-c4cc(-n5c(N)c(C#N)cn5)ccc4)on3)c1)cccc2
Z2158588254	S(=O)(=O)(C(C)c1onc(-c2c3c(nc(OC)c2)cccc3)n1)c1ccc(F)cc1
Z2158588694	Clc1ccc(S(=O)(=O)CCCc2onc(-c3c4c(nc(OC)c3)cccc4)n2)cc1
Z2158597174	S(=O)(=O)(CCC(c1onc(-c2c(OCC)c3c(nc2)cccc3)n1)c1ccccc1)C
Z2158652511	Oc1ncnc2c1cc(-c1nc(C(C)c3c4c(n(C)c3)cccc4)on1)cc2
Z2158652972	Oc1ncnc2c1cc(-c1nc(-c3c4c(C(C)C)noc4nc(CC)c3)on1)cc2
Z2158654262	S(=O)(=O)(C)c1cc(-c2onc(-c3cc4c(O)ncnc4cc3)n2)c(OC(C)C)cc1
Z2158656352	Fc1c2[nH]c(-c3onc(-c4cc5c(O)ncnc5cc4)n3)cc2c(OC)cc1
Z2158660429	O(C)c1cc2c([nH]c(-c3onc(-c4cc5ncnc(O)c5cc4)n3)c2)cc1
Z2158901433	Brc1cc(C)c2ncc(-c3nc(CC4(C(=O)OCC)CCC4)on3)c(O)c2c1
Z2159645759	Clc1c(-c2onc(-c3nc4c(c(C)c3)cccc4)n2)nc(S(=O)(=O)C)cc1
Z2159645879	S(=O)(=O)(N)c1c(-c2onc(-c3nc4c(c(C)c3)cccc4)n2)cc(C)cc1
Z2159645940	O(C(C)C)c1c(-c2onc(-c3nc4c(c(C)c3)cccc4)n2)cccn1
Z2159646272	Cc1c2c(nc(-c3nc(C4N(C5CCCC5)CCOC4)on3)c1)cccc2
Z2159646789	S(=O)(=O)(C(C)C)C(C)c1onc(-c2nc3c(c(C)c2)cccc3)n1
Z2159862515	Brc1c(-c2onc(CS(=O)(=O)CCCC)n2)nc2c(c1)cccc2
Z2160051601	Clc1c(S(=O)(=O)NC(C)C)cc(-c2nc(Cc3cnc4c(c3)cccc4)on2)cc1
Z2160222726	O(C)c1cc2c([nH]c(-c3onc(-c4c5c(nccc5)ccc4)n3)c2)cc1
Z2160508977	O=C(NC(C)(C)c1nc(-c2c(C)c3c(s2)ncc(C(=O)C)c3)on1)c1ccccc1
Z2160535960	O=C(NC(C(C)C)c1nc(CCC2=Nc3c(C(=O)N2)cccc3)on1)c1ccccc1
Z2160538693	O=C(NC(C(C)C)c1nc(C=2c3c(N(C)C(=O)C=2)cccc3)on1)c1ccccc1
Z2160538834	O=C(NC(C(C)C)c1nc(CN2C(=O)N(CC)C(=O)c3c2cccc3)on1)c1ccccc1
Z2160542557	Fc1cc(-c2onc(C(NC(=O)c3ccccc3)C(C)C)n2)c2ncccc2c1
Z2160569199	O=C1N(Cc2onc(C(C(C)C)c3c(C)cccc3)n2)C(C)=Nc2c1cccc2
Z2160569701	Fc1cc2C(=O)N(Cc3onc(C(C(C)C)c4c(C)cccc4)n3)C=Nc2cc1
Z2160578125	O=C1NC(CCCc2onc(C(C(C)C)c3cc(C)ccc3)n2)=Nc2c1cccc2
Z2160865217	Clc1c2ncccc2c(-c2onc(CS(=O)(=O)c3ccccc3)n2)cc1
Z2160875292	S(=O)(=O)(Cc1nc(-c2c3c(nc(C)c2)cc(F)cc3)on1)c1ccccc1
Z2160877592	Clc1cc2c(nc(C)c(-c3onc(CS(=O)(=O)c4ccccc4)n3)c2)cc1
Z2168990501	S(Cc1nc(CCOC)on1)c1nc(C(C)C)nc2c1cccc2
Z2169170009	Clc1c(OCc2nc(C(C)C)on2)c2ncccc2c(Cl)c1
Z2169206806	O=C(OCC)c1c(OCc2nc(-c3c(C)cccc3)on2)c2c(nc1)cccc2
Z2170355210	Clc1c(CNC(C)c2nc(COC(C)C)on2)c2ncccc2cc1
Z2170358892	Clc1c(CNC(C)c2nc(COC(C)C)on2)nc2c(c1C)cccc2
Z2170368126	Fc1ccc(N2C(CNC(C)c3nc(COC(C)C)on3)=Nc3c(C2=O)cccc3)cc1
Z2171918644	Clc1c(-c2onc(-c3cc(NS(=O)(=O)C)ccc3)n2)nc2c(c1)cccc2
Z2172080513	C(C)(C)c1c(-c2onc(-c3nc4c(c(C)c3)cccc4)n2)ncs1
Z2172129841	S(CC)c1c(-c2nc(-c3c(C)c4c(C)cc(C)nc4s3)on2)nccn1
Z2172262050	O=C(C)c1cnc2sc(-c3onc(C4(COC)CCCCC4)n3)c(C)c2c1
Z2172768835	Clc1c(C(=O)NC(C(C)C)c2onc(C)n2)nc2c(c1)cccc2
Z2179503706	O=C(OCC)c1c(N(Cc2onc(-c3cnccc3)n2)C)c2c(c(C)ccc2)nc1
Z2179518401	Clc1c2c(nc3c1CCCC3)cc(N1CCN(c3snc(N)n3)CC1)cc2
Z2179760119	Brc1cc(S(=O)(=O)N(C)c2sc(C)nn2)c2ncccc2c1
Z2179769609	Fc1cc2c(NCc3cc(-c4onc(C(=O)OCC)n4)ccc3)cc(COC)nc2cc1
Z2179861060	O(C(C)C)c1cc2c(NCCc3sc(C)nn3)cc(C)nc2cc1
Z2179861212	O=C(OCC)c1c(NCCc2sc(C)nn2)c2c(nc1)cc1OCOc1c2
Z2180142590	FC(F)(F)c1nc(NC(C)c2nc(COC(C)C)on2)c2c(n1)ccc(OC)c2
Z2180142670	O(C(C)C)Cc1onc(C(Nc2nc(-c3ccccc3)c3c(n2)cccc3)C)n1
Z2184051730	Brc1cc(S(=O)(=O)Nc2cc3n(C)nc(C)c3cc2)c2ncccc2c1
Z2184071311	S(=O)(=O)(Nc1cc2nn(C)c(C)c2cc1)c1c(C)ccc2ncccc12
Z2184326019	O=C(NC(C)c1nc(COCC)on1)c1sc2nc3c(cc2c1)ccc(OC)c3
Z2184918729	FC(F)(F)c1nc2sc(C(=O)NC(C)c3nc(COC(C)C)on3)c(C)c2cc1
Z2184922745	O=C(NC(C)c1nc(COC(C)C)on1)c1c(-n2cccc2)c2c(C)cc(C)nc2s1
Z2184924551	FC(F)(F)Oc1cc2c(nc(C)c(C(=O)NC(C)c3nc(COC(C)C)on3)c2)cc1
Z2184930811	O=C(NC(C)c1nc(COC(C)C)on1)C1CCN(c2nc3c(cc2)cccc3)CC1
Z2184931046	FC(F)(F)Oc1c2ncc(C(=O)NC(C)c3nc(COC(C)C)on3)c(O)c2ccc1
Z2184940497	Clc1cc2nccc(SC(C(=O)NC(C)c3nc(COC(C)C)on3)C)c2cc1
Z2188533814	Clc1c(-c2nc(-c3c(C)c4c(s3)ncc(C(=O)C)c4)on2)ncs1
Z2193375276	Fc1cc2nc(-c3occc3)cc(C(=O)NC(C)c3nc(COC(C)C)on3)c2cc1
Z2193379837	O=C(NC(C)c1nc(COC(C)C)on1)c1c2c(nc3c1CCCC3)ccc(C)c2
Z2199554211	O=C(OCC)c1nc(-c2cc(CNc3ncnc(N4c5c(cccc5)CC4)c3)ccc2)on1
Z2199974094	O(C)c1c(Nc2ncnc(NCCc3sc(C(C)C)nn3)c2)ccc(OC)c1
Z2199974469	N(CCc1sc(C(C)C)nn1)c1ncnc(N2c3c(cccc3)CC2)c1
Z2199975219	Fc1c(F)ccc2c(NCCc3sc(C(C)C)nn3)cc(C)nc12
Z2199977110	Brc1cc2nccc(NCCc3sc(C(C)C)nn3)c2cc1
Z2199977298	S(C)c1c(NCCc2sc(C(C)C)nn2)c2c(nc1)cccc2
Z2199977482	Fc1cc(C)c2ncc(C#N)c(NCCc3sc(C(C)C)nn3)c2c1
Z2201096230	S(=O)(=O)(NCC=1C(=O)N(C)c2c(cccc2)C=1)c1c2nsnc2ccc1
Z2203328251	Fc1c2ncc(-c3onc(Cc4ccc(C(=O)N)cc4)n3)cc2ccc1
Z2203346312	Fc1c2ncc(-c3onc(-c4c5c([nH]cc5)ccc4)n3)cc2ccc1
Z2203352997	Fc1cc(C2(F)CC(c3onc(Cc4nc(N)c5c(n4)cccc5)n3)C2)ccc1
Z2203353003	N#Cc1cc2c(C)c(-c3onc(Cc4nc(N)c5c(n4)cccc5)n3)sc2cc1
Z2203353016	Nc1nc(Cc2nc(C(C)(C)c3cc4OCOc4cc3)on2)nc2c1cccc2
Z2203515976	FC(F)(F)c1nc2sc(-c3onc(-c4c(CC)nn(C)c4)n3)c(C)c2cc1
Z2203539814	O(C)c1nc(N)c(-c2nc(Cc3c(-c4ccccc4)nc4c(c3C)cccc4)on2)cn1
Z2203582585	Nc1c(-c2nc(-c3c(C)c4c(C)cc(C)nc4s3)on2)cnc(C2CCCC2)n1
Z2203604823	C(C)(C)c1c(-c2nc(Cc3c(C)nc4c(c3C)cccc4)on2)cn(C)n1
Z2203605034	Clc1c(-c2onc(-c3c(C(C)C)nn(C)c3)n2)nc2c(c1)cccc2
Z2203609510	Fc1c(N2C(=O)Nc3c(C2=O)ccc(-c2onc(-c4c(C(C)C)nn(C)c4)n2)c3)cccc1
Z2203614932	C(C)(C)c1c(-c2nc(-c3c(C)c4c(C)cc(C)nc4s3)on2)cn(C)n1
Z2208101832	O=C(NCCc1sc(C(C)C)nn1)c1cc2c(C)ccnc2cc1
Z2212329903	Clc1c2c(Cc3onc(Cc4c5ncccc5ccc4)n3)c[nH]c2ccc1
Z2212426773	Fc1c(F)ccc2c(NC(CN3C(=O)c4c(cccc4)C=N3)C)c(C(=O)OCC)cnc12
Z2212451399	Fc1c(F)ccc2c(N3CCN(c4c(C#N)c(C)ns4)CC3)c(C(=O)OCC)cnc12
Z2214001359	N(CC)(c1ncnc(NCCc2sc(C(C)C)nn2)c1)c1ccccc1
Z2214067767	Clc1c2nonc2c(S(=O)(=O)N(C)c2nc3c(cc2)cccc3)cc1
Z2217836340	S(C(C)c1nc(CN(C)c2c(C(=O)OCC)cnc3c(F)c(F)ccc23)on1)CC
Z2220350129	S(=O)(=O)(C)c1sc(COC(=O)c2nc3c(cc(C)cc3)cc2)nn1
Z2221849246	S(=O)(=O)(Nc1ccc(-c2nc(-c3nc4c(cc(C)cc4)cc3)on2)cc1)C
Z2221880126	S(=O)(=O)(Nc1c(-c2nc(-c3cnc4c(F)ccc(F)c4c3)on2)cccc1)C
Z2221902126	Fc1c(-c2scc(C(C)(C)c3onc(Cc4nc(N)c5c(n4)cccc5)n3)n2)cccc1
Z2221902201	Brc1c(CC)sc(-c2onc(Cc3nc(N)c4c(n3)cccc4)n2)c1
Z2222082760	S(=O)(=O)(CCCC)Cc1nc(-c2nc3c(cc(C)cc3)cc2)on1
Z2222151108	O(C(C)C)c1c(-c2nc(-c3nc4c(cc(C)cc4)cc3)on2)cccn1
Z2222170522	Fc1c2ncc(-c3onc(-c4c(C(C)C)cco4)n3)cc2c(F)cc1
Z2223713720	S(=O)(=O)(Nc1scnn1)c1ccc(NC(=O)c2cnc3c(F)cccc3c2)cc1
Z2224209355	Fc1c2ncc(C(=O)OCc3snc(C(C)C)n3)cc2c(F)cc1
Z2224279844	S(=O)(=O)(NC(=O)c1nsc2c1cc(C)cc2)c1cnc2c(c1)cc(F)cc2
Z2229055028	FC(F)c1onc(C2(NC(=O)c3c(C)c4c(C)cc(C)nc4s3)CCC2)n1
Z2229959831	O=C(NCCc1sc(C(C)C)nn1)c1c(O)nc2c(c1)cc(OC)cc2
Z2234145901	Brc1c(NS(=O)(=O)c2cc3c(NC(=O)C=C3)cc2)nsn1
Z2234156125	S(=O)(=O)(Nc1nc(-c2c(F)cccc2)on1)c1cnc2c(c1)cc(F)cc2
Z2234556333	S(=O)(=O)(N)c1cc(-c2nc(-c3c4c(nc(-c5ccccc5)c3)cc(F)cc4)on2)cnc1
Z2234574118	Brc1cc2nc(-c3ccccc3)cc(-c3onc(-c4ncnc(N)c4)n3)c2cc1
Z2234576826	Nc1ncnc(-c2nc(-c3ccc(/C=C/c4nc5c(cc4)cccc5)cc3)on2)c1
Z2234677086	S(=O)(=O)(Nc1cc2n(C(C)C)ncc2cc1)c1cnc2c(c1)cc(F)cc2
Z2234678692	S(=O)(=O)(Nc1c(C)cc2c([nH]nc2)c1)c1cnc2c(c1)cc(F)cc2
Z2271339031	O=C(Nc1scnn1)C1CCN(c2c3c(ncc2)ccc(OC(C)C)c3)CC1
Z2271449366	C(C)(C)c1nc(CN2CCN(c3c4c(ncc3)ccc(CC)c4)CC2)on1
Z2271813005	O(C(C)C)c1cc2c(N3CCC(OCc4nc(CC)on4)CC3)ccnc2cc1
Z2272027154	Nc1nc(N2CCN(c3c4c(ncc3)ccc(CCC)c4)CC2)sn1
Z2272034643	N(Cc1sc(C(C)C)nn1)c1c2c(ncc1)ccc(CC)c2
Z2274581356	O(C)c1cc2C(=O)N=CN(Cc3sc(C(C)C)nn3)c2cc1
Z2274701139	S(C(C)c1nnsc1)c1nc(C(C)C)nc2c1cccc2
Z2286096802	S(=O)(=O)(C)C1(c2nc(-c3c4c(nc(C(C)C)c3)cccc4)on2)CCCC1
Z2286123020	O(C(CCC)c1nc(-c2c(C)c3c(C)ccnc3s2)on1)C
Z2286317196	C(C)(C)c1nc2c(c(-c3onc(-c4c(C)onc4C)n3)c1)cccc2
Z2302168437	O=C(OCc1onc(-c2nccc(C)c2)n1)c1c(C)c2c(C)cc(C)nc2s1
Z2303285120	Clc1cc2nc(C(=O)OCc3sc(C(C)C)nn3)ccc2cc1
Z2320805464	O=C(Nc1c(C#N)c(C)ns1)c1c(C)c2c(C)cc(C)nc2s1
Z2322222810	O=C(NCCc1sc(C(C)C)nn1)c1sc2nc(C)cc(C)c2c1
Z2347234666	O(C)c1cc2c(N3CCN(c4snc(N)n4)CC3)c3c(nc2cc1)CCCC3
Z2348343936	O(C(C)C)c1cc2c(NC(C)c3nnsc3)cc(C)nc2cc1
Z2351061862	S(CC(O)COc1nsnc1)C=1N(CC(C)C)C(=O)c2c(N=1)cccc2
Z2352379623	S(=O)(=O)(Cc1sc(C(C)C)nn1)Cc1c2c(nc(C)c1)cccc2
Z2361216702	C(C)(C)c1c(C)sc(Cc2onc(Cc3c4ncccc4ccc3)n2)n1
Z2361243760	O(C)c1cc2nc(C)c(-c3onc(CC(C)C)n3)cc2cc1
Z2365122692	O=C1C(C(C)C)=C(C)N(Cc2nc(-c3occc3)on2)c2c1cccc2
Z2365186558	O(Cc1onc(-c2ncncc2)n1)c1c2c(c(CC)ccc2)nc(C(C)C)c1
Z2365989570	Clc1cc(CSCc2onc(C(=O)OCC)n2)c2ncccc2c1
Z2370247967	Oc1nc2c(c(-c3onc(-c4c(N)nc(C5CCCC5)nc4)n3)c1)cccc2
Z2370248165	Fc1c2nc(O)cc(-c3onc(-c4c(C(C)C)nn(C)c4)n3)c2cc(C)c1
Z2409621339	O(C(C)C)c1cc2c(NCC3OCCN(c4scnn4)C3)cc(C)nc2cc1
Z2409621733	Clc1c2c(c(C)cc1)nc(NCC1OCCN(c3scnn3)C1)cc2
Z2412797466	O(C)c1cc2c(nc(-c3nc(CC4(CN)CCCCC4)on3)cc2)cc1
Z2413434346	NCC1(Cc2onc(-c3c4c(nccc4)ccc3)n2)CCCCC1
Z2433615687	Clc1c2nc(N3CCN(c4snc(N)n4)CC3)ccc2cc(F)c1
Z2433907886	Clc1c2ncc(C#N)c(NC(C)c3nc(COC(C)C)on3)c2ccc1
Z2434237232	O=C(N)c1c2c(nc(N3CCC(Cc4onc(C(C)C)n4)CC3)c1)cccc2
Z2434239601	O(C)c1c2nccc(N3CCC(Cc4onc(C(C)C)n4)CC3)c2ccc1
Z2434240257	N#Cc1c(N2CCC(Cc3onc(C(C)C)n3)CC2)nc2c(c1C)cccc2
Z2434240495	O(C)c1cc2c(N3CCC(Cc4onc(C(C)C)n4)CC3)c(C#N)cnc2cc1
Z2442293916	NC(CCC)(C)c1onc(Cc2c3ncccc3ccc2)n1
Z2442417257	Clc1cc2nc(C)c(-c3onc(C(N)CC(C)C)n3)cc2cc1
Z2442418830	Brc1c2c(-c3onc(C(N)CC(C)C)n3)cc(C)nc2ccc1
Z2442419724	NC(CC(C)C)c1nc(-c2c3c(nc(-c4cnccc4)c2)ccc(C)c3)on1
Z2442426642	FC(F)(F)COc1c2c(nc(-c3onc(C(N)CC(C)C)n3)c1)cccc2
Z2442431447	Fc1c2nc(O)cc(-c3onc(C(N)CC(C)C)n3)c2cc(C)c1
Z2442444826	NC1(c2nc(-c3c4c(nc(C)c3)ccc(C)c4)on2)CCCC1
Z2442450022	FC(F)(F)c1nc2sc(-c3onc(C4(N)CCCC4)n3)c(C)c2cc1
Z2442453390	NC1(c2nc(/C=C/c3c4c(ncc3)cccc4)on2)CCCC1
Z2442805978	Fc1c2c(OCc3sc(C(C)C)nn3)ccnc2c(F)cc1
Z2442817999	C(C)(C)c1nc2c(c(-c3onc(C4CNCCC4)n3)c1)cccc2
Z2444420374	Clc1cc(-c2onc(C(NS(=O)(=O)C)(C)C)n2)c2nc(C)ccc2c1
Z2444435522	Clc1cc(-c2onc(CS(=O)(=O)CCC)n2)c2nc(C)ccc2c1
Z2444470964	Clc1cc(-c2onc(-c3c(C(C)C)nn(C)c3)n2)c2nc(C)ccc2c1
Z2445174343	C(c1nc(-c2c(C)c3c(C)ccnc3s2)on1)C1CCNCC1
Z2445227149	NC(C(C)C)c1nc(-c2c3c(nc(-c4oc(C)cc4)c2)cccc3)on1
Z2445227757	NC(C(C)C)c1nc(-c2c(C)c3c(C)cc(C)nc3s2)on1
Z2445370176	Brc1cc(C)c2ncc(-c3nc(C(N)CC(F)F)on3)c(O)c2c1
Z2445387020	N(CC(C)C)Cc1onc(-c2nc3c(c(C)c2)cccc3)n1
Z2456760317	Fc1c(F)ccc2c(O)c(C(=O)NCCc3sc(C(C)C)nn3)cnc12
Z2475682059	Brc1c2C(=O)N(Cc3sc(C(C)C)nn3)C=Nc2c(F)cc1
Z2476455078	O(CC(Cc1nc(-c2c(C)c3c(C)cc(C)nc3s2)on1)C)C
Z2476456899	O=C(C)c1cnc2sc(-c3onc(CC(COC)C)n3)c(C)c2c1
Z2479523297	O=C(OCCc1nc2c(cc1)cccc2)CCc1onc(C(C)C)n1
Z2493577206	O=C(Nc1sc(CC(C)C)nn1)CN(CC=1C(=O)N(C)c2c(cccc2)C=1)C
Z2504100396	S(Cc1nc(N)c2c(C)c(C)oc2n1)c1nc(CC)nc2c1cccc2
Z2505158587	O(C)c1nc2c(c(-c3nc(-c4c(C)nn(C(C)C)c4)on3)c1)cccc2
Z2589232907	O=C(OCC)c1c(OCc2c(C)nns2)c2c(nc1)cccc2
Z2613852981	O(C)c1c(OC)cc2C(C)=CC(=O)N(Cc3onc(CCC(C)C)n3)c2c1
Z2613906428	N(C(C)c1onc(C)n1)(C)c1ncnc2c1cc(C(C)C)cc2
Z2614107221	O(C(C)c1nc(COc2cnc3c(OC)cccc3c2)on1)CC(C)C
Z2614960081	S(c1sc(CC)nn1)c1ncnc2c1cc(C(C)C)cc2
Z2617316123	Clc1nnc(N2CCC(c3onc(-c4cnc5sccc5c4)n3)CC2)cc1
Z2617316324	C(C)(C)c1nc(CCCc2onc(-c3cnc4sccc4c3)n2)on1
Z2617316401	C(Cc1sc(c(C)n1)-c1onc(-c2cnc3sccc3c2)n1)C
Z2617318178	C(N1CCSCC1)c1ccc(-c2onc(-c3cnc4sccc4c3)n2)cc1
Z2617318863	Cc1c(C2(c3onc(-c4cnc5sccc5c4)n3)CCOCC2)cccc1
Z2617319698	C(Cc1onc(-c2cnc3sccc3c2)n1)(C)c1c(C)onc1C
Z2617320756	S(=O)(=O)(C(C)C)C(C)c1onc(-c2cnc3sccc3c2)n1
Z2617321118	FC(F)(F)C(OCc1onc(-c2cnc3sccc3c2)n1)(C)C
Z2617321681	S(CC(C)(C)c1onc(-c2cnc3sccc3c2)n1)C
Z2617322580	F/C(/c1onc(-c2cnc3sccc3c2)n1)=C\1/CCCC/1
Z2617323554	O=C(OCC)C1CCC(Cc2onc(-c3cnc4sccc4c3)n2)CC1
Z2617323867	C(C)(C)n1nc(C)c(-c2onc(-c3cnc4sccc4c3)n2)c1
Z2617441263	O=C(C)c1cnc2sc(-c3onc(-c4c(OC(C)C)cccn4)n3)c(C)c2c1
Z2617442766	O(C(C)C)c1c(-c2nc(-c3cc4N=C5N(C(=O)c4cc3)CCC5)on2)nccc1
Z2617715101	Cc1c(C)nc(-c2nc(-c3c(C)c4c(C)ccnc4s3)on2)[nH]1
Z2644622482	Fc1c2ncc(NC(=O)CCC(=O)Nc3sc(C(C)C)nn3)cc2ccc1
Z2645441601	O=C(Nc1snc(CC(C)C)n1)CCCN1C(C)=Nc2c(C1=O)cccc2
Z2645444967	O=C(Nc1snc(CC(C)C)n1)C1=C(C)C(=O)c2c(c(OC)ccc2)N1
Z2651553933	OC1(Cc2onc(C(C)C)n2)CN(c2nc(-c3sccc3)nc3c2cccc3)CCC1
Z2651555013	Clc1c(C)nn-2c1N=C(N1CC(O)(Cc3onc(C(C)C)n3)CCC1)c1c-2cccc1
Z2651558752	S(C)c1cc2c(N3CC(O)(Cc4onc(C(C)C)n4)CCC3)ncnc2cc1
Z2651640045	Brc1cc(S(=O)(=O)NC2(c3onc(C(C)C)n3)CCOCC2)c2ncccc2c1
Z2651793291	S(=O)(=O)(N1CC(O)(Cc2onc(CC)n2)CCC1)c1ccc(Oc2c3ncccc3ccc2)cc1
Z2651925120	S(=O)(=O)(N1CCC(CCOC)(c2onc(C3CCCC3)n2)CC1)c1c2nccc(C)c2ccc1
Z2653126406	Fc1c(F)ccc2c(O)c(C(=O)NC3(c4onc(C(C)C)n4)CCOCC3)cnc12
Z2653158318	Brc1cc2C(C(=O)NC3(c4onc(C(C)C)n4)CCOCC3)=CC(=O)Nc2cc1
Z2653176102	Fc1ccc(N2C(=O)Nc3c(C2=O)ccc(C(=O)NC2(c4onc(C(C)C)n4)CCOCC2)c3)cc1
Z2653178568	FC(F)(F)c1nc2sc(C(=O)NC3(c4onc(C(C)C)n4)CCOCC3)c(C)c2cc1
Z2653200370	O=C(NC1(c2onc(C(C)C)n2)CCOCC1)c1c2c(nc(-c3occc3)c1)cccc2
Z2653915228	Brc1c2ncc(O)c(C(=O)N3CC(O)(Cc4onc(C(C)C)n4)CCC3)c2ccc1
Z2653920311	FC(F)(F)COc1c2c(nc(C(=O)N3CC(O)(Cc4onc(C(C)C)n4)CCC3)c1)cccc2
Z2653922945	Fc1cc2nc(-c3ccccc3)cc(C(=O)N3CC(O)(Cc4onc(C(C)C)n4)CCC3)c2cc1
Z2654020571	O=C(N1CC(O)(Cc2onc(C(C)C)n2)CCC1)c1c2c(nc3c1CCCC3)ccc(C)c2
Z2700089087	O=C(Nc1sc(CC(C)C)nn1)CN(C)c1ncnc2c1c(OC)ccc2
Z2700717422	Clc1c(-c2onc(C(SCC)C)n2)sc2ncccc12
Z2706791889	Clc1c(C(=O)NC(C)c2onc(C3CCCC3)n2)sc2ncccc12
Z2707399800	Clc1c(C(=O)OCc2onc(C(OCC(C)C)C)n2)sc2ncccc12
Z2707401069	Clc1c(C(=O)OCc2nc(C3CCC3)on2)sc2ncccc12
Z272505252	O=C(OCc1onc(CC(C)C)n1)Cc1c2ncccc2ccc1
Z2773564120	S(=O)(=O)(NC1CCC(c2onc(C)n2)CC1)c1nc2c(cc1)cccc2
Z2773610233	Clc1c2c(nc(C)c(-c3onc(C(NS(=O)(=O)C)(C)C)n3)c2)ccc1
Z2773628954	Clc1c2nc(C)c(-c3onc(CC(=O)NC(C)C)n3)cc2ccc1
Z2773775135	Clc1c2ncc(-c3onc(C4(CS(=O)(=O)C)CCC4)n3)c(C)c2ccc1
Z2773804796	c1(c(-c2onc(-c3cnc4sccc4c3)n2)con1)C1CCCC1
Z2773804813	c1(-c2n3c(cn2)CCCC3)onc(-c2cnc3sccc3c2)n1
Z2774389746	S(=O)(=O)(NCCc1sc(C(C)C)nn1)c1nc2c(cc1)cccc2
Z2789593810	c1(C2(C3OCCCC3)CCOCC2)onc(-c2cnc3sccc3c2)n1
Z2790729082	Clc1c2c(nc(C)c(-c3onc(C(N)C(C)C)n3)c2)ccc1
Z2794826466	O=C(OCc1onc(C(OCC(C)C)C)n1)c1c(C)cc2c(n1)cccc2
Z2794915326	O=C(OC(C)c1onc(C(C)C)n1)Cc1c2c(nccc2)ccc1
Z2800465603	O=C(NCc1sc(C(C)C)nn1)Cc1cc2ncccc2cc1
Z2804919828	O=C(Nc1snc(C(C)C)n1)Cc1cc2ncccc2cc1
Z2830828036	O=C1NC2(Nc3c4c(C)cc(C)nc4sc13)CCN(c1sc(C)nn1)CC2
Z2851485575	S(=O)(=O)(NCCc1c2c(ncc1)cccc2)Cc1snc(OC)c1
Z2862501970	Fc1c(C(=O)OCc2onc(CC(C)C)n2)cc2c(nccc2)c1
Z2872259728	Fc1c(C(=O)NCCc2sc(C(C)C)nn2)cc2c(nccc2)c1
Z2878512133	FC(F)CC(Cc1onc(Cc2nc(N)c3c(n2)cccc3)n1)(C)C
Z2878748324	S(=O)(=O)(CCCC)Cc1nc(-c2c(F)cc3ncccc3c2)on1
Z2879054097	O(CC(C)(C)c1nc(-c2c(C)c3c(C)cc(C)nc3s2)on1)C
Z2879073284	FC(F)(F)COC(C)c1nc(-c2c(C)c3c(s2)ncc(C(=O)C)c3)on1
Z2879102967	O(C(COC)c1nc(-c2c3c(nc(C(C)C)c2)cccc3)on1)C
Z2879262453	OC(C)(c1onc(-c2cnc3sccc3c2)n1)C1CCC1
Z2879509463	S(=O)(=O)(C(C)c1onc(Cc2cc3ncccc3cc2)n1)CCC
Z2879509510	C(N1CCOCC1)c1c(-c2onc(Cc3cc4ncccc4cc3)n2)cccc1
Z2879511620	O(C(C)C)C1(c2onc(Cc3cc4ncccc4cc3)n2)CCC1
Z2879511646	C(C)(C)c1nc(C)c(-c2onc(Cc3cc4ncccc4cc3)n2)cn1
Z2899489048	NC(C(C)(C)c1onc(-c2cc3c(nccc3)cc2)n1)C(C)C
Z2902412863	Clc1c(-c2onc(CC(=O)NC=3C(=O)N(N(C)C=3C)c3ccccc3)n2)sc2ncccc12
Z2902522835	Clc1c(C(=O)NC(C(C)C)c2onc(Cc3c4ncccc4ccc3)n2)cccc1
Z2902522955	N#Cc1c(-c2onc(Cc3c4ncccc4ccc3)n2)[nH]c2c1cccc2
Z2902523179	N#Cc1c2c([nH]c1)cc(-c1onc(Cc3c4ncccc4ccc3)n1)cc2
Z2902523280	C(c1nc(-c2cc(N3CCOCC3)c(C)cc2)on1)c1c2ncccc2ccc1
Z2902523508	O=C(C)c1cc2[nH]c(-c3onc(Cc4c5ncccc5ccc4)n3)cc2cc1
Z2902523523	O=S1(=O)N(C)c2c(C1(C)C)cc(-c1onc(Cc3c4ncccc4ccc3)n1)cc2
Z2902523530	S(=O)(=O)(N(Cc1ccccc1)C)c1ccc(-c2onc(Cc3c4ncccc4ccc3)n2)cc1
Z2902523846	Brc1cc2n(CC(=O)NCc3onc(Cc4c5ncccc5ccc4)n3)ccc2cc1
Z2902523927	O=C(C)c1c(OC(C)C)ccc(-c2onc(Cc3c4ncccc4ccc3)n2)c1
Z2902524082	FC(F)(F)CC(=O)N[C@@H](CC(C)C)c1onc(Cc2c3ncccc3ccc2)n1
Z2902524293	C(N1CC(Cc2onc(Cc3c4ncccc4ccc3)n2)OCC1)c1ccccc1
Z2902524418	Brc1cc(Cl)c(S(=O)(=O)NCc2onc(Cc3c4ncccc4ccc3)n2)cc1
Z2902524681	O=C(OCc1ccccc1)N1C(c2onc(Cc3c4ncccc4ccc3)n2)COCC1
Z2902524831	S(=O)(=O)(c1ccc(F)cc1)C1(c2onc(Cc3c4ncccc4ccc3)n2)CCCCC1
Z2902525015	S(=O)(=O)(N)c1ccc(Sc2c(-c3onc(Cc4c5ncccc5ccc4)n3)cccc2)cc1
Z2902525117	S(=O)(=O)(N1C(c2onc(Cc3c4ncccc4ccc3)n2)Cc2c(cccc2)C1)c1sccc1
Z2902525397	Brc1c(-c2onc(Cc3c4ncccc4ccc3)n2)cc(S(=O)(=O)NCC)cc1
Z2902525522	S(=O)(=O)(Cc1onc(C)c1)c1c(OC)ccc(-c2onc(Cc3c4ncccc4ccc3)n2)c1
Z2902525555	Brc1cc(CS(=O)(=O)C(C)c2onc(Cc3c4ncccc4ccc3)n2)ccc1
Z2902525724	O=S1(=O)N=C(NCc2ccc(-c3onc(Cc4c5ncccc5ccc4)n3)cc2)c2c1cccc2
Z2902525860	S(=O)(=O)(N1CC(C)CC(C)C1)c1cc(-c2onc(Cc3c4ncccc4ccc3)n2)ccc1
Z2902597200	Brc1cc(-c2nc(-c3sc4ncccc4c3)on2)sc1
Z2902682036	FC(F)(F)COc1c2c(nc(-c3onc(-c4cc(CN5CCOCC5)ccc4)n3)c1)cccc2
Z2902693531	Brc1cc2c(-c3onc(-c4ccc(CN5CCOCC5)cc4)n3)cc(O)nc2cc1
Z2902693532	Fc1cc2NC(=O)C=C(c3onc(-c4ccc(CN5CCOCC5)cc4)n3)c2cc1
Z2902695037	FC(F)(F)Oc1cc2c(nc(C)c(-c3onc(-c4ccc(CN5CCOCC5)cc4)n3)c2)cc1
Z2902741678	Brc1cc2c(-c3onc(-c4ccc(S(=O)(=O)C)cc4)n3)cc(O)nc2cc1
Z2902780892	S(=O)(=O)(Nc1ccc(F)cc1)c1cc2c(-c3onc(Cc4sc(C)cn4)n3)cc(O)nc2cc1
Z2902782412	Clc1cc(-c2onc(-c3cc(NC(=O)CN4CCOCC4)ccc3)n2)c2nc(C)ccc2c1
Z2902810688	Brc1c2c(-c3onc(CCS(=O)(=O)CC)n3)cc(C)nc2ccc1
Z2902819954	S(=O)(=O)(Nc1ccc(F)cc1)c1cc2c(-c3onc(C4CCOCC4)n3)cc(O)nc2cc1
Z2902909514	N(CC)(C)c1ccc(-c2nc(-c3cnc4sccc4c3)on2)cc1
Z2902916219	FC(F)(F)c1c2NC(=O)C(c3onc(-c4c5c(n(C)c4)cccc5)n3)=Cc2ccc1
Z2902916241	Fc1cc2c(nc(O)c(-c3onc(-c4c5c(n(C)c4)cccc5)n3)c2)cc1
Z2902917812	N(c1ncnc(-c2onc(-c3c4c(n(C)c3)cccc4)n2)c1)c1ccccc1
Z2902918412	Cn1c2c(c(-c3nc(-c4c5nc(C)ccc5ccc4)on3)c1)cccc2
Z2902925240	O(C)c1c(-c2nc(-c3cnc4sccc4c3)on2)c(C)cc(C)n1
Z2902941661	S(=O)(=O)(NCc1nc(C=2C(=O)Nc3c(C(F)(F)F)cccc3C=2)on1)c1ccc(F)cc1
Z2902942673	Clc1c2c(c(-c3onc(CNS(=O)(=O)c4ccc(F)cc4)n3)cc1)nccc2
Z2902943019	S(=O)(=O)(NCc1nc(-c2c3c(nc4c2CCC4)cccc3)on1)c1ccc(F)cc1
Z2902943484	S(=O)(=O)(NCc1nc(Cc2c(C)nc3c(c2-c2ccccc2)cccc3)on1)c1ccc(F)cc1
Z2902946143	S(=O)(=O)(NCc1nc(/C=C/c2c(OCCC)nc3c(c2)cccc3)on1)c1ccc(F)cc1
Z2903037991	Clc1c(-c2onc(COc3c(F)cccc3)n2)sc2ncccc12
Z2903041705	Clc1cc(-c2onc(-c3ccc(S(=O)(=O)N)cc3)n2)c2ncccc2c1
Z2903042451	S(=O)(=O)(N)c1ccc(-c2nc(-c3c4c(nc(-c5ncccc5)c3)cccc4)on2)cc1
Z2903062638	FC(F)(F)c1nc2sc(-c3onc(C4C(=O)N=CC=C4)n3)c(C)c2cc1
Z2903211713	Clc1c(-c2onc(-c3ccc(CC(=O)NC)cc3)n2)sc2ncccc12
Z2903462419	Clc1c(-c2onc(C3CN(CC4CCC4)C(=O)CC3)n2)sc2ncccc12
Z2918225551	S(Cc1snc(C(C)C)n1)c1c2ncccc2ccc1
Z2923542975	S(=O)(=O)(NC(C(CC)C)c1onc(Cc2c3ncccc3ccc2)n1)C
Z2923972887	O=C(NC(C)C)Cc1nc(-c2c(OCCC)nc3c(c2)cccc3)on1
Z2924142967	Clc1cc2nc(/C=C/c3onc(C4(S(=O)(=O)C)CCC4)n3)ccc2cc1
Z2924198085	C(C)(C)C1OCCC(c2onc(-c3cnc4sccc4c3)n2)C1
Z2924394314	C(CC(n1cncc1)c1onc(Cc2cc3ncccc3cc2)n1)(C)C
Z2924668778	Fc1c2ncccc2cc(-c2onc(-c3c(N)n(C4CCCC4)nc3)n2)c1
Z2924669605	Clc1c(-c2onc(-c3c(N)n(C4CCCC4)nc3)n2)sc2ncccc12
Z2972347087	FC(F)(F)c1c2ncnc(NC(C)c3nc(COC(C)C)on3)c2ccc1
Z2972347131	Clc1cc(F)c2c(NC(C)c3nc(COC(C)C)on3)ncnc2c1
Z2992208221	O=C(NC(C(C)C)(C)c1onc(Cc2c3ncccc3ccc2)n1)C
Z2993709401	O(C(C)C)Cc1nc(COc2c3c(nc(C)c2)cccc3)on1
Z2993727513	O(C(C)C)Cc1nc(CN2C(C)=C(C(C)C)C(=O)c3c2cccc3)on1
Z2997112027	O=C(NC(C(C)C)(C)c1onc(-c2nc3c(c(C)c2)cccc3)n1)C
Z2997288084	c1(-c2onc3c2CCCC3)onc(-c2cnc3sccc3c2)n1
Z2997315431	O(C(C(C)C)c1nc(CCCN2C(C)=Nc3c(C2=O)cccc3)on1)CC
Z2997321942	O(C(C(C)C)c1nc(CCC=2C(=O)Nc3c(cccc3)C=2)on1)CC
Z2997866046	O(C)c1cc2c(nc(-c3nc(C(CN)(CC(C)C)C)on3)cc2)cc1
Z2997884353	NCC(CC1CCCC1)c1onc(-c2cnc3c(c2)cccc3)n1
Z300444468	S(=O)(=O)(N(Cc1cc2c(n(CC)c3c2cccc3)cc1)C)c1cc2C(=O)NC(=O)Nc2cc1
Z3010798371	O=C(OCc1nc(C(C)C)on1)c1c2ncccc2c(C)cc1
Z3019339476	O(C)c1c2ncnc(NCCc3sc(C(C)C)nn3)c2ccc1
Z3049401169	Clc1c(Cl)ccc2c1NC(=O)C(C(=O)NCc1sc(C(C)C)nn1)=C2
Z3053247174	Fc1c2nc(C)c(NC(=O)c3c(C(C)C)nns3)cc2ccc1
Z3053806158	O=C(Nc1snc(C(C)C)n1)c1cnc2c(C)cccc2c1
Z3078150937	N(C(C)c1c(C)nns1)c1ncnc2c1cc(C(C)C)cc2
Z3079083415	O(C)c1c(CNc2onc(C(C)C)n2)c2ncccc2cc1
Z3080915530	FC(F)(F)c1c(C(=O)NCCc2onc(C(C)C)n2)cnc2c1cc(F)cc2
Z3085195584	Fc1c2ncc(COC(=O)c3c(C(C)C)nns3)cc2ccc1
Z3201018047	Clc1c(C)ccc2c(C(=O)NC(C)c3nc(COC(C)C)on3)ccnc12
Z3203032700	O=C(N1CCC(Cc2onc(C(C)C)n2)CC1)c1c(C)nc2c(c1)cc(O)cc2
Z3292967167	S(C(F)(F)F)CCC(N)c1onc(Cc2c3ncccc3ccc2)n1
Z3293009692	Brc1cc2C(c3onc(C(N)CC(C)C)n3)=CC(=O)N(C)c2cc1
Z3293010458	Clc1c2c(c(Cc3onc(C(N)CC(C)C)n3)cc1)nccc2
Z3293010772	Clc1c(-c2onc(C(N)CC(C)C)n2)ccc2ncccc12
Z3293151105	NC12CC(c3nc(-c4c5c(nc6c4CCCC6)ccc(C)c5)on3)(C1)C2
Z3293154747	Brc1c2c(-c3onc(C45CC(N)(C4)C5)n3)cc(C)nc2ccc1
Z3294496463	S(=O)(=O)(Nc1sc(CC)nn1)c1c(C)cc(C)c2c1nccc2
Z3294496663	S(=O)(=O)(Nc1sc(CC(C)C)nn1)c1c(OC)ccc2c1nccc2
Z3337103754	O=C(N1CCC(Cc2onc(C3CCOCC3)n2)CC1)c1sc2nc(C)cc(C)c2c1
Z3338534514	S(=O)(=O)(Nc1c(C)snc1C)c1c(C)cc(C)c2c1nccc2
Z3340232615	S(Cc1nc(C(=O)OCC)sn1)c1nc2c(c(C)c1)cccc2
Z3340258718	C(C)(n1cncc1)c1nc(-c2sc3nc(C)cc(C)c3c2)on1
Z3340389571	Clc1cc2nccc(OCc3onc(COC(C)C)n3)c2cc1
Z3341258461	FC(F)C1CCC(N)(c2onc(Cc3c4ncccc4ccc3)n2)CC1
Z3341514706	Clc1c(NCc2sc(C(C)C)nn2)c2c(nccc2)cc1
Z3341934394	S(Cc1onc(C(OCC(C)C)C)n1)CC=1C(=O)Nc2c(ccc(F)c2)C=1
Z3346539735	O(C)c1nc2c(c(-c3nc(C4(N)C(C)(C)COCC4)on3)c1)cccc2
Z3346540961	S(C(F)(F)F)CC[C@H](N)c1onc(-c2c(OCC)c3c(nc2)cccc3)n1
Z3346710024	FC1(F)CC(C(N)c2onc(-c3nc4c(c(C)c3)cccc4)n2)C1
Z3346710102	NC1(CCc2onc(-c3nc4c(c(C)c3)cccc4)n2)CCCC1
Z3346710203	NC1(c2onc(-c3nc4c(c(C)c3)cccc4)n2)CC(C)(C)OCC1
Z3346779101	NCC(Cc1onc(-c2c3c(nccc3)ccc2)n1)C1CCC1
Z3354777238	O=C(NC(C)c1nc(COC(C)C)on1)c1c(CC)nc2c(c1)cccc2
Z3355831371	O=C(N1C(CC(C)C)C(=O)NCCC1)c1sc-2c(C(=O)Nc3c-2cccc3)c1
Z3356521545	O=C(N(CC(C)C)Cc1cn(C)nc1)c1sc-2c(C(=O)Nc3c-2cccc3)c1
Z3359414045	FC(F)C1(C)OC(C)CN(C(=O)c2sc-3c(C(=O)Nc4c-3cccc4)c2)C1
Z3365447635	O(C)c1c(CNCc2c(C(C)C)nc3SC(C)=Nn23)c2ncccc2cc1
Z3366685354	FC(F)(c1onc(Cc2nc(N)c3c(n2)cccc3)n1)C1(OC)CCC1
Z3366685460	FC(F)(F)C1C(C)(C)CC1c1onc(Cc2nc(N)c3c(n2)cccc3)n1
Z3366786449	FC(F)n1c(Cc2nc(-c3sc4nccc(OCC)c4c3)on2)ncc1
Z3367187433	O(C(C(C)C)c1onc(-c2cc3ncnc(O)c3cc2)n1)CC(C)C
Z3367608957	Clc1c(C)ccc2c(-c3onc(CC(=O)NC(C)C)n3)ccnc12
Z3367862838	S(=O)(=O)(CCCC)Cc1nc(-c2c(C)cnc3c2cccc3)on1
Z3367863041	S(=O)(=O)(CCCC)Cc1nc(-c2sc3nc(C)cc(C)c3c2)on1
Z3368241962	O(CC(C)(C)c1nc(-c2sc3nccc(OCC)c3c2)on1)C
Z3368332860	C(CC)(C)n1c(-c2onc(-c3cnc4sccc4c3)n2)ccn1
Z3368689072	Clc1c(C)ccc2c(-c3onc(C(S(=O)(=O)C)(C)C)n3)ccnc12
Z3368690106	S(=O)(=O)(C(C)(C)c1nc(-c2c(C)nc3c(F)cccc3c2)on1)C
Z3368692482	Clc1c(-c2onc(C(S(=O)(=O)C)(C)C)n2)nc2c(c1)cccc2
Z3368721222	O(CC)c1c2c(sc(-c3onc(C4(C)OCCCC4)n3)c2)ncc1
Z3368755092	S(C)c1c(c(N)n(C)n1)-c1nc(-c2c(C)c3c(C)cc(C)nc3s2)on1
Z3368755450	S(C)c1c(c(N)n(C)n1)-c1nc(Cc2c(C)nc3c(c2C)cccc3)on1
Z3368759121	O=C(OCC)C1(c2onc(-c3c4c(nc(NC)c3)cccc4)n2)CCOCC1
Z3368776802	Nc1nc2c(c(-c3nc(CCC4COCCC4)on3)c1)cccc2
Z3368777771	Nc1nc2c(c(-c3nc(-c4nc(C)n5c4CCCC5)on3)c1)cccc2
Z3368778095	Nc1nc2c(c(-c3nc(-c4c(C)nc(C5COCCC5)s4)on3)c1)cccc2
Z3368779378	FC(F)(F)[C@H]1[C@H](c2onc(-c3c4c(nc(N)c3)cccc4)n2)CCC1
Z3368779795	Nc1nc2c(c(-c3nc(-c4c(C)n(C(C)C)nc4C)on3)c1)cccc2
Z3368864810	Clc1c2c(c(Cc3nc(C(S(=O)(=O)CCC)C)on3)cc1)nccc2
Z3369114896	O=C(OCC)C1(Cc2onc(-c3c4c(ncc3)cccc4)n2)CCC1
Z3369247354	Clc1c(-c2onc(CC3(COC)CCOCC3)n2)sc2ncccc12
Z3369362899	Clc1c(-c2onc(CC3CC(F)C3)n2)sc2ncccc12
Z3381231702	O=C(OCC1S(=O)(=O)CCCC1)c1sc-2c(C(=O)Nc3c-2cccc3)c1
Z3382049354	O=C(OCc1sc(C(C)C)nn1)c1cnc2c(c1)ccc(C)c2
Z3391337448	FC(F)(F)c1cc2c(NCc3sc(C(C)C)nn3)ncnc2cc1
Z3392433357	O=C(C)c1c2c(nc(NCCc3sc(C(C)C)nn3)c1)cccc2
Z3407629514	S(=O)(=O)(NC(CC)c1nc(C)on1)c1c(C)cc(C)c2c1nccc2
Z3469867327	S(=O)(=O)(NCc1sc(SC)nn1)c1c(C)cc(C)c2c1nccc2
Z3475560477	Clc1c2c(c(S(=O)(=O)NC3(c4nocn4)CCCC3)ccc2)ncc1
Z3492215254	NC12CC3(c4onc(-c5nc6c(c(C)c5)cccc6)n4)CC(C1)CC(C2)C3
Z3494601780	S(=O)(=O)(Nc1sc(C2CCOCC2)nn1)c1c2ncccc2c(C)cc1
Z3495611467	NCC1(c2onc(Cc3c4ncccc4ccc3)n2)C2CCC(C1)CC2
Z3495643258	NC(c1onc(-c2cnc3c(c2)cccc3)n1)C1CC2(C1)CCC2
Z3495678266	NC1(c2onc(-c3cc4c(nccc4)cc3)n2)C2CC3CC1CC(C2)C3
Z3495820874	NC1C2(c3onc(Cc4c5ncccc5ccc4)n3)C(C)(C)C(C1)CC2
Z3495864133	NCC12OCC(c3onc(-c4nc5c(c(C)c4)cccc5)n3)(CC1)CC2
Z3499544379	O=S1(=O)C(c2onc(Cc3nc4c(cc3)cccc4)n2)CCCCC1
Z3499888620	O(C)c1c(OC)cc2C(C)=CC(=O)N(Cc3snc(C(C)C)n3)c2c1
Z3499959231	O(Cc1snc(C(C)C)n1)c1cnc2c(OC)cccc2c1
Z3500030240	O(Cc1snc(C(C)C)n1)c1cnc2c(c(C#N)ccc2)c1
Z3500033527	O(Cc1snc(C(C)C)n1)c1c2c(ncc1)ccc(OC)c2
Z3500333054	Fc1cc2nc(CC)c(-c3onc(CC(=O)NC(C)C)n3)cc2cc1
Z3500457145	Clc1c(OC)c2c(c(-c3onc(CS(=O)(=O)CCCC)n3)c1)nccc2
Z3500530038	Clc1c2c(N(Cc3nc(C(C)C)on3)C(=O)C=C2)cc(Cl)c1
Z3500698474	O=C(OCC)c1nc(CN2c3c(C)cccc3C(=O)C3=C2CCCC3)on1
Z3500723881	Clc1c2ncc(OCc3onc(COC(C)C)n3)cc2ccc1
Z3500779835	S(=O)(=O)(C(C)C)c1cc2c(OCc3onc(C4CCC4)n3)ccnc2cc1
Z3500926567	C(C)(C)c1nc(C(C)n2c(-c3c4ncccc4ccc3)ncc2)on1
Z3501175634	S(=O)(=O)(C(C)(C)c1nc(-c2cnc3c(F)cc(C)cc3c2)on1)C
Z3501219568	Nc1nc2c(c(-c3nc(-c4n(C5CCC5)nc(C)c4)on3)c1)cccc2
Z3502816358	Fc1c2ncc(-c3nc(C4=NN(CC(C)C)C(=O)CC4)on3)cc2cc(C)c1
Z3502820945	S(=O)(=O)(N[C@@H](C(C)C)c1onc(-c2cnc3c(F)cc(C)cc3c2)n1)C
Z3502821051	S(=O)(=O)(CCCC)Cc1onc(-c2cnc3c(F)cc(C)cc3c2)n1
Z3502904169	Fc1c2nc(-c3nc(C4(CC(C)C)COC4)on3)ccc2ccc1
Z3502904775	Fc1c2nc(-c3nc(C4(C)S(=O)(=O)CCC4)on3)ccc2ccc1
Z3502909182	S(=O)(=O)(C(C)c1onc(-c2nc3c(F)cccc3cc2)n1)CCC
Z3506137553	S(=O)(=O)(C(C)C)c1cc2c(-c3c(OC)snc3OC)ccnc2cc1
Z3513270167	O(C(C)c1nc(CN(CC=2c3c(NC(=O)C=2)cccc3)C)on1)CC(C)C
Z3537742214	O=C(OCc1sc(C(C)C)nn1)c1c2ncccc2cc(C)c1
Z3547483557	S(CC=1c2c(NC(=O)C=1)cccc2)c1sc(NCC(C)C)nn1
Z3547626468	S(=O)(=O)(Nc1snc(C(C)C)n1)c1c2nccc(C)c2ccc1
Z3558676692	S(=O)(=O)(C(C)C)c1cc2c(NCc3c(C)nns3)ccnc2cc1
Z3558678080	N(CCc1sc(C(C)C)nn1)c1ncnc2c1ccc(C)c2
Z356799804	FC(F)(F)c1nc2sc(C(=O)N3CCN(Cc4onc(-c5ccccc5)n4)CC3)c(C)c2cc1
Z3572144179	S(=O)(=O)(C)c1sc(COC(=O)c2c(CC)cnc3c2cccc3)nn1
Z3573802937	O=C(OCc1onc(CCC(C)C)n1)c1c(C(=O)C)cnc2c1cccc2
Z3574557943	O=C(OC(C)c1oc(CC(C)C)nn1)c1sc-2c(C(=O)Nc3c-2cccc3)c1
Z3582455014	O=C(N(Cc1c(OC)nsc1)C)c1c(N)c2c(s1)nc(CCC)cc2
Z3601610884	Clc1c(C(=O)N2CCC(n3ncc4c3cccc4)CC2)sc2ncccc12
Z3610286288	O=C(N(C(C)C)Cc1n(C)ccn1)c1sc-2c(C(=O)Nc3c-2cccc3)c1
Z3613827624	FC(F)(C)c1nc(CNC(=O)c2sc3nc(C)cc(C)c3c2)on1
Z3630018579	S(=O)(=O)(Cc1onc(CCC(C)C)n1)Cc1c(OC)nc2c(c1)cccc2
Z3631038823	S(=O)(=O)(Nc1nc(C(CC)C)on1)c1c2ncccc2c(C)cc1
Z3633920971	O(Cc1snc(C(C)C)n1)c1cc2N(C)C(=O)C=C(C)c2cc1
Z3633993591	Brc1c(OCc2onc(C(C)C)n2)cc2c(nccc2)c1
Z3634913542	O(C)c1cc(-c2onc(-c3c(C(C)C)nn(C)c3)n2)c2ncccc2c1
Z3634975089	N(C)c1nc2c(c(-c3nc(C4ON=C(C(C)C)C4)on3)c1)cccc2
Z3635123631	Clc1c2ncc(-c3onc([C@@H]4C[C@@H](C)S(=O)(=O)CC4)n3)c(C)c2ccc1
Z3638639282	O=C(NCc1cn(CC(C)C)nc1)c1sc-2c(C(=O)Nc3c-2cccc3)c1
Z3649633056	O(CC)Cc1onc(C(Nc2c(C#N)cnc3c2cc(C(C)C)cc3)C)n1
Z3650064499	O(C(C)c1nc(CN(Cc2c(C)ccc3c2nccc3)C)on1)CC(C)C
Z3656603699	O=C(Nc1c(C)cc2nc(O)cc(C)c2c1)c1c(C(C)C)nns1
Z3667786224	O=C(N(Cc1onc(C(OCC(C)C)C)n1)C)c1c(OC)ccc2ncccc12
Z3671435584	O=C(Nc1snc(C(C)C)n1)c1c(OC)ccc2ncccc12
Z3702602737	O=C(OCC)C(NC(=O)c1c(C)c2c(C)ccnc2s1)c1sncc1
Z3718826120	CC1(C)ON=C(c2onc(-c3cnc4sccc4c3)n2)C1
Z3774743187	NC12CC3(Cc4onc(Cc5c6ncccc6ccc5)n4)CC(C1)CC(C2)C3
Z3774787699	Brc1cc2ncc(-c3onc(C4(N)CCC4)n3)cc2cc1
Z3775625523	O=C(OCC)[C@@H]1C[C@H](c2onc(Cc3c4ncccc4ccc3)n2)CCC1
Z3775631743	Fc1c2NC(=O)C=Cc2cc(-c2onc(CCC(C)C)n2)c1
Z3776543164	FC1(F)CC(C(N)Cc2onc(-c3nc4c(cc(OC)cc4)cc3)n2)C1
Z3776543198	O(C)c1cc2c(nc(-c3nc(C(N)CC4(C)CCC4)on3)cc2)cc1
Z3776543264	O(C)c1cc2c(nc(-c3nc(C[C@H]4C[C@@H](N)CCC4)on3)cc2)cc1
Z3776660212	FC1(F)CC(C(N)Cc2onc(-c3c4c(nc(OC)c3)cccc4)n2)C1
Z379623722	Fc1cc(COC(=O)C2=NN(C(C)C)C(=O)c3c2cccc3)c2ncccc2c1
Z380054646	O=C(OCC=1SC=2N(C(=O)C=C(C)N=2)N=1)c1c(C)c2c(s1)ncc(C(=O)C)c2
Z380056608	Fc1ccc(CNC(=O)c2sc(COC(=O)c3c(C)c4c(s3)ncc(C(=O)C)c4)nn2)cc1
Z3800907048	N(C(C(C)C)c1onc(-c2cnccc2)n1)Cc1c2ncccc2c(C)cc1
Z3801241756	O(C)c1cc2c(nc(O)c(CNC(C(C)C)c3onc(C)n3)c2)cc1
Z3816079841	Nc1nc(Cc2nc(C3CC(CCC)C3)on2)nc2c1cccc2
Z3818313284	O=C(OC(C)c1onc(C(C)C)n1)c1nc2c(OC)cccc2cc1
Z3819716463	Fc1c2NC(=O)C=Cc2cc(C(=O)OCc2sc(C(C)C)nn2)c1
Z3819717741	Fc1c2NC(=O)C=Cc2cc(C(=O)OC(C)c2onc(C(C)C)n2)c1
Z3828007251	O(C[C@H](N)c1onc(Cc2c3ncccc3ccc2)n1)C1CCCC1
Z3831568747	O(C)c1nc2c(c(-c3nc([C@@H](N)COC4CCCC4)on3)c1)cccc2
Z3836559153	N(CCN)(Cc1c(C)cns1)c1nc2c(cc1)cccc2
Z3837762682	Brc1c(-c2nc(C3(C(C)C)COC3)on2)nc2c(c1)cccc2
Z3837762712	Brc1c(-c2nc([C@@H]3C[C@H](C(=O)N)CC3)on2)nc2c(c1)cccc2
Z3837763054	Brc1c(-c2nc(C3N(C)CCOC3)on2)nc2c(c1)cccc2
Z3837763529	Brc1c(-c2nc(CCCS(=O)(=O)C)on2)nc2c(c1)cccc2
Z3860613678	Brc1cnc2sc(-c3onc(C4CCOCC4)n3)cc2c1
Z3861905808	O=C1N(CCc2nc(C(C(C)C)c3ccc(C#N)cc3)on2)C=Nc2c1cccc2
Z3872678567	O=C(OCc1snc(C(C)C)n1)c1nc2c(cc(OC)c(OC)c2)cc1
Z3986245179	O=C(Nc1snc(CC(C)C)n1)c1c(C)ccc2ncccc12
Z4002429453	O=C(Nc1sc(-c2ccc(C#N)cc2)nn1)c1sc2nccc(OCC)c2c1
Z4005128893	FC(F)(F)O[C@@H]1C[C@H](c2onc(Cc3nc(N)c4c(n3)cccc4)n2)CCC1
Z4006623816	Brc1cc2c(nc(C(=O)OCc3sc(C(C)C)nn3)nc2)cc1
Z4013276556	Clc1c(C(=O)OCc2snc(C(C)C)n2)c2ncccc2cc1
Z4021267259	O=C(N(Cc1onc(C(OCC(C)C)C)n1)C)c1c(OC)nc2c(c1)cccc2
Z4024741694	Brc1c(F)ccc2c1nc(-c1onc(C3(N)CCC3)n1)cc2
Z4027991968	O(C(C)c1nc(COc2c(C)c3NC(=O)C=C(C)c3cc2)on1)CC(C)C
Z4027993756	O(Cc1snc(C(C)C)n1)c1c(C)c2NC(=O)C=C(C)c2cc1
Z4028085373	Clc1c(F)c2ncc(C(=O)OCC)c(OCc3onc(COC)n3)c2cc1
Z4028536776	Brc1c(F)c2nc(-c3onc(C(N)C(C)C)n3)ccc2cc1
Z4028747355	Brc1c(F)c2nc(-c3onc(CC(=O)NC(C)C)n3)ccc2cc1
Z4028943939	O(C(C(C)C)c1onc(C=2C(=O)Nc3c(cccc3)C=2)n1)CC(C)C
Z4028944614	O=C1C(c2nc(-c3c(C(C)C)n4c(n3)CCCC4)on2)=Cc2c(N1)cccc2
Z4075866908	Brc1cc2c(-c3onc(CCCN)n3)cc(C)nc2cc1
Z4080772324	S(C)c1sc(CN2C(=O)Nc3c(C2=O)cc(OC(C)C)cc3)nn1
Z4093683718	FC(F)(F)c1nn(C(C)c2onc(-c3c4c(nc(N)c3)cccc4)n2)cc1
Z4109488713	FC(F)c1nc(NC(C)c2sc(COC(C)C)nn2)c2c(n1)ccc(F)c2
Z4111075013	O(C(C)C)Cc1sc(C(NCCC2=Nc3c(C(=O)N2)cccc3)C)nn1
Z4111079028	Clc1c2c(c(CNC(C)c3sc(COC(C)C)nn3)cc1)nccc2
Z4113450990	O(C(C)C)Cc1sc(C(NC(C)c2cc3c(nccc3)cc2)C)nn1
Z4113468639	O=C(NC(C)c1sc(COC(C)C)nn1)c1nc2c(OC)cccc2cc1
Z4113469950	O=C(NC(C)c1sc(COC(C)C)nn1)c1c(C)ccc2ncccc12
Z4117067777	O(C(C)C)Cc1sc(C(NCc2nc3c(CC)cccc3cc2)C)nn1
Z440994902	Clc1c(CSc2sc(NC(C)C)nn2)c2ncccc2cc1
Z685930854	O=C1N(C)N=C(c2oc(-c3c(C)c4c(C)cc(C)nc4s3)nn2)c2c1cccc2
Z728625970	S(=O)(=O)(Nc1sc(NC(=O)c2c(C)c3c(s2)ncc(C(=O)C)c3)nn1)c1ccccc1
Z736838704	O=C(OCC)c1c(NC(=O)c2ccc(/C=C/c3nc4c(cc3)cccc4)cc2)snn1
Z738078614	S(=O)(=O)(Nc1c(-c2nc(C)on2)cccc1)c1c2ncccc2cc(C)c1
Z740612344	S(=O)(=O)(N1CCN(C=2SC=3N(C(C)=CC(=O)N=3)N=2)CC1)c1c2c(c(OC)cc1)nccc2
Z740764960	S(=O)(=O)(N1CCN(CCCc2onc(Cc3ccccc3)n2)CC1)c1c(C)ccc2ncccc12
Z751297064	O=C(Nc1c(C)cc(-c2onc(C)n2)cc1)c1c(C)c2c(C)ccnc2s1
Z793397140	O=C(NC1(c2nc(C)on2)CCCCC1)COC(=O)c1c(C)c2c(s1)ncc(C(=O)C)c2
Z797138100	Fc1c(C)cc(-c2nc(CCC(=O)OCc3nc(N)c4c(n3)cccc4)on2)cc1
Z815624036	Clc1c2ncccc2c(S(=O)(=O)Nc2c(-c3onc(C)n3)cccc2)cc1
Z847372640	O=C(OCc1onc(CCC(C)C)n1)c1sc2nc(C)cc(C)c2c1
Z847450702	O=C(OCc1nc(CCCC)on1)c1c(C)c2c(C)ccnc2s1
Z850632252	S(C(C(=O)Nc1c2c(nccc2)ccc1)C(C)C)c1sc(N2CCCCC2)nn1
Z907725152	Clc1cc(CSc2sc(OC(C)C)nn2)c2ncccc2c1
Z951966472	FC(F)(F)c1c(C(=O)Nc2cc3n(CC(=O)OCC)ncc3cc2)cnc2c1cccc2
Z951967082	O=C(OCC)Cn1ncc2c1cc(NC(=O)c1c(C)c3c(C)cc(C)nc3s1)cc2
Z97442355	O=C(OCc1onc(-c2ccc(C(C)C)cc2)n1)CCC=1N(C)c2c(C(=O)N=1)cccc2
Z981549038	S(=O)(=O)(NC(C(C)C)c1onc(-c2ccccc2)n1)c1c2c(nccc2)ccc1
m_11____9447286____575886	FC(F)(F)c1nc(NC(=O)c2c(C)c3c(C)ccnc3s2)sn1
m_20____12806234____847172	S(=O)(=O)(Nc1nscc1)c1c(C)ccc2ncccc12
m_22____11947666____9966174	O=C(Nc1sc(CCC(C)C)nn1)c1c2nccc(C)c2cc(C)c1
m_232682____3377100____13439800	S(=O)(=O)(Nc1nc2c(cc1)cccc2)c1cc2nonc2cc1
m_240690____15140690____15768234	O=C(Nc1cc2nc(OC)ccc2cc1)c1c(N)sc2c1nccc2
m_240690____16700160____15768234	O=C(Nc1c2c(nc(CC)c1)cccc2)c1c(N)sc2c1nccc2
m_270196____13259904____14319930	Nc1nc2c(c(-c3nc(-c4sc5n(C)ncc5c4)on3)c1)cccc2
m_270196____13259904____14581776	O(C)c1nsc(/C=C/c2onc(-c3c4c(nc(N)c3)cccc4)n2)c1
m_270196____13259904____17054094	Nc1nc2c(c(-c3nc(-c4c5c(sc4)ccnc5)on3)c1)cccc2
m_270196____13287960____13758340	C(c1nc(-c2c(C)cnc3c2cccc3)on1)c1c2n(C)ccc2ccc1
m_270196____13422494____13039012	Oc1cnc2c(c(-c3nc(-c4c(C#N)c5c([nH]4)cccc5)on3)ccc2)c1
m_270196____13422494____13422500	O(C)c1c(-c2onc(-c3c4c(ncc(O)c4)ccc3)n2)c2c([nH]cc2)cc1
m_270196____13422494____15718564	Oc1cnc2c(c(-c3nc(-c4noc(CC(C)C)c4)on3)ccc2)c1
m_270196____13422494____8775668	Fc1cc2c([nH]c(-c3onc(-c4c5c(ncc(O)c5)ccc4)n3)c2)cc1
m_270196____13422494____8778502	Oc1cnc2c(c(-c3nc(Cn4c5c(c(C)c4)cccc5)on3)ccc2)c1
m_270196____13422494____8779018	Oc1cnc2c(c(-c3nc(Cc4c5c(C)cccc5[nH]c4)on3)ccc2)c1
m_270196____13422494____8783864	O(C(C)C)c1cc(-c2onc(-c3c4c(ncc(O)c4)ccc3)n2)cnc1
m_270196____13422494____8784982	Oc1cnc2c(c(-c3nc(CCc4cc5c([nH]cc5)cc4)on3)ccc2)c1
m_271362____11374902____11980672	NCC1c2c(ccc(-c3onc(-c4c5c(nccc5)ccc4)n3)c2)CCC1
m_271362____11374902____14246016	Fc1cc(CC(N)c2onc(-c3c4c(nccc4)ccc3)n2)ccc1
m_271362____11374902____14580932	Clc1ccc(C(N)c2onc(-c3c4c(nccc4)ccc3)n2)cc1
m_271362____8931414____12547532	NCc1ccc(-c2nc(-c3cc4ncccc4cc3)on2)cc1
m_271362____8935790____13151392	NCc1c(-c2onc(-c3cnc4c(c3)cccc4)n2)cccc1
m_271362____8935790____14580932	Clc1ccc(C(N)c2onc(-c3cnc4c(c3)cccc4)n2)cc1
m_271362____8935790____15245890	NCC1(c2onc(-c3cnc4c(c3)cccc4)n2)C2CCC(C1)CC2
m_271362____8935790____15610010	NC(Cc1c2c(oc1)cccc2)c1onc(-c2cnc3c(c2)cccc3)n1
m_271362____8935994____13034038	NC(Cc1oc2c(c1)cccc2)c1onc(-c2cc3c(nccc3)cc2)n1
m_271722____15063792____11368274	C(C)(C)c1sc(-c2oc(-c3c(C)nc4c(c3)cccc4)nn2)nn1
m_273584____11472294____16957400	S(=O)(=O)(C(C)C)c1cc2c(-c3c4c([nH]c3)ccnc4)ccnc2cc1
m_274310____14112728____15943250____15871328	O=C(NC1CCC(Nc2scnn2)CC1)c1cnc2sccc2c1
m_274310____14112744____14118152____15869984	O=C(NCCC(NC=1SC(=O)NN=1)C)c1sc2ncccc2c1
m_274310____14112856____15940010____15871328	Fc1c2c(c(C(=O)NCC(Nc3scnn3)C(C)C)cc1)nccc2
m_274310____15937956____14116550____12201872	O=C(NC[C@H](Nc1snc(C(C)C)n1)C)c1cc2c(nccc2)cc1
s_11____10158234____13578632	O=C(Nc1nc2c(c(C#N)c1)cccc2)c1c(C(C)C)nns1
s_11____14033572____575886	O=C(Nc1cnc2c(scc2)c1)c1c(C)c2c(C)ccnc2s1
s_11____14927830____13578632	Clc1c(NC(=O)c2c(C(C)C)nns2)cnc2c1cccc2
s_11____15545250____13578632	Clc1c2c(ncc1)ccc(NC(=O)c1c(C(C)C)nns1)c2
s_11____17049476____6007436	O=C(Nc1c2c(sc1)nccc2)c1snc(-c2ccccc2)c1
s_1500____17519926____13910580	S(=O)(=O)(Cc1sc(C2CCC2)nn1)Cc1cc2ncccc2cc1
s_207____17047866____11986806	N(Cc1sc2c(c1)ccnc2)c1c2c(sc1)nccc2
s_20____13430502____783004	S(=O)(=O)(Nc1nn(C)c2c1cccc2)c1c2ncccc2cc(C)c1
s_20____13895908____6885818	S(=O)(=O)(Nc1c(C)nsc1)c1c2nc(C)ccc2ccc1
s_20____14033456____15555352	S(=O)(=O)(Nc1cc2c(nsc2)cc1)c1c2ncccc2c(C)cc1
s_20____14316474____10686986	Clc1c2c(c(S(=O)(=O)Nc3nsc(C)c3)ccc2)ncc1
s_20____9105188____15555352	S(=O)(=O)(Nc1c2c(n(C)nc2)ccc1)c1c2ncccc2c(C)cc1
s_22____11947666____13033692	O=C(Nc1sc(CCC(C)C)nn1)c1cc2N=C(C)NC(=O)c2cc1
s_22____11947666____13949154	O=C(Nc1sc(CCC(C)C)nn1)c1c(CC)cnc2c1cccc2
s_22____11947666____15415634	O=C(Nc1sc(CCC(C)C)nn1)c1cc2c(nc(OC)cc2)cc1
s_22____11986448____14721130	O=C(Nc1snc(CC(C)C)n1)c1cnc2c(c1)ccc(C)c2
s_22____11986448____16783528	O=C(Nc1snc(CC(C)C)n1)c1c(N)c2c(nc1)cccc2
s_22____12218956____575888	O=C(Nc1nccc2c1[nH]cc2)c1c(C)c2c(C)ccnc2s1
s_22____12622852____575888	O=C(NCc1oc2c(c1)cncc2)c1c(C)c2c(C)ccnc2s1
s_22____12861492____13578634	Fc1c(F)ccc2c1ncc(NC(=O)c1c(C(C)C)nns1)c2
s_22____12864030____11571098	Clc1cc(C(=O)Nc2snc(C(C)C)n2)c2nc(C)ccc2c1
s_22____12864030____13226080	O=C(Nc1snc(C(C)C)n1)c1c(OCCC)nc2c(c1)cccc2
s_22____12864030____16485394	Fc1c2NC(=O)C=Cc2cc(C(=O)Nc2snc(C(C)C)n2)c1
s_22____12864030____6402708	Clc1cc2c(O)c(C(=O)Nc3snc(C(C)C)n3)cnc2cc1
s_22____13022830____10855276	O=C(NCc1c2nsnc2ccc1)c1sc2ncccc2c1
s_22____13022908____14482412	O=C(Nc1c(C(C)C)onc1)c1sc-2c(C(=O)Nc3c-2cccc3)c1
s_22____13422174____17512614	Clc1c2c(sc(C(=O)N(Cc3c(OC)nsc3)C)c2)ncc1
s_22____14033750____12525602	O=C(Nn1c2c(c3c1cccc3)cccc2)c1cnc2sccc2c1
s_22____14033822____17512614	Clc1c2c(sc(C(=O)Nc3cc4c(nsc4)cc3)c2)ncc1
s_22____14391808____16783532	Clc1n[nH]c2c1cc(NC(=O)c1c(N)nc3c(c1)cccc3)c(F)c2
s_22____14726506____16783532	O=C(Nc1c(C)ccc2nsnc12)c1c(N)nc2c(c1)cccc2
s_22____15414716____9864740	O=C(Nc1c2NC(=O)C=Cc2ccc1)c1sc(C(C)C)nn1
s_22____15545504____16783532	O=C(NC(C)c1c(OC)snc1OC)c1c(N)nc2c(c1)cccc2
s_22____15751664____16783532	Clc1cc2c(CNC(=O)c3c(N)nc4c(c3)cccc4)n[nH]c2cc1
s_22____15775482____9864740	Fc1c2ncc(CNC(=O)c3sc(C(C)C)nn3)cc2ccc1
s_22____16771052____13890182	FC(F)(F)c1cc2c(nc(NC(=O)c3c(N)c(C)ns3)cc2)cc1
s_22____1723082____17512614	Clc1c2c(sc(C(=O)Nc3sc(C(F)F)nn3)c2)ncc1
s_22____5055936____13758386	O=C(Nc1cc2c(n(C(C)C)nc2)cc1)c1c(C)ccc2c1nccc2
s_22____5055936____16473322	Fc1c(C(=O)Nc2cc3c(n(C(C)C)nc3)cc2)ccc2ncccc12
s_22____7557390____13940964	Clc1c2[nH]nc(NC(=O)c3sc4nc(C)cc(C)c4c3)c2ccc1
s_22____9422004____12212354	Clc1c(C(=O)Nc2n[nH]c3c2ccc(OC)c3)sc2ncccc12
s_22____9630696____16783532	O=C(Nc1ccc(-c2scnn2)cc1)c1c(N)nc2c(c1)cccc2
s_22____9736362____15085856	O=C(N(C)c1c2ncccc2ccc1)c1[nH]c2c(ncc(C(C)C)c2)c1
s_22____9780418____12212354	Clc1c(C(=O)Nc2c3nonc3ccc2)sc2ncccc12
s_22____9820046____12888624	Clc1cc2nc(NC(=O)Cc3sc(N)nn3)ccc2cc1
s_232682____10804190____8364414	S(=O)(=O)(Nc1snc(C)c1)c1c(C)ccc2c1nccc2
s_232682____11758744____13824034	S(=O)(=O)(Nc1ncc2[nH]ccc2c1)c1c(OC)ccc2c1nccc2
s_232682____12861504____13022484	S(=O)(=O)(Nc1cnc2c(F)c(F)ccc2c1)c1snc(OC)c1
s_232682____13022456____13968432	Clc1c2ncccc2c(NS(=O)(=O)c2c(OC)nsc2)cc1
s_232682____14033266____11560178	S(=O)(=O)(Nc1cnc2c(scc2)c1)c1c2c(c(C)cc1)nccc2
s_232682____14046132____14650112	S(=O)(=O)(Nc1cnc2c(cc(F)cc2)c1)c1n(C)nc2c1cccc2
s_232682____14249046____3005336	S(=O)(=O)(Nc1nccc2occc12)c1c2ncc(C)cc2ccc1
s_232682____14426594____13968432	S(=O)(=O)(Nc1c(CC)ccc2ncccc12)c1c(OC)nsc1
s_232682____14431418____8364414	S(=O)(=O)(Nc1c(OC)nsc1)c1c(C)ccc2c1nccc2
s_232682____14772960____10686992	Clc1c2c(c(S(=O)(=O)N(C)c3c(C)nsc3)ccc2)ncc1
s_232682____16735256____13022484	S(=O)(=O)(Nc1nc2c(c(C)c1)cccc2)c1snc(OC)c1
s_232682____6539862____11560178	S(=O)(=O)(Nc1n[nH]c2c1c(F)ccc2)c1c2c(c(C)cc1)nccc2
s_232682____8602104____13022484	Clc1c2nc(NS(=O)(=O)c3snc(OC)c3)ccc2ccc1
s_232682____9140062____10686992	Clc1c2c(c(S(=O)(=O)Nc3c(CCC)non3)ccc2)ncc1
s_240690____7347554____14482436	O=C(NC(CN)(CC(C)C)C)c1sc-2c(C(=O)Nc3c-2cccc3)c1
s_265764____13570942____10855290	O(C(c1nc(-c2sc3ncccc3c2)on1)c1ccccc1)C
s_265764____13776246____10435776	O(C(C)C)C(c1onc(-c2nc3c(cc2)cccc3)n1)c1ccccc1
s_265764____13776246____14577676	Nc1c(-c2onc(-c3nc4c(cc3)cccc4)n2)snc1C
s_265764____13776246____4560512	C(C)(C)n1c(C)c(-c2onc(-c3nc4c(cc3)cccc4)n2)cc1C
s_265764____13776246____4565660	C(Cc1sc(c(C)n1)-c1onc(-c2nc3c(cc2)cccc3)n1)(C)C
s_265764____14929702____11982294	O(C(C)C)c1ccc(-c2nc(-c3c4c(nccc4)ccc3)on2)cc1
s_265764____14929702____12861076	O(C(C)C)c1ccc(-c2nc(Cc3cc4ncccc4cc3)on2)cc1
s_265764____14929702____4558116	O(C(C)C)c1ccc(-c2nc(-c3nc4c(cc3)cccc4)on2)cc1
s_265764____15071996____10977996	O=C(N)c1ccc(-c2nc(CCc3nc4c(cc3)cccc4)on2)cc1
s_265764____4557868____16785758	Brc1cnc2sc(-c3onc(CC)n3)cc2c1
s_265764____9108734____13940970	Fc1c(OCc2nc(-c3sc4nc(C)cc(C)c4c3)on2)cccc1
s_270004____10965716____12220944	N(CCN)(Cc1c2c([nH]nc2)ccc1)c1nc2c(cc1)cccc2
s_270004____10965716____16738676	N(CCN)(Cc1sc2c(nccc2)c1)c1nc2c(cc1)cccc2
s_270036____13206782____9900762	NCC(C)c1nc(-c2c3c(nc(-c4ccccc4)c2)cc(C)c(C)c3)on1
s_270036____14041530____13317780	NCCCc1nc(-c2c3c(nc(-c4sccc4)c2)ccc(C)c3)on1
s_270036____14041530____16952350	Brc1c(F)c2nc(-c3onc(CCCN)n3)ccc2cc1
s_270036____7565024____11236448	NC(c1nc(-c2c(C)c3c(C)ccnc3s2)on1)c1ccccc1
s_270036____7565024____13940986	NC(c1nc(-c2sc3nc(C)cc(C)c3c2)on1)c1ccccc1
s_270036____7565024____13949168	NC(c1nc(-c2c(CC)cnc3c2cccc3)on1)c1ccccc1
s_270036____7565024____15071440	Fc1cc2nc(CC)c(-c3onc(C(N)c4ccccc4)n3)cc2cc1
s_270036____7565024____9892198	NC(c1nc(/C=C/c2nc3c(cc2)cccc3)on1)c1ccccc1
s_270036____7565024____9895612	O(C)c1cc2c(nc(-c3onc(C(N)c4ccccc4)n3)cc2)cc1
s_270036____7565024____9899032	Clc1cc(-c2onc(C(N)c3ccccc3)n2)c2ncccc2c1
s_270036____7565024____9902170	NC(c1nc(-c2c3nc(C)ccc3ccc2)on1)c1ccccc1
s_270036____9963554____9890210	Clc1c(-c2nc3c(c(-c4onc(CN)n4)c2)cccc3)cccc1
s_270036____9963554____9890786	NCc1nc(-c2c3c(nc4c2CC(C(CC)(C)C)CC4)cccc3)on1
s_270036____9963554____9890804	NCc1nc(-c2c3c(nc4/C(=C/c5ccccc5)/CCc24)cccc3)on1
s_270196____10207940____12212364	Clc1c(-c2onc(-c3cn(C)cc3)n2)sc2ncccc12
s_270196____10428200____12212364	Clc1c(-c2onc(-c3c(C)snc3C)n2)sc2ncccc12
s_270196____10428516____12852252	C(C)(C)c1c(-c2nc(-c3c(C)cc4c(n3)cccc4)on2)occ1
s_270196____10428516____13758396	C(C)(C)c1c(-c2nc(-c3c(C)ccc4c3nccc4)on2)occ1
s_270196____10428516____15415644	O(C)c1nc2c(cc(-c3onc(-c4c(C(C)C)cco4)n3)cc2)cc1
s_270196____10428516____16473332	Fc1c(-c2onc(-c3c(C(C)C)cco3)n2)ccc2ncccc12
s_270196____10973734____13940972	Clc1n(C)ncc1-c1nc(-c2sc3nc(C)cc(C)c3c2)on1
s_270196____11244130____12525612	Cc1c(-n2nccc2)ccc(-c2nc(-c3cnc4sccc4c3)on2)c1
s_270196____11678822____17512624	Clc1c2c(sc(-c3onc(-c4nc5c([nH]cc5)cc4)n3)c2)ncc1
s_270196____11983068____12852252	O(C(C)C)c1c(-c2nc(-c3c(C)cc4c(n3)cccc4)on2)nccc1
s_270196____12053570____13940972	C(c1nc(-c2sc3nc(C)cc(C)c3c2)on1)c1nsnc1
s_270196____12111992____12547516	C(C)(C)c1scc(-c2nc(-c3cc4ncccc4cc3)on2)n1
s_270196____12298042____12422898	Clc1c2ncc(-c3onc(C(OCC)C(C)C)n3)c(C)c2ccc1
s_270196____12332654____17512624	Clc1c2c(sc(-c3onc(-c4c(C)cc(OC)cc4)n3)c2)ncc1
s_270196____12421438____8780884	Fc1cc2C(c3nc(-c4c(C)c5c(C)ccnc5s4)on3)Cc2cc1
s_270196____12623062____10855292	Fc1c(Cc2nc(-c3sc4ncccc4c3)on2)cccc1C
s_270196____12808184____17512624	Clc1c2c(sc(-c3onc(C(C)(C)c4ccncc4)n3)c2)ncc1
s_270196____12808184____8780884	C(C)(C)(c1nc(-c2c(C)c3c(C)ccnc3s2)on1)c1ccncc1
s_270196____12877002____13226090	O(CCC)c1c(-c2onc(-c3cnc(N)cc3)n2)cc2c(n1)cccc2
s_270196____12877008____12852218	Fc1c2ncccc2cc(-c2onc(-c3cnc(NC(C)C)cc3)n2)c1
s_270196____12877044____15083292	N(CC(C)C)c1ncc(-c2nc(-c3c(C)ccc4ncccc34)on2)cc1
s_270196____12890966____12341202	Fc1c2[nH]c(-c3onc(Cc4cc5ncccc5cc4)n3)cc2c(C)cc1
s_270196____12890966____15086286	Fc1cc2c(n(Cc3onc(Cc4cc5ncccc5cc4)n3)cc2)cc1
s_270196____12890966____8772398	C(Cc1c2c([nH]c1)cccc2)c1onc(Cc2cc3ncccc3cc2)n1
s_270196____12890966____8778304	C(Cc1scc(-c2onc(Cc3cc4ncccc4cc3)n2)n1)(C)C
s_270196____12890966____8778502	C(n1c2c(c(C)c1)cccc2)c1onc(Cc2cc3ncccc3cc2)n1
s_270196____12890966____8783864	O(C(C)C)c1cc(-c2onc(Cc3cc4ncccc4cc3)n2)cnc1
s_270196____13259860____11565960	N(C)c1nc2c(c(-c3nc(-c4n(CC(C)C)ncc4)on3)c1)cccc2
s_270196____13259860____13600952	O=C(N)c1cc(Cc2onc(-c3c4c(nc(NC)c3)cccc4)n2)ccc1
s_270196____13259860____15752740	Fc1cc(-c2onc(-c3c4c(nc(NC)c3)cccc4)n2)c2[nH]ccc2c1
s_270196____13259904____10225982	Clc1sc(-c2onc(-c3c4c(nc(N)c3)cccc4)n2)nc1
s_270196____13259904____10974560	Nc1nc2c(c(-c3nc(C4Oc5c(cccc5)CC4)on3)c1)cccc2
s_270196____13259904____11762606	Nc1nc2c(c(-c3nc(/C(=C/c4ccncc4)/C)on3)c1)cccc2
s_270196____13259904____12109864	Fc1cc2c(C(c3onc(-c4c5c(nc(N)c4)cccc5)n3)CC2)cc1
s_270196____13259904____12156200	O(Cc1onc(-c2c3c(nc(N)c2)cccc3)n1)Cc1cc(C)ccc1
s_270196____13259904____12156242	FC(F)c1cc(-c2onc(-c3c4c(nc(N)c3)cccc4)n2)c(F)cc1
s_270196____13259904____12212140	Nc1nc2c(c(-c3nc(-c4nccc5c4scc5)on3)c1)cccc2
s_270196____13259904____12303434	Nc1nc2c(c(-c3nc(-c4c(C(C)C)noc4)on3)c1)cccc2
s_270196____13259904____12338842	Nc1nc2c(c(-c3nc(Cc4c5c(cncc5)ccc4)on3)c1)cccc2
s_270196____13259904____12852108	FC(F)c1c(-c2onc(-c3c4c(nc(N)c3)cccc4)n2)scc1
s_270196____13259904____13026984	O(C)C=1n2ncc(-c3onc(-c4c5c(nc(N)c4)cccc5)n3)c2C=CC=1
s_270196____13259904____13040564	N#CC1(c2onc(-c3c4c(nc(N)c3)cccc4)n2)C2CC(C1)CC2
s_270196____13259904____13215460	FC(F)(F)c1oc(-c2onc(-c3c4c(nc(N)c3)cccc4)n2)cc1
s_270196____13259904____13287952	Oc1cc2occ(-c3onc(-c4c5c(nc(N)c4)cccc5)n3)c2cc1
s_270196____13259904____13457860	Nc1nc2c(c(-c3nc(-c4sc(CC(C)C)cc4)on3)c1)cccc2
s_270196____13259904____13777840	Nc1nc2c(c(-c3nc(-c4c(C)oc(CCC)c4)on3)c1)cccc2
s_270196____13259904____14415216	O(C)c1nc(C)cc(-c2onc(-c3c4c(nc(N)c3)cccc4)n2)c1
s_270196____13259904____14520834	Nc1nc2c(c(-c3nc(-c4n[nH]c5C(C)(C)OCc45)on3)c1)cccc2
s_270196____13259904____14578192	FC(CC1CCCC1)c1onc(-c2c3c(nc(N)c2)cccc3)n1
s_270196____13259904____14721140	Nc1nc2c(c(-c3nc(-c4cnc5c(c4)ccc(C)c5)on3)c1)cccc2
s_270196____13259904____15086286	Fc1cc2c(n(Cc3onc(-c4c5c(nc(N)c4)cccc5)n3)cc2)cc1
s_270196____13259904____15498268	Nc1nc2c(c(-c3nc(-c4nc(-n5cccc5)ccc4)on3)c1)cccc2
s_270196____13259904____15498434	O=C(N)c1c(C)c(-c2onc(-c3c4c(nc(N)c3)cccc4)n2)ccc1
s_270196____13259904____16527652	Fc1c(F)cccc1/C=C/c1onc(-c2c3c(nc(N)c2)cccc3)n1
s_270196____13259904____16734132	Fc1cc(CC)cc(-c2onc(-c3c4c(nc(N)c3)cccc4)n2)c1
s_270196____13259904____16763554	O=C(NC(C)c1onc(-c2c3c(nc(N)c2)cccc3)n1)C1CCCC1
s_270196____13259904____16785854	FC(F)Oc1c(-c2onc(-c3c4c(nc(N)c3)cccc4)n2)nccc1
s_270196____13259904____17511652	Nc1nc2c(c(-c3nc(-c4n5c(nc4)CCC(C)C5)on3)c1)cccc2
s_270196____13259904____17520020	FC(F)(c1onc(-c2c3c(nc(N)c2)cccc3)n1)C1CC(=O)CCC1
s_270196____13259904____8771774	Clc1c(Cc2onc(-c3c4c(nc(N)c3)cccc4)n2)c(F)ccc1
s_270196____13259904____8772660	Nc1nc2c(c(-c3nc(-c4c(C)c5c(o4)cccc5)on3)c1)cccc2
s_270196____13259904____8772662	N(CCc1onc(-c2c3c(nc(N)c2)cccc3)n1)c1c(C)cccc1
s_270196____13259904____8772860	N#Cc1cc(-c2onc(-c3c4c(nc(N)c3)cccc4)n2)ccc1
s_270196____13259904____8773874	Fc1ccc(OC(C)c2onc(-c3c4c(nc(N)c3)cccc4)n2)cc1
s_270196____13259904____8774110	S(Cc1onc(-c2c3c(nc(N)c2)cccc3)n1)Cc1sccc1
s_270196____13259904____8775100	Clc1cn(C)c(-c2onc(-c3c4c(nc(N)c3)cccc4)n2)c1
s_270196____13259904____8775280	Nc1nc2c(c(-c3nc(/C=C/c4cc5c(OCC5)cc4)on3)c1)cccc2
s_270196____13259904____8775676	S(C)c1cc(-c2onc(-c3c4c(nc(N)c3)cccc4)n2)c(C)cc1
s_270196____13259904____8776276	O=C(Nc1cc(-c2onc(-c3c4c(nc(N)c3)cccc4)n2)ccc1)CC
s_270196____13259904____8777614	O(Cc1onc(-c2c3c(nc(N)c2)cccc3)n1)c1ccc(CC#N)cc1
s_270196____13259904____8777684	Nc1nc2c(c(-c3nc(-c4n(CC)c5c(c4)cccc5)on3)c1)cccc2
s_270196____13259904____8777954	Nc1nc2c(c(-c3nc(-c4oc5c(C)cccc5c4)on3)c1)cccc2
s_270196____13259904____8779056	Nc1nc2c(c(-c3nc(-c4sc5c(c4)COCC5)on3)c1)cccc2
s_270196____13259904____8780426	Clc1c(Cl)cc(-c2onc(-c3c4c(nc(N)c3)cccc4)n2)[nH]1
s_270196____13259904____8781342	O=C(C)c1cc(-c2onc(-c3c4c(nc(N)c3)cccc4)n2)sc1
s_270196____13259904____8781602	Nc1nc2c(c(-c3nc(/C=C(\C)/c4c(C)cccc4)on3)c1)cccc2
s_270196____13259904____8781808	Nc1nc2c(c(-c3nc(CC(C)c4ccc(CC)cc4)on3)c1)cccc2
s_270196____13259904____8782938	Fc1cc(C(C)(C)c2onc(-c3c4c(nc(N)c3)cccc4)n2)ccc1
s_270196____13259904____9423074	Nc1nc2c(c(-c3nc(/C=C/c4oc(CC)cc4)on3)c1)cccc2
s_270196____13268226____10903752	Fc1cc2c(-c3onc(-c4[nH]c5c(c4)cccc5)n3)cc(O)nc2cc1
s_270196____13268226____12525612	c1(-c2cnc3sccc3c2)onc(-c2[nH]c3c(c2)cccc3)n1
s_270196____13268226____12852218	Fc1c2ncccc2cc(-c2onc(-c3[nH]c4c(c3)cccc4)n2)c1
s_270196____13268226____13758340	Cc1c(-c2onc(-c3[nH]c4c(c3)cccc4)n2)c2c(nc1)cccc2
s_270196____13422492____12525612	Clc1c(OC)c(-c2nc(-c3cnc4sccc4c3)on2)ccc1
s_270196____13581160____12914228	Fc1cc2c(nc(O)c(-c3onc(-c4nc(C(C)C)ccc4)n3)c2)cc1
s_270196____13581160____13758340	C(C)(C)c1nc(-c2nc(-c3c(C)cnc4c3cccc4)on2)ccc1
s_270196____13581160____8780942	O=C1C(Cc2onc(-c3nc(C(C)C)ccc3)n2)=Cc2c(N1)cccc2
s_270196____13581160____8784762	Fc1cc(-c2onc(-c3nc(C(C)C)ccc3)n2)c2ncccc2c1
s_270196____13821764____10227684	Cn1c(-c2nc(-c3cc4c(C)ccnc4cc3)on2)cc2c1cccc2
s_270196____13821764____15415516	Fc1c2ncc(-c3onc(-c4n(C)c5c(c4)cccc5)n3)cc2cc(C)c1
s_270196____13821764____15769134	O=C1N(C)C=Nc2c1ccc(-c1onc(-c3n(C)c4c(c3)cccc4)n1)c2
s_270196____13821764____8776250	Fc1cc2nc(C)cc(-c3onc(-c4n(C)c5c(c4)cccc5)n3)c2cc1
s_270196____13821764____8776898	Cn1c(-c2nc(-c3nc4c(c(C)c3)cccc4)on2)cc2c1cccc2
s_270196____13886200____12547516	S(=O)(=O)(C)c1c(-c2nc(-c3cc4ncccc4cc3)on2)ccs1
s_270196____13940684____15770652	Fc1cc(C(=O)N)cc(-c2onc(-c3c4c(ncc3)cccc4)n2)c1
s_270196____13940684____16785828	Cn1c2c(-c3onc(-c4c5c(ncc4)cccc5)n3)cccc2cc1
s_270196____13940684____8773932	O(CC(C)C)c1cc(-c2onc(-c3c4c(ncc3)cccc4)n2)ccc1
s_270196____13940684____8774096	O(C(C)C)Cc1ccc(-c2onc(-c3c4c(ncc3)cccc4)n2)cc1
s_270196____13940684____8783002	C(C)(C)n1nc(-c2onc(-c3c4c(ncc3)cccc4)n2)cc1
s_270196____13940684____8783364	C(Cc1c(-c2onc(-c3c4c(ncc3)cccc4)n2)sc(C)n1)(C)C
s_270196____14058356____12212364	Clc1c(-c2onc(-c3nc(NC)ccc3)n2)sc2ncccc12
s_270196____14060522____13604400	Fc1c2c(c(-c3onc(-c4cc(C(C)C)c(O)cc4)n3)cc1)nccc2
s_270196____14060522____14319354	Oc1c(C(C)C)cc(-c2nc(Cc3cnc4c(c3)cccc4)on2)cc1
s_270196____14060522____8784446	Fc1cc2c(ncc(-c3onc(-c4cc(C(C)C)c(O)cc4)n3)c2)cc1
s_270196____14174420____12525612	C(C)(c1nc(-c2cnc3sccc3c2)on1)c1ccccc1
s_270196____14174422____8775436	O=C1C(c2onc(C(C(C)C)c3ccccc3)n2)=Cc2c(N1)cccc2
s_270196____14187094____13940972	Cc1nc2sc(-c3onc(-c4nncc(C)c4)n3)cc2c(C)c1
s_270196____14248668____15717446	Clc1c(-c2nc(-c3c(OC)ccc4ncccc34)on2)cc(N)nc1
s_270196____14248668____16971472	Clc1c(-c2nc(-c3c4c(nc(C)c3)ccc(F)c4)on2)cc(N)nc1
s_270196____14248668____8776898	Clc1c(-c2nc(-c3nc4c(c(C)c3)cccc4)on2)cc(N)nc1
s_270196____14260780____13940972	Cc1nc2sc(-c3onc(-c4n[nH]c5c4CCCC5)n3)cc2c(C)c1
s_270196____14316844____8780884	O(C)c1c(-c2nc(-c3c(C)c4c(C)ccnc4s3)on2)ccs1
s_270196____14577798____13940972	OC(C)c1sc(-c2nc(-c3sc4nc(C)cc(C)c4c3)on2)cc1
s_270196____14577798____8780884	OC(C)c1sc(-c2nc(-c3c(C)c4c(C)ccnc4s3)on2)cc1
s_270196____14577816____17512624	Clc1c2c(sc(-c3onc(-c4ccc([C@@H](O)C)cc4)n3)c2)ncc1
s_270196____14928396____10855292	FC(F)(F)c1cc(-c2nc(-c3sc4ncccc4c3)on2)ncc1
s_270196____15066372____13940972	O=C(NC(CC)(CC)c1nc(-c2sc3nc(C)cc(C)c3c2)on1)C
s_270196____15345522____8780724	Fc1c2ncc(-c3nc(-c4[nH]nc(CC(C)C)c4)on3)cc2cc(C)c1
s_270196____15498204____13940972	Fc1c(OC)ccc(-c2nc(-c3sc4nc(C)cc(C)c4c3)on2)c1
s_270196____16642110____14578048	Nc1c(C)cc(-c2nc(-c3nc4c(CC)cccc4cc3)on2)cn1
s_270196____16642110____14581628	O(C)c1c(/C=C/c2onc(-c3cc(C)c(N)nc3)n2)cc2c(n1)cccc2
s_270196____16763646____17512624	Clc1c2c(sc(-c3onc(-c4sc(F)cc4)n3)c2)ncc1
s_270196____16763652____10227542	Fc1c(F)ccc(/C=C/c2onc(-c3cc4c(nc(N)nc4)cc3)n2)c1
s_270196____16763652____10338236	Nc1nc2c(cc(-c3nc(-c4sc5c(c4)cc(C)cc5)on3)cc2)cn1
s_270196____16763652____11761572	FC(F)c1cc(F)c(-c2onc(-c3cc4c(nc(N)nc4)cc3)n2)cc1
s_270196____16763652____12852578	Nc1nc2c(cc(-c3nc(C(CC)Cc4cc(C)ccc4)on3)cc2)cn1
s_270196____16763652____13259828	Oc1cc2c(c(-c3onc(-c4cc5c(nc(N)nc5)cc4)n3)ccc2)cc1
s_270196____16763652____13435170	O(C)c1cc(C)c(Cc2onc(-c3cc4c(nc(N)nc4)cc3)n2)cc1
s_270196____16763652____13457860	Nc1nc2c(cc(-c3nc(-c4sc(CC(C)C)cc4)on3)cc2)cn1
s_270196____16763652____13578812	Nc1nc2c(cc(-c3nc(-c4c(-c5ccccc5)con4)on3)cc2)cn1
s_270196____16763652____13901300	Nc1nc2c(cc(-c3nc(Cc4ccc(C5CCC5)cc4)on3)cc2)cn1
s_270196____16763652____14045762	Fc1c(-c2onc(-c3cc4c(nc(N)nc4)cc3)n2)c2c(occ2)cc1
s_270196____16763652____14949386	Nc1nc2c(cc(-c3nc(C4=Cc5c(cccc5)C4)on3)cc2)cn1
s_270196____16763652____15613502	Clc1c(C(C)c2onc(-c3cc4c(nc(N)nc4)cc3)n2)cccc1
s_270196____16763652____16484056	OC1(c2onc(-c3cc4c(nc(N)nc4)cc3)n2)CCC(CCC)CC1
s_270196____16763652____17066656	Nc1nc2c(cc(-c3nc(C4CC(C)(c5ccccc5)C4)on3)cc2)cn1
s_270196____16763652____8772398	Nc1nc2c(cc(-c3nc(CCc4c5c([nH]c4)cccc5)on3)cc2)cn1
s_270196____16763652____8774870	Nc1nc2c(cc(-c3nc(-c4ccc(CCCC)cc4)on3)cc2)cn1
s_270196____16763652____8775856	Nc1nc2c(cc(-c3nc(Cc4c5c(sc4)cccc5)on3)cc2)cn1
s_270196____16763652____8777596	Nc1nc2c(cc(-c3nc(Cn4c5c(cc4)cccc5)on3)cc2)cn1
s_270196____16763652____8784862	Nc1nc2c(cc(-c3nc(/C=C(\CCC)/CCC)on3)cc2)cn1
s_270196____16763652____8785530	Oc1c(-c2onc(-c3cc4c(nc(N)nc4)cc3)n2)cc2c(c1)CCCC2
s_270196____16763662____8780884	Clc1c(-c2nc(-c3c(C)c4c(C)ccnc4s3)on2)scn1
s_270196____16763750____10226614	Fc1c2ncc(-c3nc(C(C(C)C)c4cnccc4)on3)cc2ccc1
s_270196____16763750____10744784	Fc1c2ncc(-c3nc(-c4c(C(C)C)ncs4)on3)cc2ccc1
s_270196____16763750____13259968	Fc1c2ncc(-c3nc(/C=C/c4oc(C(C)C)nn4)on3)cc2ccc1
s_270196____16763750____13309402	Fc1c2ncc(-c3nc(Cc4nn(C(C)C)cc4)on3)cc2ccc1
s_270196____16763750____13435414	Fc1c2ncc(-c3nc(-c4sc(CC(C)C)nc4)on3)cc2ccc1
s_270196____16763750____8775668	Fc1c2ncc(-c3nc(-c4[nH]c5c(c4)cc(F)cc5)on3)cc2ccc1
s_270196____16763750____8785376	Fc1c2ncc(-c3nc(-c4ncc(OC(C)C)nc4)on3)cc2ccc1
s_270196____16804836____13940972	Cc1c(-c2nc(-c3sc4nc(C)cc(C)c4c3)on2)scn1
s_270196____16849346____13940972	Clc1cc(O)cc(-c2nc(-c3sc4nc(C)cc(C)c4c3)on2)c1
s_270196____16946244____13435414	O=C1C(c2nc(-c3sc(CC(C)C)nc3)on2)=Cc2c(N1)cccc2
s_270196____16946244____8776672	O(C(C)C)c1ncc(-c2onc(C=3C(=O)Nc4c(cccc4)C=3)n2)cc1
s_270196____16946244____8778502	O=C1C(c2nc(Cn3c4c(c(C)c3)cccc4)on2)=Cc2c(N1)cccc2
s_270196____8769798____12525612	C(c1nc(-c2cnc3sccc3c2)on1)c1ccc(C)cc1
s_270196____8769814____10855292	c1(-c2sc3ncccc3c2)onc(-c2cc3c([nH]cc3)cc2)n1
s_270196____8769814____15614454	O=C1N(C)C=Nc2c1cc(-c1onc(-c3cc4c([nH]cc4)cc3)n1)cc2
s_270196____8769882____16887966	Cc1cc2[nH]cc(-c3onc(-c4cnc5c(c4)cccc5)n3)c2cc1
s_270196____8769892____17512072	C(CCc1nc(-c2c3c(c(C)c(C)c2)nccc3)on1)(C)C
s_270196____8769902____14052566	Fc1c(C)c2c([nH]c(-c3onc(Cc4nc5c(cc4)cccc5)n3)c2)cc1
s_270196____8769928____12212364	Clc1c(-c2onc(-c3cc4OCOc4cc3)n2)sc2ncccc12
s_270196____8770006____15769720	O(C)c1cc(-c2onc(-c3c4c([nH]cc4)ccc3)n2)c2ncccc2c1
s_270196____8770022____13758340	O=C(N)c1cc(-c2nc(-c3c(C)cnc4c3cccc4)on2)ccc1
s_270196____8770050____14721140	O(C(C)C)c1ccc(Cc2nc(-c3cnc4c(c3)ccc(C)c4)on2)cc1
s_270196____8770050____15083292	O(C(C)C)c1ccc(Cc2nc(-c3c(C)ccc4ncccc34)on2)cc1
s_270196____8770050____8772374	O(C(C)C)c1ccc(Cc2nc(-c3c4c(nc(C)c3)cccc4)on2)cc1
s_270196____8770096____17512624	Clc1c2c(sc(-c3onc(-c4cc(COC)ccc4)n3)c2)ncc1
s_270196____8770190____15260312	Nc1nc(Cc2nc(C3c4c(cccc4)C=CC3)on2)nc2c1cccc2
s_270196____8770224____12914228	Fc1cc2c(nc(O)c(-c3onc(-c4cc5[nH]ccc5cc4)n3)c2)cc1
s_270196____8770236____13902796	O(C)c1cc2n(C)c(-c3onc(-c4cc5c(nccc5)cc4)n3)cc2cc1
s_270196____8770236____13912416	O(C)c1cc2[nH]cc(Cc3onc(-c4cc5c(nccc5)cc4)n3)c2cc1
s_270196____8770236____15752740	Fc1cc(-c2onc(-c3cc4c(nccc4)cc3)n2)c2[nH]ccc2c1
s_270196____8770236____16481516	O=C(N)c1cc(-c2onc(-c3cc4c(nccc4)cc3)n2)c(OC)cc1
s_270196____8770248____13604400	Fc1c2c(c(-c3onc(Cc4cc(C(=O)N)ccc4)n3)cc1)nccc2
s_270196____8770646____12525612	c1(-c2cnc3sccc3c2)onc(C2c3c(cccc3)CC2)n1
s_270196____8770762____13940972	C(C)c1c(-c2nc(-c3sc4nc(C)cc(C)c4c3)on2)nccc1
s_270196____8771164____13940972	S(C(C)c1nc(-c2sc3nc(C)cc(C)c3c2)on1)CC
s_270196____8771420____10855292	Clc1c(F)c(-c2nc(-c3sc4ncccc4c3)on2)ccc1
s_270196____9422942____10855292	n1(-c2ccccc2)ncc(-c2nc(-c3sc4ncccc4c3)on2)c1
s_270196____9422972____13259988	Fc1c2nc(C)c(-c3onc(-c4c5c([nH]c4)cccc5)n3)cc2ccc1
s_270196____9422972____13758396	Cc1c(-c2onc(-c3c4c([nH]c3)cccc4)n2)c2ncccc2cc1
s_270196____9422972____14034420	C(=C/c1cc2c(nccc2)cc1)\c1onc(-c2c3c([nH]c2)cccc3)n1
s_270196____9422972____16473532	O(C)c1c2nc(-c3onc(-c4c5c([nH]c4)cccc5)n3)ccc2ccc1
s_270196____9422984____16785848	Brc1cnc2sc(-c3onc(-c4cocc4)n3)cc2c1
s_270196____9423026____10855292	C(C)(C)(c1nc(-c2sc3ncccc3c2)on1)c1ccccc1
s_270196____9423028____12525612	Fc1c(O)ccc(-c2nc(-c3cnc4sccc4c3)on2)c1
s_270196____9423204____10855292	S(C)c1sc(-c2nc(-c3sc4ncccc4c3)on2)nn1
s_270196____9423252____17512624	Clc1c2c(sc(-c3onc(C4COCCC4)n3)c2)ncc1
s_270196____9423422____11571106	Clc1cc(-c2onc(-c3[nH]cc(C(=O)N)c3)n2)c2nc(C)ccc2c1
s_270196____9447608____12212364	Clc1c(-c2onc(-c3c(OC)cc(C)cc3)n2)sc2ncccc12
s_270196____9982766____12212364	Clc1c(-c2onc(-c3nccc4[nH]ccc34)n2)sc2ncccc12
s_270302____11986452____8325588	O(C)c1c(CNc2snc(CC(C)C)n2)cc2c(n1)cccc2
s_270302____8322428____16529504	N(Cc1c2ncccc2c(C)cc1)c1sc(CC(C)C)nn1
s_270302____8322794____14949816	Brc1cc(CNc2onc(C(C)C)n2)c2ncccc2c1
s_271570____11830256____15258484	O=C(OCC)c1sc(-c2cc3NC(=O)C=Cc3cc2)nn1
s_271570____15064142____12331076	NCc1nc(-c2cc(-c3c4c(ncc3)cccc4)ccc2)on1
s_271570____9487638____16733444	O=C(OCC)c1[nH]c2c(-c3c(C)ccc4ncccc34)nccc2c1
s_2740____12335932____10903514	Clc1c(S(=O)(=O)NC(=O)c2cnc3c(c2)cccc3)csn1
s_276436____14078238____17512628	Clc1c2c(sc(C(=O)OCCn3ncc4c3cccc4)c2)ncc1
s_276436____14080328____14108344	Clc1cc2nccc(C(=O)OCc3snc(C(C)C)n3)c2cc1
s_276436____14080328____14109956	O=C(OCc1snc(C(C)C)n1)c1sc2nc(C)cc(C)c2c1
s_276436____14080328____14578052	O=C(OCc1snc(C(C)C)n1)c1nc2c(CC)cccc2cc1
s_276436____14084436____14109202	Clc1cc2nc(COC(=O)c3c(C(C)C)nns3)ccc2cc1
s_276436____14085544____17512628	Clc1c2c(sc(C(=O)OCc3nc(CC)on3)c2)ncc1
s_276436____16711448____14106226	Clc1c(C(=O)OCc2snc(C)n2)sc2ncccc12
s_27____101318____10476900	S(c1sc(NC(C)C)nn1)c1ncnc(N(C)c2ccccc2)c1
s_27____101318____11566732	Clc1c2nc(Sc3sc(NC(C)C)nn3)ccc2cc(F)c1
s_27____101318____11719752	Clc1nc(Sc2sc(NC(C)C)nn2)c2c(n1)cccc2
s_27____101318____13182136	S(c1sc(NC(C)C)nn1)c1ncnc2c(F)c(F)ccc12
s_27____101402____14576876	S(CC(=O)N)c1sc(Sc2c3c(ncc2)cccc3)nn1
s_27____101441____13418012	Brc1c(Nc2cc3c([nH]nc3)cc2)nc(C(C)C)nc1C
s_27____10390424____7687110	N(c1nc(C(C)C)nc(C(C)C)c1)c1cc2n(C)nc(C)c2cc1
s_27____10976234____10300378	S(c1ncnc2c1cc(C(C)C)cc2)c1cc2c([nH]nc2)cc1
s_27____13229994____10300378	N(c1ncnc2c1cc(C(C)C)cc2)c1ccc(Cc2onc(C)n2)cc1
s_27____13229994____7687110	N(c1nc(C(C)C)nc(C(C)C)c1)c1ccc(Cc2onc(C)n2)cc1
s_27____13588180____5534902	O=C(OCC)c1c(NC(C)c2c(C)nns2)c2c(nc1)ccc(C)c2
s_27____14319144____10300378	O=C1N(C)N=C(CNc2ncnc3c2cc(C(C)C)cc3)c2c1cccc2
s_27____15079056____5534900	O=C(OCC)c1c(NCc2onc(CC)n2)c2c(c(C)cc(C)c2)nc1
s_27____15097380____13779662	S(C(C)C)c1nc(C)nc(Nc2cc3n(C)ncc3cc2)c1
s_27____15097380____14156164	Brc1c(Nc2cc3n(C)ncc3cc2)nc(C(C)C)nc1
s_27____4555410____8269092	Clc1c2c(c(C)cc1)nc(NCCc1onc(C(C)C)n1)cc2
s_27____5055938____10476900	N(C)(c1ncnc(Nc2cc3c(n(C(C)C)nc3)cc2)c1)c1ccccc1
s_27____5055938____10902832	N(c1ncnc2scc(C)c12)c1cc2c(n(C(C)C)nc2)cc1
s_27____5055938____13182136	Fc1c(F)ccc2c(Nc3cc4c(n(C(C)C)nc4)cc3)ncnc12
s_27____5055938____14483864	S(C)c1nc(Nc2cc3c(n(C(C)C)nc3)cc2)cc(C)n1
s_27____5055938____15494062	N(c1nc(CCc2ccccc2)ncc1)c1cc2c(n(C(C)C)nc2)cc1
s_27____5055938____16913652	Brc1c(Nc2cc3c(n(C(C)C)nc3)cc2)nc(C)nc1
s_27____61286____13915768	O=C1N(C)C(=O)C=C(Nc2cc3c(n(CC)c4c3cccc4)cc2)N1
s_27____61286____14033090	N(c1nc(C)nc2[nH]ncc12)c1cc2c(n(CC)c3c2cccc3)cc1
s_27____61286____16711852	N(c1ncnc2N(C)N=CCc12)c1cc2c(n(CC)c3c2cccc3)cc1
s_27____61286____9446766	N(c1ncnc2onc(C)c12)c1cc2c(n(CC)c3c2cccc3)cc1
s_27____7634874____12432892	FC(F)n1ncc2c1ccc(Nc1nc(C(C)C)nc3[nH]ccc13)c2
s_27____8693956____14559810	Oc1cc2c(NCCn3c4c(c5c3cccc5)cccc4)ncnc2cc1
s_27____8767194____13895806	O(C(C)C)c1c(OC)ccc(Nc2ncnc3c2nccc3)c1
s_27____9279642____10300378	N(c1ncnc2c1cc(C(C)C)cc2)c1c(C)cc2[nH]ncc2c1
s_27____9279642____12432892	N(c1nc(C(C)C)nc2[nH]ccc12)c1c(C)cc2[nH]ncc2c1
s_27____9279642____13593792	Brc1c(Cl)nc(N)nc1Nc1c(C)cc2[nH]ncc2c1
s_27____9279642____14248930	Clc1nc(C(C)C)nc(Nc2c(C)cc3[nH]ncc3c2)c1
s_34____14390324____3479756	Brc1cc2c(nc(OCc3nc(C(C)C)on3)cc2)cc1
s_34____15268814____13074836	Clc1c2c(N(Cc3snc(C(C)C)n3)C(=O)C=C2)cc(Cl)c1
s_34____15703792____13074836	FC(F)Oc1nc2c(cc1)ccc(OCc1snc(C(C)C)n1)c2
s_34____16524840____766468	O(Cc1onc(CC(C)C)n1)c1c(C)c2c(nccc2)cc1
s_34____16711738____4836522	FC(F)(F)Oc1cc2c(nc(OCc3onc(C(C)C)n3)cc2)cc1
s_34____9279436____13074836	O(Cc1snc(C(C)C)n1)c1c2nc(C)ccc2cc(C)c1
s_34____9291926____13074836	O(Cc1snc(C(C)C)n1)c1c2c(nc(C)c1)cccc2
s_34____9780124____11757086	O=C1C(C(C)C)=C(C)N(Cc2c(C)snc2C)c2c1cccc2
s_34____9780124____17519910	O=C1C(C(C)C)=C(C)N(Cc2sc(C3CCC3)nn2)c2c1cccc2
s_34____9966912____13074836	Clc1cc2c(ncc(OCc3snc(C(C)C)n3)c2)cc1
s_40____12342600____12622396	S(=O)(=O)(NC(C)c1sncc1)c1nc2c(cc1)cccc2
s_40____13595844____12102286	S(=O)(=O)(NCc1nc2c(cc1)cccc2)Cc1snc(OC)c1
s_40____13765444____13022584	S(=O)(=O)(NC(C)c1c2ncccc2ccc1)c1snc(OC)c1
s_40____15162152____9050518	S(=O)(=O)(NCc1[nH]c2c(nccc2)c1)c1c2nccc(C)c2ccc1
s_40____2228382____12890194	S(=O)(=O)(NCc1c2ncccc2ccc1)c1c(OC)nsc1
s_40____5182484____13022584	S(=O)(=O)(N(C)c1nc2c(cc1)cccc2)c1snc(OC)c1
s_527____12121888____9582850	O=C(Nc1nc2c(c(C(=O)N)c1)cccc2)Cc1cc2c([nH]nc2)cc1
s_527____283206____12212356	Clc1c(C(=O)Nc2snc(SC)n2)sc2ncccc12
s_527____4999932____10855278	O=C(Nc1snc(-c2ccccc2)c1)c1sc2ncccc2c1
s_527____7692160____13308974	O=C(OCC)Cc1sc(NC(=O)c2c3ncccc3c(C)cc2)nn1
s_527____7692160____13825084	O=C(OCC)Cc1sc(NC(=O)c2cnc3c(C)cccc3c2)nn1
s_527____8740952____15083284	O=C(OCC)c1sc(NC(=O)c2c(C)ccc3ncccc23)nn1
s_62____236000____16648164	S(Cc1nc(N)c2c(n1)cccc2)Cc1sc2c(nccc2)c1
s_62____524332____13224530	S(Cc1onc(COC(C)C)n1)c1nc2c(C)c(C)ccc2c(C)c1
s_708____14045222____9818832	O(C(C)C)c1cc2C(=O)NC(Cc3cc4c([nH]nc4)cc3)=Nc2cc1
s_7____10304246____12366724	O=C(OCC)c1c(OCc2onc(C3CCC3)n2)c2c(nc1)cccc2
s_7____10304246____12420502	O=C(OCC)c1c(OCc2snc(C(C)C)n2)c2c(nc1)cccc2
s_7____10304246____12889544	O=C(OCC)c1c(OCc2c(OC)nsc2)c2c(nc1)cccc2
s_7____26791____12420502	S(Cc1snc(C(C)C)n1)c1nc2c(cc1)cccc2
s_7____85921____12420502	Clc1c2c(c(OCc3snc(C(C)C)n3)cc1)nccc2
s_7____9433528____12889544	S(Cc1c(OC)nsc1)c1nc(C(C)C)nc2c1cccc2
s_7____9433528____15533846	S(Cc1snc(CC)n1)c1nc(C(C)C)nc2c1cccc2
