# Supplementary material for: C@PA: Computer-Aided Pattern Analysis to Predict Multitarget ABC Transporter Inhibitors
Source: J Med Chem. 2021 Mar 16;64(6):3350–66. doi: 10.1021/acs.jmedchem.0c02199 (PMC8041314; doi:10.1021/acs.jmedchem.0c02199)
Supplement: Supplementary file 2 — jm0c02199_si_002.csv [file jm0c02199_si_002.csv]

Compound	SMILES	Name	ENAMINE® ID	Molecular Formula	LogP_calculated	Molecular Weight	Exact Mass_calculated	MS [M+H]+	Purity [%]	IC50_ABCB1 [uM]	IC50_ABCB1 [uM]	IC50_ABCB1 [uM]	IC50_ABCB1 [uM]	IC50_ABCG2 [uM]	IC50_ABCB1 [uM]
11	CC1=C(SC=2N=CC=C(C)C12)C(=O)N3CCN(CC3)C(=O)C=4NN=C5C=CC=CC45	3-(4-{3,4-dimethylthieno[2,3-b]pyridine-2-carbonyl}piperazine-1-carbonyl)-2H-indazole	Z1001807112	C22H21N5O2S	2.52	419.50	419.14	420.0	100	n. d.	n. t.	n. d.	n. t.	20.3 ± 0.2	n. t.
12	CCCC1=NC(=NO1)C(C)(C)NS(=O)(=O)C=2C(C)=CC=C3N=CC=CC23	6-methyl-N-[2-(5-propyl-1,2,4-oxadiazol-3-yl)propan-2-yl]quinoline-5-sulfonamide	Z1137670336	C18H22N4O3S	2.82	374.46	374.14	375.0	100	n. d.	n. t.	n. d.	n. t.	n. d.	n. t.
13	CC1=NSC(=N1)N2CCCN(CC=3C=C4C=CC=CC4=NC3N5CCOCC5)CC2	3-{[4-(3-methyl-1,2,4-thiadiazol-5-yl)-1,4-diazepan-1-yl]methyl}-2-(morpholin-4-yl)quinoline	Z1569466770	C22H28N6OS	2.59	424.57	424.20	425.2	100	10.9 ± 1.2	n. t.	n. d.	n. t.	18.6 ± 5.2	n. t.
14	CC1=C(SC=2N=CC=C(C)C12)C(=O)NC=3C=CC(=CC3)S(=O)(=O)NC4=NN=CS4	3,4-dimethyl-N-{4-[(1,3,4-thiadiazol-2-yl)sulfamoyl]phenyl}thieno[2,3-b]pyridine-2-carboxamide	Z1619753040	C18H15N5O3S3	3.06	445.53	445.03	446.0	98	n. d.	n. t.	n. d.	n. t.	n. d.	n. t.
15	COC=1C=C(C=C(OC)C1OC)C2=NOC(COC=3C=C(C)N=C4C=CC=C(C)C34)=N2	2,5-dimethyl-4-{[3-(3,4,5-trimethoxyphenyl)-1,2,4-oxadiazol-5-yl]methoxy}quinoline	Z1815536867	C23H23N3O5	3.29	421.45	421.16	422.2	96	8.59 ± 0.57	13.1 ± 1.5	11.0 ± 0.4	16.7 ± 4.8	1.31 ± 0.17	0.600 ± 0.050
16	CC=1C=C(N=C2C=CC=CC12)C3=NOC(CNS(=O)(=O)C4=CC=C(Cl)S4)=N3	5-chloro-N-{[3-(4-methylquinolin-2-yl)-1,2,4-oxadiazol-5-yl]methyl}thiophene-2-sulfonamide	Z1890912753	C17H13ClN4O3S2	3.75	420.89	420.01	421.0	100	17.0 ± 2.0	n. t.	n. d.	n. t.	10.3 ± 0.8	n. t.
17	CC1=NN(C)C(Cl)=C1CC2=NOC(=N2)C=3SC=4N=C(C=CC4C3C)C(F)(F)F	3-[(5-chloro-1,3-dimethyl-1H-pyrazol-4-yl)methyl]-5-[3-methyl-6-(trifluoromethyl)thieno[2,3-b]pyridin-2-yl]-1,2,4-oxadiazole	Z1891639106	C17H13ClF3N5OS	3.72	427.83	427.05	428.0	98	14.5 ± 1.5	n. t.	n. d.	n. t.	7.33 ± 0.75	n. t.
18	CC(C)C=1C=CC=2N=CC(C#N)=C(N3CCCN(CC3)C4=NN=C(S4)C(F)(F)F)C2C1	6-(propan-2-yl)-4-{4-[5-(trifluoromethyl)-1,3,4-thiadiazol-2-yl]-1,4-diazepan-1-yl}quinoline-3-carbonitrile	Z1896692207	C21H21F3N6S	4,53	446.50	446.15	447.0	100	2.53 ± 0.17	5.88 ± 0.55	9.11 ± 0.78	2.26 ± 0.16	1.98 ± 0.21	3.91 ± 0.20
19	CC(C)N(C(=O)CCC1=NC(=NO1)C=2C=COC2)C=3C=NC=4C=CC=CC4C3	3-[3-(furan-3-yl)-1,2,4-oxadiazol-5-yl]-N-(propan-2-yl)-N-(quinolin-3-yl)propanamide	Z1933909500	C21H20N4O3	2.52	376.42	376.15	377.0	100	17.7 ± 3.6	n. t.	n. d.	n. t.	n. d.	n. t.
20	CN(C=1C=CC=C2C=CC=NC12)S(=O)(=O)C=3C=NC=4C=CSC4C3	N-methyl-N-(quinolin-8-yl)thieno[3,2-b]pyridine-6-sulfonamide	Z1990107654	C17H13N3O2S2	2.61	355.43	355.04	356.1	100	29.1 ± 3.2	n. t.	n. d.	n. t.	n. d.	n. t.
21	COC=1C=CC=2N=C(N=C(N(CC3=NC(=NO3)C=4C=CC=NC4)C(C)C)C2C1)C(F)(F)F	6-methoxy-N-(propan-2-yl)-N-{[3-(pyridin-3-yl)-1,2,4-oxadiazol-5-yl]methyl}-2-(trifluoromethyl)quinazolin-4-amine	Z2142862400	C21H19F3N6O2	3.01	444.42	444.15	445.0	99	2.64 ± 0.34	4.53 ± 0.52	5.63 ± 0.69	2.33 ± 0.07	6.27 ± 0.74	4.45 ± 0.28
22	CC=1C=CC=2C=CC=C(C2N1)S(=O)(=O)N3CCN(CC3)C=4N=CC=C5SC=CC45	2-methyl-8-[(4-{thieno[3,2-c]pyridin-4-yl}piperazin-1-yl)sulfonyl]quinoline	Z2145689641	C21H20N4O2S2	2.55	424.54	424.10	425.0	100	3.64 ± 0.31	6.18 ± 0.73	14.2 ± 0.2	4.38 ± 0.22	9.07 ± 1.17	14.2 ± 2.1
23	CC(C)OCC1=NC(=NO1)C(C)NC(=O)C(C)SC=2C=CN=C3C=C(Cl)C=CC23	2-[(7-chloroquinolin-4-yl)sulfanyl]-N-(1-{5-[(propan-2-yloxy)methyl]-1,2,4-oxadiazol-3-yl}ethyl)propanamide	Z2184940497	C20H23ClN4O3S	3.68	434.94	434.12	435.0	100	25.0 ± 5.6	n. t.	n. d.	n. t.	18.1 ± 1.3	n. t.
24	COC=1C=CC(NC=2C=C(NCCC3=NN=C(S3)C(C)C)N=CN2)=C(OC)C1	N4-(2,4-dimethoxyphenyl)-N6-{2-[5-(propan-2-yl)-1,3,4-thiadiazol-2-yl]ethyl}pyrimidine-4,6-diamine	Z2199974094	C19H24N6O2S	3.15	400.50	400.17	401.0	98	16.2 ± 2.0	n. t.	n. d.	n. t.	8.11 ± 0.75	n. t.
25	CCN(C=1C=CC=CC1)C=2C=C(NCCC3=NN=C(S3)C(C)C)N=CN2	N4-ethyl-N4-phenyl-N6-{2-[5-(propan-2-yl)-1,3,4-thiadiazol-2-yl]ethyl}pyrimidine-4,6-diamine	Z2214001359	C19H24N6S	3.88	368.50	368.18	369.0	100	32.7 ± 9.1	n. t.	n. d.	n. t.	17.4 ± 3.0	n. t.
26	COC=1C=CC=2N=CC(C#N)=C(N3CCC(CC4=NC(=NO4)C(C)C)CC3)C2C1	6-methoxy-4-(4-{[3-(propan-2-yl)-1,2,4-oxadiazol-5-yl]methyl}piperidin-1-yl)quinoline-3-carbonitrile	Z2434240495	C22H25N5O2	2.96	391.48	391.20	392.2	100	2.00 ± 0.14	5.87 ± 1.28	9.66 ± 0.65	0.764 ± 0.115	0.540 ± 0.150	0.810 ± 0.140
27	CN1C=C(C2=NOC(=N2)C=3C=C(NC=4C=CC=CC4)N=CN3)C=5C=CC=CC15	6-[3-(1-methyl-1H-indol-3-yl)-1,2,4-oxadiazol-5-yl]-N-phenylpyrimidin-4-amine	Z2902917812	C21H16N6O	3.63	368.40	368.14	369.0	100	5.75 ± 0.76	n. t.	n. d.	n. t.	0.220 ± 0.020	n. t.
28	COC=1C=CC=C2C(NCCC3=NN=C(S3)C(C)C)=NC=NC12	8-methoxy-N-{2-[5-(propan-2-yl)-1,3,4-thiadiazol-2-yl]ethyl}quinazolin-4-amine	Z3019339476	C16H19N5OS	2.77	329.42	329.13	330.0	96	n. d.	n. t.	n. d.	n. t.	35.6 ± 6.2	n. t.
29	CC(C)C=1N=NSC1C(=O)NC=2C=NC=3C(F)=C(F)C=CC3C2	N-(7,8-difluoroquinolin-3-yl)-4-(propan-2-yl)-1,2,3-thiadiazole-5-carboxamide	Z4595013321	C15H12F2N4OS	2.87	334.34	334.07	335.0	100	n. d.	n. t.	n. d.	n. t.	16.2 ± 6.2	n. t.
30	CC(C)N1N=CC=2C=C(NC=3N=CN=C4C(F)=C(F)C=CC34)C=CC12	7,8-difluoro-N-[1-(propan-2-yl)-1H-indazol-5-yl]quinazolin-4-amine	Z4595013374	C18H15F2N5	3.30	339.35	339.13	340.2	100	13.7 ± 1.9	n. t.	n. d.	n. t.	1.08 ± 0.30	n. t.
31	COC=1C(Cl)=CC=CC1C2=NOC(=N2)C=3C=NC=4SC=CC4C3	3-(3-chloro-2-methoxyphenyl)-5-{thieno[2,3-b]pyridin-5-yl}-1,2,4-oxadiazole	Z4595013397	C16H10ClN3O2S	3.92	343.79	343.02	344.0	96	n. d.	n. t.	n. d.	n. t.	23.6 ± 2.6	n. t.
32	CC(C)N1C=CC(CC2=NC(=NO2)C=3C=NC=4C(F)=CC=CC4C3)=N1	8-fluoro-3-(5-{[1-(propan-2-yl)-1H-pyrazol-3-yl]methyl}-1,2,4-oxadiazol-3-yl)quinoline	Z4595013410	C18H16FN5O	2.49	337.36	337.13	338.2	100	19.6 ± 3.3	n. t.	n. d.	n. t.	7.11 ± 0.68	n. t.
33	CSC1=NSC(NC(=O)C=2SC=3N=CC=CC3C2Cl)=N1	3-chloro-N-[3-(methylsulfanyl)-1,2,4-thiadiazol-5-yl]thieno[2,3-b]pyridine-2-carboxamide	Z4595013450	C11H7ClN4OS3	2.91	342.83	341.95	343.0	100	n. d.	n. t.	n. d.	n. t.	1.46 ± 0.12	n. t.
